# Supplementary material for: Transcriptomic comparison of two selective retinal cell ablation paradigms in zebrafish reveals shared and cell-specific regenerative responses
Source: PLoS Genet. 2023 Oct 11;19(10):e1010905. doi: 10.1371/journal.pgen.1010905 (PMC10593236; doi:10.1371/journal.pgen.1010905)
Supplement: S1 Table — (XLSX) [file pgen.1010905.s021.xlsx]

## Sheet: Sheet1
	Run	Cell Type	Concentration (ng/uL)	mRNA Quality (RIN)
	1	Rod	128.8-2327	6.6-10
	2	Rod	109.2-992	7.8-9.8
	3	Rod	136-1728	9.8-10
	4	Bipolar	141-1029	5.9-9.4
	5	Bipolar	145.4-990.8	8.2-9.3
	6	Bipolar	204.5-685.4	8.4-9.4
