# Supplementary material for: Transcriptomic comparison of two selective retinal cell ablation paradigms in zebrafish reveals shared and cell-specific regenerative responses
Source: PLoS Genet. 2023 Oct 11;19(10):e1010905. doi: 10.1371/journal.pgen.1010905 (PMC10593236; doi:10.1371/journal.pgen.1010905)
Supplement: S2 Table — (XLSX) [file pgen.1010905.s022.xlsx]

## Sheet: Sheet1
	Gene	Ensembl ID	Sequence 5’-3’		References
	stat3	ENSDARG00000022712	F, CTCATGCACAACGAAGCTGCTG		1:Ramachandran, R., Zhao, X.-F. & Goldman, D. Insm1a-mediated gene repression is essential for the formation and differentiation of Müller glia-derived progenitors in the injured retina. Nat. Cell Biol. 14, 1013–1023 (2012).
			R, TCCATGTCCGAGGTGAGGGATTCG		2:Teng, Y. et al. Loss of Zebrafish lgi1b Leads to Hydrocephalus and Sensitization to Pentylenetetrazol Induced Seizure-Like Behavior. PLoS ONE 6, e24596 (2011).
	etv5b	ENSDARG00000044511	F, ACACCTGTCAATCACCCAGATGC
			R, AAAGCTGCCGATGGAACCTGTG
	zgc:174888	ENSDARG00000077176	F, AGAAGCATGTCACCAACAGTGC
			R, TCGCACCCACTTCTTCCTTGAACAG
	irbp	ENSDARG00000059163	F, GGAACAAAGTGGTGGACACTGACG
			R, GCATGCCCACCGATGTTATTTCTC
	socs3a	ENSDARG00000025428	F, ACTCTGTGGGCACCAATCACTG
			R, CTGGTTTCTGTCGAACGTCTCC
	hsp70	ENSDARG00000021924	F,GACCAGGGCAACAGAACAAC
			R, GGTCTCAATACCCAGAGACAGTGG
	mvp	ENSDARG00000021242	F, GAGTGCAAAGAGTTACTGGTGAGG
			R, TCATGAGCTCCAGGCAGATACG
	wif-1	ENSDARG00000005541	F, GCCAGTGCGCTTTAAACCAACC	Reference number:1
			R, TCACCTCAAATGCTGCCACACC
	dkk2	ENSDARG00000076420	F, ATGCCTCTTTTAAGCCGAAGTGC	Reference number:1
			R,GCCTTTTTTGCGCTGTTTGG
	fzd8a	ENSDARG00000045444	F, TACTTCATGTGCCTTCTGGTGG	Reference number:1
			R, TGGGCACTAAGACGTTAAGGC
	wnt5b	ENSDARG00000034894	F, CAGCTGACGGGCCTATCTCAGG	Reference number:1
			R, AAAGCTCACCCTCACGGCACG
	wnt4a	ENSDARG00000071208	F, CAATGCGAGCAACTGGCTATAC	Reference number:1
			R, AATGCAGCTTCCCTCGTACCTT
	vsx1	ENSDARG00000056292	F, CCAGAGGACAGGATACAGGTATGG
			R, TTCTGGGAGTGGAATGGAGGT
	β-actin	ENSDARG00000037746	F, CGAGCAGGAGATGGGAACC	Reference number:2
			R, CAACGGAAACGCTCATTGC
