# Supplementary material for: Transcriptomic comparison of two selective retinal cell ablation paradigms in zebrafish reveals shared and cell-specific regenerative responses
Source: PLoS Genet. 2023 Oct 11;19(10):e1010905. doi: 10.1371/journal.pgen.1010905 (PMC10593236; doi:10.1371/journal.pgen.1010905)
Supplement: S3 Table — (XLSX) [file pgen.1010905.s023.xlsx]

## Sheet: EarylPatternDEGs
16 h								16 h								16 h								16 h
24 h	UP & DOWN 16-32h ROD UNIQUE							24 h	UP & DOWN 16-32h BIPOLAR UNIQUE							24 h	UP & DOWN 16-32h SHARED (Rod)							24 h	UP & DOWN 16-32h SHARED (Bipolar)
36 h	lowest p-value per gene				time points			36 h	lowest p-value per gene				time points			36 h	lowest p-value per gene				time points			36 h	lowest p-value per gene				time points
#	AFFY probe	Reconciled sym	Rod FC	Rod P	(observed)			#	AFFY probe	Reconciled sym	Bipolar FC	Bipolar P	(observed)			#	AFFY probe	Reconciled sym	FC	P	(observed)			#	AFFY probe	Reconciled sym	FC	P	(observed)
1	Dr.4868.1.A1_at	zgc:174888	2.14291	4.46085e-09	3	0		1	Dr.13321.1.S2_at	higd1a	1.93799	5.45e-08	3 (6)	0		1	Dr.6307.1.A1_at	wu:fj05g07	3.0563	3.66375e-10	3	1		1	Dr.1248.1.S1_at	mala.2	2.48803	1.7e-10	3	1
2	Dr.19483.1.A1_at	esm1	2.38471	8.25759e-09	3	0		2	Dr.4236.1.S1_at	capn9	1.17508	7.54e-08	2	0		2	Dr.914.1.A1_a_at	irf1b	2.23657	6.41706e-09	3	1		2	Dr.8723.1.S1_at	txn	1.86995	6.25e-10	3	1
3	Dr.8150.2.S1_a_at	stat3	2.08307	4.20839e-08	3	0		3	Dr.13001.1.A1_at	esrp1	1.36228	1.1e-07	3	0		3	Dr.10624.1.S1_at	prdx1	1.89718	7.58619e-09	3 (9)	1		3	DrAffx.1.74.S1_at	selenow2b	2.0682	1.87e-09	3 (6)	1
4	Dr.12308.1.S1_at	irf9	1.75539	5.81264e-08	3	0		4	Dr.26345.1.A1_at	si:ch211-157c3.4	2.21543	1.48e-07	3 (6)	0		4	Dr.14282.1.S1_at	atf3	2.45405	2.20693e-08	3	1		4	Dr.10624.1.S1_at	prdx1	1.89772	3.02e-09	3 (9)	1
5	Dr.12451.2.A1_at	rpe65a	2.36534	5.82653e-08	1 (2)	0		5	Dr.9048.1.A1_at	rnf183	1.4613	2.16e-07	3	0		5	Dr.20198.2.S1_x_at	hsp70l	1.77394	3.23489e-08	2 (4)	1		5	Dr.25291.4.S1_at	N/A	2.06645	4.3e-09	3	1
6	Dr.24921.1.S1_at	gpx4b	1.43532	3.04765e-07	3	0		6	Dr.13050.1.S1_at	phlda2	1.37941	2.98e-07	3	0		6	Dr.2438.1.S1_at	cpa2	2.94924	7.11099e-08	3	1		6	Dr.23788.1.S1_at	gstp1	2.77731	5.77e-09	3	1
7	Dr.24562.1.S1_a_at	mvp	1.25907	1.88185e-06	3	0		7	Dr.13097.1.S1_at	pfkfb4b	1.66848	4.86e-07	2	0		7	Dr.8723.1.S1_at	txn	1.80351	7.32891e-08	3	1		7	Dr.5715.1.S1_at	si:dkey-87o1.2	1.62098	2.52e-08	3	1
8	Dr.12521.1.S1_at	tomm20a	1.15095	2.38923e-06	3	0		8	Dr.3499.2.S1_a_at	cldni	1.13902	5.14e-07	3	0		8	Dr.9617.1.A1_at	socs3b	2.56449	9.39787e-08	3	1		8	Dr.4189.1.S1_at	nqo1	1.60389	3.21e-08	2	1
9	Dr.26109.1.A1_at	vill	1.553	3.05642e-06	3	0		9	Dr.20125.1.A1_at	zgc:111983	1.02669	6.8e-07	2	0		9	Dr.10083.1.S1_at	tcnbb	2.01746	2.08255e-07	3	1		9	Dr.10648.1.S1_at	cbr1l	1.25685	3.63e-08	3	1
10	Dr.5802.1.S1_at	tmem176l.1	1.02505	3.40499e-06	3	0		10	Dr.18339.1.S1_at	si:ch211-207n23.2	1.25688	1.12e-06	2	0		10	Dr.6431.1.S1_at	socs3a	1.62974	3.27562e-07	3	1		10	Dr.4056.2.A1_at	si:ch73-347e22.8	1.85557	7.05e-08	3 (6)	1
11	Dr.737.1.A1_at	junbb	1.4848	3.9944e-06	3	0		11	Dr.14502.1.S1_at	si:ch1073-190k2.1	1.77028	1.25e-06	2	0		11	Dr.26347.1.A1_at	ppa1a	1.27211	6.10523e-07	1	1		11	Dr.6307.1.A1_at	wu:fj05g07	1.74409	1.52e-07	3	1
12	Dr.2863.1.A1_at	slc25a25a	1.53134	6.04568e-06	2	0		12	Dr.7692.1.A1_at	oclna	0.908087	1.38e-06	2	0		12	Dr.21859.1.A1_at	zgc:100868	1.13904	2.36593e-06	3	1		12	Dr.2117.1.S1_at	soul2	1.24905	2.66e-07	2	1
13	Dr.5258.1.A1_at	stra6	1.5347	1.21779e-05	2	0		13	Dr.4744.1.S1_a_at	si:dkey-247k7.2	1.07916	2.46e-06	2	0		13	Dr.24841.1.S1_at	eif4a1a	1.2589	5.46431e-06	1	1		13	Dr.21859.1.A1_at	zgc:100868	1.29231	3.03e-07	3	1
14	Dr.11711.1.A1_at	N/A	1.37477	1.29182e-05	3	0		14	Dr.58.1.A1_at	pik3r3a	1.25583	2.71e-06	3	0		14	Dr.25325.1.S1_at	hsd17b12b	1.10083	7.1069e-06	2 (3)	1		14	Dr.20597.1.S1_at	zgc:193505	1.64843	4.1e-07	3	1
15	Dr.275.1.S1_at	jak1	1.03004	1.41233e-05	2	0		15	DrAffx.1.33.S1_at	b3gnt7l	1.08407	2.84e-06	3	0		15	Dr.664.2.S1_at	ddx5	1.18747	8.94894e-06	3	1		15	Dr.12478.1.S1_at	si:ch211-98n17.5	1.30936	4.6e-07	3	1
16	Dr.982.1.S1_at	vmp1	1.09756	1.41536e-05	2	0		16	Dr.1222.1.A1_at	si:ch73-204p21.2	0.964093	3.75e-06	2	0		16	Dr.12602.1.S1_at	lyz	1.62168	1.3417e-05	1	1		16	Dr.7337.1.S1_at	slc16a3	1.29005	6.28e-07	2	1
17	Dr.12986.1.A1_at	fosab	1.75803	1.55268e-05	3 (11)	0		17	Dr.2379.1.A1_at	si:ch1073-340i21.3	0.977637	4.16e-06	2	0		17	Dr.4189.1.S1_at	nqo1	1.07207	1.46441e-05	1	1		17	Dr.1691.7.S1_at	si:ch211-195b11.3	1.08729	7.92e-07	3	1
18	Dr.12713.1.S1_at	pitpnaa	1.17149	1.80302e-05	1	0		18	Dr.25093.1.A1_x_at	si:dkey-7c18.24	0.812003	4.58e-06	1	0		18	Dr.5476.1.A1_at	N/A	1.03743	1.48414e-05	1	1		18	Dr.16174.1.A1_at	N/A	1.55435	1.23e-06	3	1
19	Dr.21996.1.A1_at	N/A	1.10122	1.80918e-05	2	0		19	Dr.25140.7.A1_a_at	epcam	0.872127	5.06e-06	2 (4)	0		19	Dr.23223.1.A1_at	N/A	1.01117	1.88435e-05	1	1		19	Dr.10083.1.S1_at	tcnbb	1.13075	1.35e-06	3	1
20	Dr.13321.1.S1_at	higd1a	1.2701	2.51145e-05	3 (5)	0		20	Dr.8947.1.A1_at	spint2	0.949603	5.7e-06	3 (5)	0		20	Dr.7626.1.A1_at	pfkfb3	1.31011	1.93072e-05	2 (4)	1		20	Dr.24208.1.S1_at	abcf2a	1.13065	1.56e-06	3	1
21	Dr.6693.1.S1_at	ecrg4a	0.98602	2.52892e-05	1	0		21	Dr.23357.1.A1_at	si:dkey-33i11.9	0.940743	5.81e-06	3	0		21	Dr.5351.1.A1_at	zgc:162200	1.17228	2.37222e-05	1	1		21	Dr.2675.1.A1_at	fkbp5	2.24222	2.12e-06	3	1
22	Dr.16542.1.A1_at	grwd1	1.25134	2.88588e-05	3	0		22	Dr.20610.1.S1_s_at	cldn7b	0.85971	5.84e-06	2	0		22	Dr.9850.1.A1_at	opn1mw2	1.7032	2.72118e-05	3	1		22	Dr.23461.1.A1_at	stc2a	1.32045	2.12e-06	2 (4)	1
23	Dr.12557.1.A1_at	camta1a	1.59983	3.00312e-05	3	0		23	Dr.26354.1.A1_at	si:ch73-46j18.5	1.00977	6.09e-06	3	0		23	Dr.23788.1.S1_at	gstp1	1.65434	2.84274e-05	3	1		23	Dr.9122.1.S1_at	ccl25b	1.05828	2.29e-06	2	1
24	Dr.96.1.A1_at	c7b	1.87337	3.13734e-05	3	0		24	Dr.12425.5.S1_at	fthl28	1.27341	9.62e-06	3	0		24	Dr.11101.1.S1_at	N/A	1.32179	2.96913e-05	2	1		24	Dr.6007.1.S1_at	cdh1	1.22582	2.42e-06	2	1
25	Dr.4190.1.A1_at	cpa4	1.06313	3.43109e-05	3 (5)	0		25	Dr.100.1.A1_at	abca12	0.939543	1.05e-05	2	0		25	Dr.25732.1.A1_at	N/A	0.971493	3.44165e-05	2	1		25	Dr.4409.1.S1_at	cd9b	1.08494	2.46e-06	2	1
26	Dr.11260.1.A1_at	N/A	0.933297	4.48345e-05	3	0		26	Dr.1015.2.S1_x_at	si:ch211-217k17.9	0.98363	1.15e-05	2 (4)	0		26	Dr.24327.1.S1_at	cmpk	0.968963	3.44495e-05	1	1		26	Dr.21244.1.S1_at	ucp2	1.07284	2.78e-06	3	1
27	Dr.1259.1.A1_at	il6st	1.38425	4.66731e-05	3	0		27	Dr.17070.1.A1_at	N/A	0.918427	1.49e-05	1	0		27	Dr.12359.1.A1_at	hsd11b2	1.34499	4.04309e-05	2	1		27	Dr.25714.1.A1_at	ctss2.2	1.15378	2.88e-06	3 (6)	1
28	Dr.26422.1.A1_at	cnn2	1.24261	4.77572e-05	1	0		28	Dr.4412.17.A1_at	f11r.1	0.899747	2.07e-05	2	0		28	Dr.21921.1.A1_at	dhrs13a.1	1.07396	4.87332e-05	1	1		28	Dr.5476.1.A1_at	N/A	1.11125	2.89e-06	1	1
29	Dr.2265.1.A1_at	map1sa	0.919067	5.31602e-05	2	0		29	Dr.1899.2.A1_at	khdrbs1b	0.74665	2.11e-05	1	0		29	Dr.4829.1.A1_at	alas1	0.761573	4.9548e-05	3	1		29	Dr.14702.1.A1_at	N/A	1.24903	3.07e-06	3	1
30	Dr.7212.1.S1_at	nae1	0.805257	5.47392e-05	1	0		30	Dr.2455.1.A1_at	tat	0.776963	2.73e-05	1	0		30	Dr.9878.1.S1_at	atp1a3b	0.915203	5.90825e-05	2	1		30	Dr.7226.1.S1_at	N/A	0.86369	3.39e-06	2	1
31	Dr.5621.1.A1_at	arpc5a	0.889897	6.21767e-05	2	0		31	Dr.17251.1.A1_at	tmprss4a	0.799677	3.04e-05	3	0		31	Dr.16181.1.A1_at	nr2f6b	0.861887	8.18758e-05	2	1		31	Dr.23066.1.S1_at	aifm2	0.88718	3.41e-06	3	1
32	Dr.9734.1.A1_at	bxdc2	0.810917	6.83294e-05	1	0		32	Dr.24943.1.S1_at	dsg2.1	1.29401	3.26e-05	3	0		32	Dr.24179.1.A1_at	N/A	0.896517	8.93781e-05	1	1		32	Dr.10228.1.A1_at	mych	1.17159	3.51e-06	3	1
33	Dr.3478.1.A1_at	myclb	0.88762	7.06218e-05	3	0		33	Dr.563.1.S1_at	spon2b	0.735993	3.28e-05	2	0		33	Dr.10320.1.S1_at	sgk1	0.771547	9.46277e-05	3	1		33	Dr.8850.1.A1_at	selenoo1	1.06752	3.67e-06	1	1
34	Dr.867.1.S1_at	WDR1	0.86251	7.44773e-05	1	0		34	Dr.13076.1.S1_at	plekhf1	0.746903	3.3e-05	1	0		34	Dr.5578.2.S1_a_at	odc1	1.13205	9.65889e-05	2	1		34	Dr.7419.1.A1_at	aoc2	0.922753	3.87e-06	3	1
35	Dr.8142.1.S1_at	aanat2	1.3492	8.90902e-05	2	0		35	Dr.7503.1.A1_a_at	BX548046.2	1.0205	3.8e-05	2	0		35	Dr.9911.1.A1_at	cish	1.23757	9.76796e-05	3	1		35	Dr.17468.1.A1_at	gsr	1.14931	4.08e-06	3	1
36	Dr.236.1.S1_at	isg20	0.87386	0.000101645	2	0		36	Dr.4806.1.A1_at	GFUS	0.747887	4.1e-05	2	0		36	Dr.12594.1.S1_at	xbp1	0.77753	0.000104438	1	1		36	Dr.3936.1.A1_at	zgc:162730	1.12732	5.03e-06	3	1
37	Dr.8763.1.A1_at	kpnb3	0.858683	0.000101905	2	0		37	Dr.6572.1.A1_at	cldn23a	1.28207	4.12e-05	2	0		37	Dr.610.2.S1_at	hsp90aa1.2	0.987133	0.000105066	2 (4)	1		37	Dr.934.1.A1_at	dsc2l	1.5339	6.42e-06	2	1
38	Dr.26391.1.A1_at	uchl5	0.831137	0.000105452	1 (2)	0		38	Dr.26392.1.A1_at	sdc4	0.800353	4.19e-05	1	0		38	Dr.4884.1.S1_at	rgrb	1.15815	0.000114284	1	1		38	Dr.5677.1.S1_at	abracl	0.98349	9.36e-06	3	1
39	Dr.256.1.S1_at	sec61a1l	0.803987	0.000113931	2	0		39	Dr.267.1.S1_at	mef2ca	1.46617	4.21e-05	1 (2)	0		39	Dr.21244.1.S1_at	ucp2	0.788513	0.000127455	1	1		39	Dr.11333.1.S1_at	selenof	0.869137	9.69e-06	2	1
40	Dr.16100.1.S1_at	cishb	0.969133	0.000119448	2	0		40	Dr.9492.1.A1_at	sqor	0.9911	4.47e-05	3	0		40	Dr.16669.1.S1_at	nr2f1b	1.04754	0.000136927	3	1		40	Dr.23797.1.S1_at	psmd11b	0.959773	1.08e-05	3	1
41	Dr.14331.1.S1_at	wars1	0.7707	0.000127758	1	0		41	Dr.4740.1.A1_at	N/A	1.23768	5e-05	2	0		41	Dr.2349.1.A1_at	znf598	0.757417	0.000137406	2	1		41	Dr.6154.1.A1_at	N/A	1.0479	1.16e-05	1	1
42	Dr.13797.1.S1_at	psmd3	0.859623	0.000134653	1	0		42	Dr.6814.2.S1_at	N/A	0.710397	5.14e-05	2	0		42	Dr.11333.1.S1_at	selenof	0.801513	0.000137804	1	1		42	Dr.691.1.S1_at	dhrs13a.2	1.2481	1.27e-05	2	1
43	Dr.390.1.S1_at	cdv3	0.76975	0.000137931	1	0		43	Dr.24923.1.S1_at	perp	0.885683	5.15e-05	2	0		43	Dr.1280.1.A1_at	cebpd	1.64762	0.000138735	2	1		43	Dr.25257.1.A1_at	bhlhe41	0.975627	1.41e-05	1	1
44	Dr.25218.1.A1_at	N/A	0.771443	0.000143268	2	0		44	Dr.6531.1.A1_at	socs1a	1.45673	5.44e-05	2	0		44	Dr.20597.1.S1_at	zgc:193505	0.908717	0.00014351	1	1		44	Dr.9746.8.S1_at	cycsb	1.34226	1.49e-05	3	1
45	Dr.6748.1.S1_at	si:dkey-7j14.6	1.07499	0.000143888	3	0		45	Dr.12425.5.S1_a_at	fthl31	0.949533	5.53e-05	3	0		45	Dr.945.1.S1_at	pgam1a	1.09456	0.000152801	1	1		45	Dr.7520.1.A1_at	N/A	0.721143	1.67e-05	2	1
46	Dr.16255.1.A1_at	N/A	0.666917	0.000151782	2	0		46	Dr.12425.6.S1_x_at	fthl30	1.08293	5.67e-05	3	0		46	Dr.10228.1.A1_at	mych	0.96702	0.000156862	3	1		46	Dr.7955.1.A1_at	qdpra	1.07246	1.68e-05	3	1
47	Dr.14699.1.A1_at	zgc:64065	0.81165	0.000153506	2	0		47	Dr.7619.1.A1_at	si:ch211-79k12.1	0.752543	5.99e-05	2	0		47	Dr.5588.1.S1_at	hspa4a	1.0182	0.00015711	2	1		47	Dr.664.2.S1_at	ddx5	0.912563	2.11e-05	2	1
48	Dr.10326.1.S1_at	junba	0.958553	0.000165008	1	0		48	Dr.25000.1.S1_at	si:ch73-31d8.2	0.848623	6.14e-05	2	0		48	Dr.2071.1.S1_at	pgp	0.86633	0.000175254	2	1		48	Dr.24841.1.S1_at	eif4a1a	0.728787	2.53e-05	3	1
49	Dr.22283.1.S1_at	cnn3a	0.752923	0.000181271	1	0		49	Dr.5711.1.S1_at	arhgdig	0.73483	6.2e-05	2	0		49	Dr.3936.1.A1_at	zgc:162730	0.79565	0.000178296	3	1		49	Dr.945.1.S1_at	pgam1a	0.953513	2.62e-05	2	1
50	Dr.6373.1.S1_at	mars1	0.85801	0.000189343	1	0		50	Dr.11481.1.A1_at	rspo1	0.82529	6.31e-05	2	0		50	Dr.1058.1.S1_at	phb	0.805267	0.000181792	2	1		50	Dr.12359.1.A1_at	hsd11b2	1.03945	2.78e-05	3	1
51	Dr.9515.1.A1_at	coro1a	0.93609	0.000191268	2	0		51	Dr.7609.1.A1_at	prlra	0.651523	6.61e-05	1	0		51	Dr.5677.1.S1_at	abracl	1.03762	0.000185046	1	1		51	Dr.9878.1.S1_at	atp1a3b	0.730707	3e-05	1	1
52	Dr.322.2.A1_a_at	N/A	0.8165	0.000196475	1	0		52	Dr.13053.1.A1_at	CR854839.1	0.75881	6.98e-05	3	0		52	Dr.21660.1.A1_at	N/A	0.79288	0.000189793	2	1		52	AFFX-Dr-NM_131175-1_s_at	opn1lw1	0.88903	3.16e-05	3 (6)	1
53	Dr.947.1.S1_at	rars1	0.813407	0.000201316	1	0		53	Dr.16062.1.S1_at	mgarpa	0.99876	7.18e-05	2 (4)	0		53	Dr.24208.1.S1_at	abcf2a	1.76057	0.000194696	3	1		53	Dr.994.1.S1_at	cldnb	0.861517	3.6e-05	2	1
54	Dr.25993.1.A1_at	hs6st1b	0.723113	0.00021236	2	0		54	Dr.23601.1.A1_at	jac1	0.963797	7.28e-05	2	0		54	Dr.25770.1.S1_at	ctps1a	0.912453	0.000199128	2	1		54	Dr.13972.1.S1_at	ddit4	1.49598	3.66e-05	2	1
55	Dr.5293.1.S1_at	jpt2	0.671043	0.000217243	1	0		55	Dr.10400.1.A1_at	zgc:110333	0.95301	7.44e-05	2	0		55	Dr.20331.1.A1_at	hm13	0.702853	0.000204266	2	1		55	Dr.14639.1.S1_at	pcbd1	0.686367	3.95e-05	2	1
56	Dr.9052.1.S1_a_at	hif1ab	0.719403	0.000220171	2	0		56	Dr.3557.1.S1_at	wdr75	0.68425	7.59e-05	2	0		56	Dr.20916.1.A1_at	nop58	0.923193	0.000204759	2 (3)	1		56	Dr.3171.1.S1_at	stard14	1.08067	4.11e-05	3	1
57	Dr.6619.1.S1_at	pgd	0.724967	0.000239203	1	0		57	Dr.14489.1.A1_at	N/A	0.684187	8.22e-05	3	0		57	Dr.10648.1.S1_at	cbr1l	0.928547	0.000243328	3	1		57	Dr.25191.1.S1_at	idh1	0.763267	4.46e-05	1	1
58	Dr.24762.1.S1_at	zc3h15	0.73473	0.000251125	1	0		58	Dr.11189.1.S1_at	N/A	0.78535	8.53e-05	1	0		58	DrAffx.1.74.S1_at	selenow2b	0.965637	0.000245969	3 (5)	1		58	Dr.12594.1.S1_at	xbp1	0.922077	4.49e-05	1	1
59	Dr.3614.1.S1_at	abcd3a	0.75282	0.000259834	1	0		59	Dr.2228.1.S1_at	FO681323.1	0.817127	8.61e-05	2	0		59	Dr.24841.2.S1_at	N/A	0.947747	0.000271383	1	1		59	Dr.1058.1.S1_at	phb	0.67746	4.86e-05	2	1
60	Dr.24333.1.A1_s_at	MYG1	0.703117	0.000261098	1 (2)	0		60	Dr.19303.1.A1_at	ppp1r13l	0.66314	8.88e-05	1	0		60	Dr.23461.1.A1_at	stc2a	0.84986	0.000276342	2 (4)	1		60	Dr.14282.1.S1_at	atf3	0.81898	5.57e-05	3	1
61	Dr.7608.1.A1_at	jun	1.57088	0.000265339	1 (2)	0		61	Dr.20054.1.S1_at	mid1ip1a	1.01089	9.7e-05	1	0		61	Dr.6154.1.A1_at	N/A	1.15544	0.000277408	2	1		61	Dr.12425.2.S1_a_at	fthl27	0.714233	5.59e-05	3	1
62	Dr.13635.1.S1_at	snu13b	0.73079	0.000274349	2	0		62	Dr.26430.1.A1_at	rcc1	0.744037	0.000101871	1	0		62	Dr.1248.1.S1_at	mala.2	1.49762	0.000288541	3	1		62	Dr.5351.1.A1_at	zgc:162200	0.957277	5.78e-05	1	1
63	Dr.11252.1.A1_at	ckmt2a	1.19128	0.000279658	1	0		63	Dr.3583.1.S1_at	sult6b1	1.04455	0.000102309	3	0		63	Dr.25257.1.A1_at	bhlhe41	1.02409	0.000360013	3	1		63	Dr.9841.1.A1_at	pde6c	0.6399	7.35e-05	1	1
64	Dr.7116.1.S1_at	mphosph10	0.66113	0.000280672	1	0		64	Dr.2765.1.A1_at	ciapin1	0.791037	0.000105746	2	0		64	Dr.8339.1.S1_at	ssrp1a	0.745257	0.000363114	1	1		64	Dr.14064.1.S1_at	abi3bpb	0.67219	8.41e-05	3	1
65	Dr.12169.1.A1_at	nudt9	0.645053	0.000282733	1	0		65	Dr.23792.1.S1_at	s100u	0.776927	0.000107566	1	0		65	Dr.6575.1.S1_at	cebpb	0.743697	0.000364756	3	1		65	Dr.18577.1.S2_at	cdk8	0.836463	8.6e-05	3	1
66	Dr.13229.1.A1_at	prnprs3	0.747623	0.000287628	1	0		66	Dr.15108.1.S1_at	si:dkey-37o8.1	0.718213	0.000115278	1	0		66	Dr.3690.1.S1_at	wif1	0.911767	0.000385803	1	1		66	Dr.14293.1.S1_at	tomm40	0.754887	9.3e-05	3	1
67	Dr.26454.1.S1_at	grinab	0.725277	0.0002921	1	0		67	Dr.9585.1.A1_at	N/A	0.642027	0.000118527	1	0		67	Dr.9667.1.S1_at	N/A	0.739443	0.00038675	1	1		67	Dr.13867.1.A1_at	porb	0.699233	0.000111891	3	1
68	Dr.24141.1.A1_x_at	N/A	0.675247	0.000325789	1	0		68	Dr.15815.1.A1_at	apodb	0.640343	0.000120747	1	0		68	Dr.25291.4.S1_at	N/A	0.923213	0.000400071	2	1		68	Dr.3854.1.S1_at	sec23b	0.699237	0.000113342	2	1
69	Dr.3996.1.A1_at	ptp4a2b	0.738033	0.00033186	1	0		69	Dr.349.1.A1_at	tm9sf5	0.74492	0.000125009	2	0		69	Dr.12945.1.A1_at	nfe2l1b	0.901863	0.00043253	2	1		69	Dr.8012.1.A1_at	nptx1l	0.587117	0.000134483	2	1
70	Dr.20108.1.S1_a_at	qars1	0.781497	0.000338601	1 (2)	0		70	Dr.2052.1.S1_at	tp53	0.71456	0.000129451	1	0		70	Dr.9746.8.S1_at	cycsb	1.02085	0.000457375	2	1		70	Dr.3950.1.A1_at	smarcad1a	0.76523	0.000164795	2	1
71	Dr.10306.1.S1_at	N/A	0.70298	0.000350115	2	0		71	Dr.883.1.A1_at	dnajc21	0.71161	0.000135329	1	0		71	Dr.11177.1.A1_at	slc24a2	0.97942	0.000469262	1	1		71	Dr.15991.1.S1_at	si:ch73-335l21.4	0.604953	0.000166207	1	1
72	Dr.6750.1.A1_at	LO017852.1	0.70691	0.000353662	1	0		72	Dr.3411.1.S1_at	oaz1b	0.650727	0.000136436	1	0		72	Dr.14293.1.S1_at	tomm40	0.672577	0.000479009	2	1		72	Dr.9798.1.A1_at	yars1	0.908587	0.000171771	2	1
73	Dr.6930.1.S1_at	samm50	0.673297	0.000378969	1	0		73	Dr.2413.1.S1_at	dusp1	0.84287	0.000136506	1	0		73	Dr.17468.1.A1_at	gsr	0.659387	0.000498055	3	1		73	Dr.17767.2.A1_at	gemin5	0.718053	0.000178368	1 (2)	1
74	Dr.4339.1.A1_at	ylpm1	0.71558	0.000404087	1	0		74	Dr.26534.1.A1_at	insig1	0.8714	0.000136867	1 (2)	0		74	Dr.7955.1.A1_at	qdpra	0.896513	0.000512655	1	1		74	Dr.18314.1.A1_at	smarca5	0.589393	0.000180041	2	1
75	Dr.14854.1.S1_at	nop16	0.659303	0.000414034	2	0		75	Dr.9642.1.A1_at	aspn	0.71951	0.000137397	2	0		75	Dr.5428.2.A1_at	pik3r3b	0.782603	0.000512805	2	1		75	Dr.4829.1.A1_at	alas1	0.642177	0.000186577	3	1
76	Dr.12875.3.A1_x_at	N/A	0.634497	0.000416507	1	0		76	Dr.24527.1.S1_at	eif4g2a	0.69326	0.000137912	2 (4)	0		76	Dr.14702.1.A1_at	N/A	0.749013	0.000545376	3	1		76	Dr.7472.1.A1_at	sec11a	0.657363	0.000197787	1	1
77	Dr.11758.1.A1_at	nsfl1c	0.592477	0.000424659	1 (3)	0		77	Dr.12232.1.A1_at	N/A	0.680483	0.000144805	1	0		77	Dr.25714.1.A1_at	ctss2.2	0.616997	0.000588484	2	1		77	Dr.20916.1.A1_at	nop58	0.574513	0.000201079	3	1
78	Dr.7695.1.S1_at	tmed9	0.634563	0.000432159	1	0		78	Dr.25277.1.S1_at	agr2	0.65826	0.000148535	1	0		78	Dr.18314.1.A1_at	smarca5	0.82796	0.000596083	1	1		78	Dr.20331.1.A1_at	hm13	0.660103	0.000210126	2	1
79	Dr.3182.1.A1_at	mef2ca	1.31108	0.000438575	3	0		79	Dr.11052.2.A1_at	oaz2b	0.888617	0.000153184	1 (2)	0		79	Dr.9805.1.S1_at	mrpl12	0.611407	0.000630647	2	1		79	Dr.12602.1.S1_at	lyz	0.6108	0.000213812	1	1
80	Dr.3374.2.S1_at	ctsba	0.707637	0.000464071	1	0		80	Dr.16619.1.A1_at	sh3d21	0.814857	0.000154935	2	0		80	Dr.18577.1.S2_at	cdk8	1.0244	0.000650092	2 (4)	1		80	Dr.2860.1.S1_at	atp5mc1	0.7062	0.000217566	2	1
81	Dr.25862.1.A1_at	lgals9l1	0.692957	0.000502098	1	0		81	Dr.4212.1.S1_at	ldha	0.763037	0.00015895	2	0		81	Dr.4986.1.S1_at	txnrd3	0.868247	0.000659912	2	1		81	Dr.10598.1.S1_at	N/A	0.963023	0.000239998	3	1
82	Dr.22120.1.A1_at	N/A	0.93924	0.000515994	1	0		82	Dr.5185.1.A1_at	iars1	0.616113	0.000159039	1	0		82	Dr.3171.1.S1_at	stard14	0.716587	0.000697022	2	1		82	Dr.4986.1.S1_at	txnrd3	0.599427	0.000250752	3	1
83	Dr.14883.1.S1_at	gar1	0.65105	0.00052191	2	0		83	Dr.3237.1.A1_at	dync1li2	0.622013	0.000161738	2	0		83	Dr.9122.1.S1_at	ccl25b	0.890613	0.000702839	2	1		83	Dr.2741.1.S1_at	rbbp4	0.732943	0.00025477	2	1
84	Dr.23587.1.A1_at	gadd45aa	0.61168	0.000549995	1	0		84	Dr.24907.1.A1_at	pkp3a	0.729887	0.00016252	2	0		84	Dr.12950.2.S1_a_at	tipin	0.683113	0.000723231	1	1		84	Dr.1280.1.A1_at	cebpd	0.886853	0.000257448	3	1
85	Dr.5371.1.A1_at	tsr1	0.698663	0.000577358	2	0		85	Dr.19111.1.A1_at	si:cabz01007794.1	0.653897	0.000164425	3	0		85	Dr.20131.2.A1_at	clu	0.846093	0.000760202	1	1		85	Dr.5222.1.S1_at	mthfd2	0.863367	0.000260089	1	1
86	Dr.10739.2.S1_a_at	adcyap1b	0.77242	0.00059552	2	0		86	Dr.8587.1.A1_at	igfbp1a	0.866867	0.000166961	3 (6)	0		86	Dr.1932.1.A1_at	txndc5	0.79564	0.000761756	1	1		86	Dr.24327.1.S1_at	cmpk	0.752147	0.000265621	2	1
87	Dr.7320.1.A1_at	tmem184a	0.735953	0.000615927	2	0		87	Dr.22971.1.A1_at	sik1	0.852933	0.000180356	2	0		87	Dr.14639.1.S1_at	pcbd1	0.72776	0.000784512	1	1		87	Dr.12875.3.A1_a_at	N/A	0.73551	0.000279893	2	1
88	Dr.5366.2.S1_at	GCA	0.66251	0.000639589	1 (2)	0		88	Dr.8024.1.S1_a_at	ndufab1a	0.602897	0.00018191	2 (4)	0		88	Dr.2988.1.A1_at	pprc1	0.61915	0.000849504	3	1		88	Dr.21660.1.A1_at	N/A	0.74288	0.000291734	1	1
89	Dr.10292.1.S1_at	rbp4l	0.691433	0.000659021	1	0		89	Dr.1911.1.A1_at	si:dkey-242g16.2	0.867417	0.000182232	1	0		89	Dr.16174.1.A1_at	N/A	1.09134	0.000878724	3	1		89	Dr.9894.1.A1_at	N/A	0.717763	0.000304526	1	1
90	Dr.3347.1.S1_at	fbl	0.61708	0.000667361	1	0		90	Dr.6157.2.A1_at	vsig10	0.853323	0.000201109	2	0		90	Dr.7311.1.S1_at	gnl3	0.65041	0.000885915	2	1		90	Dr.20424.1.A1_a_at	N/A	0.671133	0.000310979	3	1
91	Dr.15036.1.S1_at	FP101882.1	0.700253	0.000674342	2	0		91	Dr.9110.1.A1_at	atf5b	0.599727	0.00020325	1	0		91	Dr.20663.1.S1_at	slc25a33	0.763367	0.000906012	2	1		91	Dr.12950.2.S1_a_at	tipin	0.686013	0.000334748	2	1
92	Dr.15018.1.S1_at	timm8b	0.72948	0.000712319	1	0		92	Dr.9000.1.S1_at	hsd17b12a	1.00213	0.000217545	2	0		92	Dr.9798.1.A1_at	yars1	0.908517	0.000914	2 (3)	1		92	Dr.9911.1.A1_at	cish	0.75218	0.000334903	2	1
93	Dr.24995.5.A1_at	phgdh	0.69474	0.000714158	1	0		93	Dr.4411.1.A1_at	N/A	0.620347	0.00022045	2	0		93	Dr.5565.1.S1_at	selenom	0.587857	0.0010296	1	1		93	Dr.2543.1.A1_at	tars1	0.62631	0.000396891	2	1
94	Dr.20194.1.S1_at	nup133	0.625843	0.000718992	2	0		94	Dr.5464.1.S1_at	N/A	0.62205	0.000221704	2	0		94	Dr.10336.1.S1_at	dct	1.03654	0.00104065	2	1		94	Dr.2988.1.A1_at	pprc1	0.591693	0.000462029	2	1
95	Dr.3560.1.A1_at	cth	0.77723	0.000740458	1	0		95	Dr.11978.1.A1_at	hif1al	0.886387	0.000241137	3	0		95	Dr.12425.4.A1_at	hspa14	0.667437	0.00104287	1	1		95	Dr.10128.1.A1_at	AL732488.2	0.678667	0.000482475	2	1
96	Dr.20805.1.S1_at	bzw1b	0.59992	0.000757647	2	0		96	Dr.16816.1.S1_at	ptrhd1	0.622407	0.000242744	2	0		96	Dr.7419.1.A1_at	aoc2	0.916687	0.00113543	1	1		96	Dr.5578.2.S1_a_at	odc1	0.688093	0.000483395	2	1
97	Dr.17081.1.S1_at	surf6	0.719337	0.000762533	1	0		97	Dr.17690.2.A1_at	fars2	0.627467	0.000246955	1	0		97	Dr.8850.1.A1_at	selenoo1	0.595063	0.00117106	1	1		97	Dr.14300.1.S1_at	guca1c	1.09668	0.000510971	1	1
98	Dr.1191.2.S1_at	psmd8	0.75126	0.000764089	1	0		98	Dr.987.1.S1_at	gale	0.70961	0.000252101	2	0		98	Dr.3854.1.S1_at	sec23b	0.65245	0.00119551	2	1		98	Dr.6884.1.S1_at	slc3a2b	0.76034	0.000549995	2	1
99	Dr.7931.1.A1_at	c1galt1a	0.63564	0.000797649	2	0		99	Dr.17772.1.A1_at	N/A	0.587217	0.000273436	2	0		99	Dr.7883.1.A1_at	gad2	0.602347	0.00134666	1	1		99	Dr.25770.1.S1_at	ctps1a	0.618683	0.000568519	3	1
100	Dr.6401.1.S1_at	BX936337.1	0.63676	0.000808858	1	0		100	Dr.12959.1.A1_at	prkcdb	0.53261	0.000280311	3	0		100	Dr.20424.1.A1_a_at	N/A	0.586507	0.00141483	1	1		100	Dr.2071.1.S1_at	pgp	0.614013	0.000570773	2	1
101	Dr.9935.1.A1_at	ATP11B	0.707537	0.000872172	1	0		101	Dr.11708.1.S1_at	bzw2	0.618597	0.000281685	1	0		101	Dr.7226.1.S1_at	N/A	0.952523	0.00146465	1	1		101	AFFX-DapX-3_at	N/A	1.18638	0.000580575	1	1
102	Dr.7659.1.A1_at	eif4h	0.61413	0.000892807	1	0		102	Dr.5018.1.A1_at	dusp11	0.676303	0.000289534	1	0		102	Dr.17767.2.A1_at	gemin5	0.56312	0.00147831	2 (4)	1		102	Dr.16014.1.S1_at	gsto2	0.60829	0.000599751	3	1
103	Dr.25140.7.A1_at	epcam	0.69323	0.000894816	1	0		103	Dr.5147.1.A1_at	N/A	0.69232	0.000291457	1	0		103	Dr.16048.1.S1_at	mycb	0.68137	0.0014855	2	1		103	Dr.9850.1.A1_at	opn1mw2	0.581933	0.000675496	3	1
104	Dr.13749.2.S1_at	exosc7	0.54129	0.000897508	1	0		104	Dr.9217.1.A1_at	irs2b	0.928223	0.000291599	2	0		104	Dr.19902.1.S1_at	ctsla	0.542467	0.00154253	3	1		104	Dr.6431.1.S1_at	socs3a	0.76569	0.000683315	1	1
105	Dr.4927.1.A1_at	EML5	0.82989	0.000905706	1	0		105	Dr.16138.1.A1_at	N/A	0.671967	0.000296138	2	0		105	Dr.23797.1.S1_at	psmd11b	0.840873	0.00160078	1	1		105	Dr.20663.1.S1_at	slc25a33	0.69383	0.000789641	1	1
106	Dr.3200.1.A1_at	N/A	0.585387	0.000910708	1	0		106	Dr.10196.2.S1_a_at	chmp2bb	0.596073	0.000297931	2	0		106	Dr.2675.1.A1_at	fkbp5	1.54688	0.00161647	3	1		106	Dr.7626.1.A1_at	pfkfb3	0.794543	0.000953537	3	1
107	Dr.23086.1.A1_at	N/A	0.682453	0.000941735	2	0		107	Dr.3789.1.A1_at	slc7a8a	0.664603	0.000298598	1	0		107	Dr.8581.1.S1_at	psme3	0.726753	0.00189793	2	1		107	Dr.3629.1.A1_at	atp2a2b	0.5785	0.000959424	2	1
108	Dr.1551.1.A1_at	dpp3	0.8823	0.000943513	1	0		108	Dr.1228.1.A1_at	tlcd1	0.692377	0.00030028	2	0		108	Dr.12875.3.A1_a_at	N/A	0.75864	0.00190436	1	1		108	Dr.12593.1.S1_at	klf3	0.590557	0.00102144	2	1
109	Dr.8080.1.S1_at	mitfa	0.546737	0.000957203	1	0		109	Dr.11079.1.A1_at	N/A	0.597953	0.000307135	1	0		109	Dr.148.1.A1_at	N/A	0.63632	0.00191396	1	1		109	Dr.16685.1.S1_at	eny2	0.63662	0.00109175	1	1
110	Dr.20715.1.S1_at	ssr1	0.53191	0.000972205	1	0		110	Dr.11310.4.S1_at	atp5md	0.73647	0.000327494	2	0		110	Dr.5715.1.S1_at	si:dkey-87o1.2	0.6017	0.00196666	1	1		110	Dr.9805.1.S1_at	mrpl12	0.75358	0.00110715	2	1
111	Dr.12222.1.A1_at	N/A	0.690113	0.000988826	1	0		111	Dr.18242.1.A1_at	nppc	0.780357	0.000354509	1	0		111	Dr.10598.1.S1_at	N/A	0.611023	0.00208149	3	1		111	Dr.6575.1.S1_at	cebpb	0.636757	0.00112985	3	1
112	Dr.22838.1.A1_at	N/A	0.545503	0.000994733	1	0		112	Dr.1084.1.A1_at	ap1s3b	0.741693	0.000359195	2	0		112	Dr.994.1.S1_at	cldnb	0.681767	0.0021795	2	1		112	Dr.11310.2.S1_at	tuba1b	0.457477	0.00118938	2 (4)	1
113	Dr.9699.1.S1_at	dync1i2b	0.607323	0.00100188	1	0		113	Dr.26116.1.S1_at	hspa5	0.558283	0.000360864	1	0		113	Dr.3629.1.A1_at	atp2a2b	0.881457	0.00224265	1	1		113	Dr.4782.1.S1_at	ctsc	0.47116	0.00124362	1	1
114	Dr.4044.1.A1_at	thop1	0.724453	0.00100349	1	0		114	Dr.7010.1.S1_at	elovl7a	0.77088	0.000363524	2	0		114	Dr.13867.1.A1_at	porb	0.79528	0.00231019	1	1		114	Dr.2349.1.A1_at	znf598	0.646193	0.00146592	2	1
115	Dr.16120.1.S1_at	ptgesl	0.594777	0.00101699	1	0		115	Dr.9514.1.A1_at	clpp	0.623487	0.000386827	1	0		115	Dr.11310.2.S1_at	tuba1b	0.758993	0.00232981	1	1		115	Dr.4076.1.S1_at	edn1	0.547033	0.00155813	2	1
116	Dr.25148.2.A1_at	amd1	0.728237	0.00102905	1 (2)	0		116	Dr.8198.1.A1_at	mafbb	0.650623	0.000395428	1	0		116	Dr.4056.2.A1_at	si:ch73-347e22.8	0.662723	0.0024094	2	1		116	Dr.6885.1.A1_at	acsl1b	0.513657	0.00160505	1	1
117	Dr.6645.1.S1_at	rer1	0.647893	0.00102955	2	0		117	Dr.5617.1.A1_at	ifrd1	0.67172	0.00039782	2	0		117	Dr.16133.1.A1_a_at	N/A	0.682717	0.00241254	2	1		117	Dr.9667.1.S1_at	N/A	0.647397	0.0017194	2	1
118	Dr.3685.1.S1_at	ostc	0.656553	0.00105124	1	0		118	Dr.19463.1.S1_at	aspm	0.697413	0.000432288	2	0		118	Dr.10128.1.A1_at	AL732488.2	0.67683	0.0024524	2	1		118	Dr.5565.1.S1_at	selenom	0.50115	0.00179946	2	1
119	Dr.15112.1.S1_at	rabggtb	0.600027	0.00108915	1	0		119	Dr.6302.1.A1_at	exosc6	0.58013	0.000435292	2	0		119	Dr.11274.1.A1_at	pmelb	1.05126	0.00262798	1	1		119	Dr.17462.1.S1_at	hyou1	0.52267	0.00183307	2	1
120	Dr.768.1.A1_at	emc1	0.66261	0.00113914	1	0		120	Dr.15972.1.A1_at	scamp2l	0.598087	0.000450183	3	0		120	Dr.12796.1.A1_at	wbp2	0.615953	0.00275453	2	1		120	Dr.16669.1.S1_at	nr2f1b	0.680213	0.0018625	2	1
121	Dr.15062.1.S1_at	mrps24	0.61295	0.00115721	1	0		121	Dr.4412.16.A1_at	N/A	0.902923	0.000451527	2	0		121	Dr.12898.1.A1_at	N/A	0.496517	0.00276973	2	1		121	Dr.9874.1.A1_at	camk1ga	1.60424	0.00217209	2	1
122	Dr.20872.1.S1_at	psma6a	0.676077	0.00118828	1	0		122	Dr.12817.1.A1_at	angptl4	0.69238	0.000457725	2	0		122	Dr.14063.1.A1_at	eml2	0.618383	0.00277049	1	1		122	Dr.25732.1.A1_at	N/A	0.570733	0.00222234	3	1
123	Dr.16675.1.A1_at	mrpl57	0.736667	0.001288	1	0		123	Dr.1991.1.A1_s_at	gbgt1l4	0.618683	0.000465009	2	0		123	Dr.2051.1.S1_at	hmgcs1	0.514137	0.00286084	1	1		123	Dr.20010.2.A1_at	tuba8l	0.586237	0.00224808	2	1
124	Dr.15043.1.S1_at	cdpf1	0.62874	0.00135957	1	0		124	Dr.17090.1.A1_at	N/A	0.61806	0.000465328	1	0		124	Dr.23066.1.S1_at	aifm2	0.69943	0.00290724	2	1		124	Dr.7311.1.S1_at	gnl3	0.587643	0.00233961	1	1
125	Dr.84.1.S1_at	pitrm1	0.660373	0.00137048	1	0		125	Dr.881.1.A1_at	ckap4	0.61045	0.000471347	2	0		125	Dr.1691.7.S1_at	si:ch211-195b11.3	0.606237	0.00306311	1	1		125	Dr.3166.1.A1_at	N/A	0.520953	0.00246546	1	1
126	Dr.2636.1.S1_at	impdh2	0.514833	0.00137893	1	0		126	Dr.23743.1.S1_at	TCIM	0.605943	0.000476272	3	0		126	Dr.7472.1.A1_at	sec11a	0.657517	0.00321879	2	1		126	Dr.24841.2.S1_at	N/A	0.44621	0.00268891	3	1
127	Dr.10893.1.A1_at	sar1b	0.616937	0.00143469	1	0		127	Dr.24032.1.S1_s_at	btbd10b	0.66296	0.000497419	1	0		127	Dr.2543.1.A1_at	tars1	0.62148	0.00323756	1	1		127	Dr.5428.2.A1_at	pik3r3b	0.712267	0.002894	1	1
128	Dr.208.1.S1_at	slc11a2	0.66358	0.00152	2	0		128	Dr.13942.1.A1_at	tcta	0.658367	0.000499821	3	0		128	Dr.16506.1.A1_at	N/A	0.72246	0.00323821	1	1		128	Dr.12945.1.A1_at	nfe2l1b	0.605727	0.00303699	1	1
129	Dr.20029.1.A1_at	tfpia	0.66514	0.00156794	1	0		129	Dr.17446.1.S1_at	phf5a	0.621107	0.000513489	1	0		129	Dr.20010.2.A1_at	tuba8l	0.82763	0.00328554	1	1		129	Dr.4718.1.S1_at	nup50	0.462537	0.0030404	1	1
130	Dr.20110.1.S1_at	litaf	0.623457	0.00157967	2	0		130	Dr.2695.1.A1_at	gmds	0.573827	0.0005167	2	0		130	Dr.6617.1.A1_at	N/A	0.625	0.00401434	1	1		130	Dr.7036.1.S1_at	g3bp1	0.500553	0.0031656	3	1
131	Dr.10130.1.S1_at	fosl2	0.76782	0.00164631	2 (4)	0		131	Dr.16391.1.A1_at	acsl4a	0.68251	0.000524206	2	0		131	Dr.7520.1.A1_at	N/A	0.809133	0.00468321	2	1		131	Dr.21921.1.A1_at	dhrs13a.1	0.602127	0.00383271	1	1
132	Dr.17553.1.S1_at	usp4	0.588877	0.00166612	2	0		132	Dr.26474.1.S1_at	ildr1a	0.614973	0.000560997	2	0		132	Dr.9874.1.A1_at	camk1ga	0.67621	0.00489207	2	1		132	Dr.26473.1.S1_at	ucp3	1.02092	0.0042589	2	1
133	Dr.12378.1.S1_at	hspb1	0.826757	0.00168513	2	0		133	Dr.3216.1.A1_at	pnp5a	0.584957	0.000565946	1	0		133	Dr.5091.1.S1_at	mcm4	0.506647	0.00491957	1	1		133	Dr.15788.1.S1_at	uggt1	0.42417	0.00432778	2	1
134	Dr.18585.1.A1_at	usp21	0.703543	0.00170553	1	0		134	Dr.13114.1.A1_at	rhov	0.99604	0.000568906	1	0		134	Dr.15991.1.S1_at	si:ch73-335l21.4	0.78105	0.00506416	3	1		134	Dr.11101.1.S1_at	N/A	0.492463	0.00467537	1	1
135	Dr.8747.1.A1_at	N/A	0.798583	0.00174472	1	0		135	Dr.18245.1.S1_at	lsp1b	0.680767	0.000578227	1	0		135	Dr.6007.1.S1_at	cdh1	0.686437	0.00519839	2	1		135	Dr.8581.1.S1_at	psme3	0.5869	0.00487158	2	1
136	Dr.21289.1.A1_at	lamc1	0.604683	0.00174612	1	0		136	Dr.8420.1.A1_at	N/A	0.69538	0.000588735	1	0		136	Dr.22826.1.A1_at	hcn2b	0.864837	0.00541543	1	1		136	Dr.11177.1.A1_at	slc24a2	0.428227	0.00591536	1	1
137	DrAffx.1.53.S1_at	lyar	0.709833	0.00175837	1	0		137	Dr.23493.1.S1_at	tomm7	0.597783	0.000639338	1	0		137	Dr.7337.1.S1_at	slc16a3	0.75476	0.00571568	2	1		137	Dr.3972.1.S1_at	smim29	0.378717	0.00619732	1	1
138	Dr.815.2.S1_at	kars1	0.611693	0.00178418	1	0		138	Dr.12240.1.A1_a_at	ilvbl	0.63872	0.000649475	1	0		138	Dr.4718.1.S1_at	nup50	0.440287	0.0058676	1	1		138	Dr.9715.1.S1_a_at	exosc4	0.432517	0.00626294	1 (3)	1
139	Dr.5292.1.A1_at	dtwd1	0.73984	0.00179256	1	0		139	Dr.25822.2.A1_at	N/A	0.73697	0.000683459	1	0		139	Dr.25191.1.S1_at	idh1	0.766877	0.00601915	1	1		139	Dr.10320.1.S1_at	sgk1	0.5042	0.0066838	1	1
140	Dr.7488.1.S1_at	tmem33	0.66918	0.00191523	1	0		140	Dr.11026.1.A1_at	N/A	0.596827	0.000769243	2	0		140	Dr.3166.1.A1_at	N/A	0.633863	0.00644021	1	1		140	Dr.2438.1.S1_at	cpa2	0.5874	0.00673839	2	1
141	Dr.5522.1.S1_at	nolc1	0.702177	0.0019202	1	0		141	Dr.2321.1.S1_at	znf185	0.71581	0.000815464	2	0		141	Dr.15788.1.S1_at	uggt1	0.569613	0.00644279	2	1		141	Dr.15165.2.A1_at	ipo4	0.496143	0.0067708	1	1
142	Dr.1218.1.S1_at	exosc2	0.66062	0.00193115	1	0		142	Dr.1630.1.S1_at	gtf2h2	0.68267	0.000833428	1	0		142	Dr.12425.2.S1_a_at	fthl27	0.434467	0.00665481	3	1		142	Dr.15320.1.S1_at	ghrb	0.63445	0.00716769	1	1
143	Dr.832.1.A1_at	ehd1b	0.719787	0.00197754	1	0		143	Dr.16095.1.S1_at	igfbp1b	0.58363	0.000841211	2	0		143	Dr.9715.1.S1_a_at	exosc4	0.717787	0.00700806	2	1		143	Dr.16133.1.A1_a_at	N/A	0.677567	0.00738796	1	1
144	Dr.12881.1.A1_at	N/A	0.865867	0.00198984	1	0		144	Dr.21190.1.A1_at	N/A	0.553633	0.000867021	3	0		144	Dr.2117.1.S1_at	soul2	0.687813	0.0073322	1	1		144	Dr.7883.1.A1_at	gad2	0.667363	0.00738891	1	1
145	Dr.4025.1.A1_at	bysl	0.592177	0.0019905	1	0		145	Dr.15268.1.A1_at	nfia	1.0016	0.000899542	1	0		145	Dr.691.1.S1_at	dhrs13a.2	0.919337	0.00739641	2	1		145	Dr.14334.1.A1_at	N/A	0.62814	0.00755519	1	1
146	Dr.11127.2.A1_at	syt1a	0.611573	0.00208226	1	0		146	Dr.4770.1.A1_at	cx35.4	0.851607	0.00090111	2	0		146	Dr.12481.1.S1_at	BX664750.2	0.814267	0.00753087	1	1		146	Dr.9809.2.S1_at	uhrf1	0.52772	0.00798107	1	1
147	Dr.14760.1.A1_at	clasp2	0.684177	0.00219098	2	0		147	Dr.2896.1.S1_at	prps1a	0.590303	0.000902488	2	0		147	Dr.16685.1.S1_at	eny2	0.65275	0.00771238	1	1		147	Dr.16506.1.A1_at	N/A	0.77166	0.0083779	1	1
148	Dr.2668.2.A1_at	cad	0.602387	0.00243458	1	0		148	Dr.16239.1.A1_at	lpin1	0.7453	0.000909014	3 (6)	0		148	Dr.4409.1.S1_at	cd9b	0.690787	0.00824797	1	1		148	Dr.4647.1.S1_at	eif4ebp3l	0.818693	0.00848979	1	1
149	Dr.4947.1.S1_at	cirbpb	0.631733	0.00249603	1	0		149	Dr.20131.1.S1_at	crabp2a	0.62667	0.000909925	1	0		149	Dr.17462.1.S1_at	hyou1	0.64422	0.00836537	2	1		149	AFFX-PheX-M_at	N/A	0.998777	0.00895746	1	1
150	Dr.22840.1.S1_at	zgc:158423	0.610733	0.00249779	2	0		150	Dr.10556.1.S1_at	dkc1	0.587667	0.000940237	1	0		150	Dr.12593.1.S1_at	klf3	0.52071	0.00876268	2	1		150	Dr.5091.1.S1_at	mcm4	0.437063	0.00937958	1	1
151	Dr.422.1.A1_at	N/A	0.53879	0.00253176	2	0		151	Dr.18540.3.A1_x_at	N/A	0.6317	0.000961941	2	0		151	Dr.15165.2.A1_at	ipo4	0.573043	0.00883033	1	1		151	Dr.2051.1.S1_at	hmgcs1	0.345243	0.00979508	1	1
152	Dr.20822.1.S1_at	rab13	0.647867	0.00258152	1	0		152	Dr.784.1.S1_at	mcm3	0.53144	0.000969156	1	0		152	Dr.13972.1.S1_at	ddit4	0.915577	0.00888459	1	1		152	Dr.4010.1.A1_at	N/A	0.59049	0.0100893	1	1
153	Dr.6082.1.A1_at	N/A	0.776377	0.0026153	2	0		153	Dr.9528.1.S1_at	pdk2b	0.61584	0.00101314	3	0		153	Dr.13605.1.S1_at	ppm1h	0.68206	0.00896897	1	1		153	Dr.20424.1.A1_at	N/A	0.42074	0.0113489	1	1
154	Dr.5365.1.A1_at	dusp5	0.71645	0.00265142	2	0		154	Dr.20170.2.A1_at	apex1	0.55084	0.00101559	1	0		154	Dr.5222.1.S1_at	mthfd2	0.90139	0.00919042	1	1		154	Dr.15653.1.S1_at	ncapg	0.37118	0.0127805	1	1
155	Dr.7285.1.A1_at	grip2a	0.619833	0.00269197	1	0		155	Dr.20197.1.A1_at	slc43a2b	0.590557	0.00103475	1	0		155	Dr.7036.1.S1_at	g3bp1	0.607953	0.00924447	2	1		155	Dr.25325.1.S1_at	hsd17b12b	0.369863	0.0129495	2	1
156	Dr.4050.1.A1_at	rnf121	0.647243	0.00271222	1	0		156	Dr.26192.1.A1_at	si:ch73-375g18.1	0.587307	0.00103568	2	0		156	Dr.15320.1.S1_at	ghrb	0.620897	0.00942302	1	1		156	Dr.20124.1.A1_at	sox4a	0.421837	0.0149471	1	1
157	Dr.8587.1.A2_at	igfbp1a	0.54062	0.00283674	2	0		157	Dr.12592.1.S1_at	guca1a	0.482927	0.001045	2	0		157	Dr.8012.1.A1_at	nptx1l	0.62202	0.00964581	1	1		157	Dr.8339.1.S1_at	ssrp1a	0.33097	0.0150622	2	1
158	Dr.218.1.A1_at	farsb	0.490277	0.00285401	1	0		158	Dr.5112.1.S2_at	sox11b	0.48412	0.00105722	2	0		158	Dr.12478.1.S1_at	si:ch211-98n17.5	0.613823	0.0108987	1	1		158	Dr.3690.1.S1_at	wif1	0.490817	0.0208602	1	1
159	Dr.9896.1.A1_at	si:ch211-195b13.1	0.84745	0.00295555	1	0		159	Dr.14518.1.S1_at	sft2d2a	0.600847	0.00107289	2	0		159	Dr.4782.1.S1_at	ctsc	0.597203	0.0123802	1	1		159	Dr.19902.1.S1_at	ctsla	0.303357	0.0211631	1	1
160	Dr.4846.1.S1_at	pa2g4a	0.47536	0.00297688	1	0		160	Dr.21669.1.S1_at	N/A	0.725837	0.00108486	1	0		160	Dr.14668.1.S1_at	gch2	0.673267	0.012491	1	1		160	Dr.1932.1.A1_at	txndc5	0.308923	0.0268205	1	1
161	Dr.13015.1.S1_at	lgals2a	0.628843	0.00307714	1	0		161	Dr.15324.1.A1_at	epas1b	0.558557	0.00108816	2	0		161	Dr.3950.1.A1_at	smarcad1a	0.805873	0.0130829	2	1		161	Dr.9617.1.A1_at	socs3b	0.42169	0.0298421	1	1
162	Dr.1149.2.A1_at	hnrnpa0b	0.9353	0.00308375	1 (2)	0		162	Dr.6001.1.S1_at	zfand5b	0.60692	0.00111104	2	0		162	Dr.934.1.A1_at	dsc2l	0.635067	0.0135807	1	1		162	Dr.5588.1.S1_at	hspa4a	0.36981	0.0318075	1	1
163	Dr.10345.1.A1_at	si:ch211-183d21.1	0.758857	0.00322077	2	0		163	Dr.18178.1.S1_at	ackr3b	0.670177	0.00114869	2	0		163	Dr.6885.1.A1_at	acsl1b	0.434427	0.0139381	1	1		163	Dr.20010.7.S1_at	atp2a1	0.453517	0.0329821	1	1
164	Dr.14725.1.A1_at	ddx47	0.749817	0.00322833	1	0		164	Dr.4612.1.A1_at	N/A	0.446117	0.00115265	2	0		164	AFFX-Dr-NM_131175-1_s_at	opn1lw1	0.65667	0.0139948	2 (3)	1		164	Dr.23223.1.A1_at	N/A	1.05686	0.0332656	1	1
165	Dr.9611.1.A1_at	rbm47	0.67142	0.00337767	1	0		165	Dr.18294.1.S1_at	ptgs1	0.59857	0.00116996	1	0		165	Dr.16324.1.A1_at	N/A	0.72983	0.0141012	1	1		165	Dr.12425.4.A1_at	hspa14	0.265537	0.0497695	2	1
166	Dr.7105.1.S1_at	arpc1b	0.5905	0.00340692	1	0		166	Dr.14191.1.A1_at	itgb4	0.606337	0.00117351	1	0		166	Dr.20424.1.A1_at	N/A	0.42931	0.0145583	1	1		166	Dr.14063.1.A1_at	eml2	0.252317	0.0534778	1	1
167	Dr.25575.1.A1_at	slc25a11	0.64239	0.00345097	1 (2)	0		167	Dr.461.1.A1_at	itpkcb	0.66541	0.0011961	2	0		167	Dr.19567.1.S1_at	ppp1r14ab	0.615117	0.0174911	2	1		167	Dr.24899.1.A1_at	si:dkey-183i3.5	-1.85478	7.89e-10	3	1
168	Dr.6531.2.S1_at	socs1a	0.546527	0.00351321	3 (6)	0		168	Dr.3966.1.A1_at	tagln3b	0.609573	0.00121909	1	0		168	Dr.4647.1.S1_at	eif4ebp3l	0.472343	0.020034	2	1		168	Dr.9920.1.A1_at	nfil3-5	-1.44347	1.86e-08	1	1
169	Dr.14982.1.A1_at	lipea	0.693383	0.00353216	1	0		169	Dr.25205.1.S1_at	cmtm6	0.92437	0.00121991	1	0		169	Dr.9809.2.S1_at	uhrf1	0.70483	0.0211759	1	1		169	Dr.24292.1.S1_x_at	cyt1l	-1.47006	1.53e-07	3	1
170	Dr.2634.1.A1_at	enpp1	0.76854	0.00363962	1	0		170	Dr.15507.2.A1_at	ctsl.1	0.560567	0.0012693	3	0		170	Dr.1442.2.S1_a_at	appa	0.590387	0.0216678	1	1		170	Dr.7371.1.S2_at	cry1b	-1.77993	2.68e-07	2	1
171	Dr.7271.1.S1_at	gclc	0.69586	0.00364137	1	0		171	Dr.4980.1.S1_at	glulb	0.440573	0.00127202	2	0		171	Dr.4010.1.A1_at	N/A	0.587697	0.0246055	1	1		171	Dr.20146.2.S1_at	brdt	-1.46239	4.57e-07	1	1
172	Dr.10032.1.S1_at	jdp2b	0.5951	0.00367506	1	0		172	Dr.24938.1.S1_a_at	BX548011.4	0.487667	0.00127796	2	0		172	Dr.2860.1.S1_at	atp5mc1	0.42817	0.0255914	1	1		172	Dr.12585.1.S1_at	myo3a	-1.33795	6.71e-07	1	1
173	Dr.11547.1.S1_at	gclm	0.612283	0.00376326	1	0		173	Dr.9860.1.S1_at	mdh1ab	0.630287	0.00132921	1	0		173	Dr.14064.1.S1_at	abi3bpb	0.52593	0.0270047	1	1		173	Dr.610.2.S1_at	hsp90aa1.2	-1.56899	1.1e-06	2 (4)	1
174	Dr.12798.1.A1_at	nyx	0.740253	0.00376662	1	0		174	Dr.15063.1.S1_at	gig2o	0.602837	0.00138521	1	0		174	Dr.6884.1.S1_at	slc3a2b	0.344147	0.0280222	1	1		174	Dr.17059.1.S1_at	oga	-1.05423	1.1e-06	1	1
175	Dr.2404.1.S1_at	N/A	0.61659	0.00379434	1	0		175	Dr.94.1.A1_at	mapre1b	0.605873	0.00138556	3	0		175	Dr.26473.1.S1_at	ucp3	0.608187	0.0286503	1	1		175	Dr.24487.1.A1_at	zgc:136930	-1.63209	1.2e-06	2	1
176	Dr.1943.1.S1_at	abce1	0.75929	0.00386595	1	0		176	Dr.4850.1.A1_at	rnf128a	0.587043	0.00140084	1	0		176	Dr.3972.1.S1_at	smim29	0.427597	0.0319946	1	1		176	Dr.11520.2.S1_a_at	si:ch211-51e12.7	-1.07224	1.3e-06	3	1
177	Dr.4113.1.S1_at	etf1b	0.542207	0.00391806	2	0		177	Dr.2363.1.S1_at	tagln2	0.514737	0.001411	1	0		177	Dr.14300.1.S1_at	guca1c	0.645353	0.0344889	1	1		177	Dr.15634.1.S1_at	tcea3	-1.16987	1.44e-06	3	1
178	Dr.14931.1.S1_at	manf	0.677197	0.00393197	1	0		178	Dr.12759.2.S1_at	ndufv2	0.80183	0.00146445	2	0		178	Dr.4076.1.S1_at	edn1	0.40437	0.0376174	1	1		178	Dr.14322.1.A1_at	CU467655.2	-1.8452	1.55e-06	1	1
179	Dr.4169.1.A1_at	N/A	0.51657	0.0040271	1	0		179	Dr.17018.1.S1_at	N/A	0.525873	0.0015016	1	0		179	Dr.2741.1.S1_at	rbbp4	0.62948	0.041919	1	1		179	Dr.14977.1.A1_at	lrrc8db	-1.09456	1.97e-06	1	1
180	Dr.3373.1.S1_at	col18a1a	0.645007	0.00416931	1	0		180	Dr.1212.1.S1_at	ccng1	0.618227	0.00156189	1	0		180	Dr.11935.1.S1_at	N/A	0.369613	0.0430082	1	1		180	Dr.20160.1.S1_at	nsg2	-1.58065	2.13e-06	2	1
181	Dr.22360.1.A1_at	aqp1a.1	0.63523	0.00422367	2	0		181	Dr.5025.1.S1_at	si:dkey-85k7.7	0.520057	0.0015678	1	0		181	Dr.9841.1.A1_at	pde6c	0.433833	0.047084	1	1		181	Dr.1434.1.S1_at	krt5	-1.10091	2.43e-06	3	1
182	Dr.11360.1.A1_at	N/A	0.845903	0.00439839	1	0		182	Dr.6920.2.A1_at	nr1d2a	1.09986	0.00160253	2	0		182	Dr.11272.1.A1_at	cnksr2b	0.340187	0.048954	1	1		182	Dr.12466.1.A1_at	pcare2	-1.15083	3.57e-06	2	1
183	Dr.8594.1.S1_at	tspan36	0.63855	0.00453866	2	0		183	Dr.25822.3.S1_at	hnrnpub	0.517433	0.00161479	2	0		183	AFFX-PheX-M_at	N/A	0.26975	0.0496997	1	1		183	Dr.25140.5.S1_x_at	icn2	-1.23346	4.21e-06	2 (4)	1
184	Dr.10596.1.S1_at	psma4	0.665167	0.00453927	1	0		184	Dr.7956.1.S2_at	CR936442.1	0.518417	0.0016198	1	0		184	AFFX-Dr-U43284-1_s_at	GFP	-2.01652	7.46459e-08	3	1		184	Dr.4833.1.S1_at	anxa1c	-1.46684	4.41e-06	1	1
185	Dr.15219.2.S1_a_at	eif2ak3	0.665947	0.00455246	1	0		185	Dr.719.1.S1_at	drap1	0.617967	0.00164787	2	0		185	Dr.636.1.S1_at	mb	-1.28763	4.99967e-06	1	1		185	Dr.20198.2.S1_x_at	hsp70l	-1.03622	5.8e-06	2 (4)	1
186	Dr.14259.1.S1_at	memo1	0.590993	0.00497858	1	0		186	AFFX-LysX-3_at	N/A	1.19414	0.00170305	1	0		186	Dr.5738.1.S1_at	rbp3	-1.38406	7.82263e-06	1	1		186	Dr.16230.1.A1_at	tpk2	-0.972833	6.03e-06	3	1
187	Dr.4827.1.A1_x_at	N/A	0.635883	0.00499187	1	0		187	Dr.20434.1.A1_at	N/A	0.597627	0.00171247	2	0		187	Dr.25140.2.S1_a_at	icn	-1.28104	9.902e-06	3 (5)	1		187	Dr.23253.1.A1_at	kif21a	-0.87101	8.67e-06	2	1
188	Dr.7889.1.S1_at	hmgb3b	0.780747	0.00514906	1	0		188	Dr.1137.1.A1_at	ier2a	0.632267	0.00175494	1	0		188	Dr.14352.1.A1_at	N/A	-1.05555	1.0072e-05	2	1		188	Dr.2625.1.A1_at	DST	-0.944083	9.15e-06	2	1
189	Dr.19518.1.S1_at	cux1a	0.72163	0.00526232	1	0		189	Dr.8062.1.S1_at	tapbp.1	0.617803	0.00181296	1	0		189	Dr.9908.1.A1_at	unc119.2	-1.4667	1.37323e-05	3	1		189	Dr.25552.2.S1_at	zgc:195245	-1.05963	9.53e-06	2	1
190	Dr.12975.1.A1_at	N/A	0.740667	0.00528108	3	0		190	Dr.1082.1.S1_at	ptgs2a	0.458693	0.00186708	2	0		190	Dr.12723.1.A1_at	smarca1	-0.956557	1.38006e-05	1	1		190	Dr.9.1.S1_at	si:ch211-166a6.5	-1.36359	1.07e-05	3	1
191	Dr.3918.1.A1_at	lonp1	0.597973	0.0055422	2	0		191	Dr.25133.1.S1_at	mcl1b	0.74197	0.00186713	3	0		191	Dr.25552.2.S1_at	zgc:195245	-1.52607	2.85877e-05	1	1		191	Dr.18825.1.S1_at	cxl34b.11	-1.21331	1.11e-05	3	1
192	Dr.22990.1.A1_at	N/A	0.443103	0.00562118	1	0		192	Dr.24930.1.S1_at	prelid3b	0.56148	0.00187193	1	0		192	Dr.17059.1.S1_at	oga	-1.05815	3.18896e-05	1	1		192	Dr.12838.1.A1_at	N/A	-1.0743	1.24e-05	1	1
193	Dr.1889.1.S1_at	tfa	0.53344	0.00575619	1	0		193	Dr.1544.1.A1_at	got2a	0.45968	0.00189921	1	0		193	Dr.240.1.A1_at	timp2a	-0.850873	4.71637e-05	1	1		193	Dr.17137.1.S1_at	rorab	-1.08976	1.29e-05	2	1
194	Dr.26424.1.S1_at	kpna3	0.421823	0.00579937	1	0		194	AFFX-r2-Bs-thr-3_s_at	N/A	1.01842	0.00192879	1	0		194	Dr.11183.1.A1_at	gucy2f	-1.46061	5.42946e-05	3	1		194	Dr.12723.1.A1_at	smarca1	-0.803147	1.33e-05	3	1
195	Dr.26464.1.S1_at	riox2	0.623937	0.00584311	1	0		195	Dr.14922.1.A1_at	abhd4	0.61571	0.00194629	1	0		195	Dr.14322.1.A1_at	CU467655.2	-1.76358	5.60123e-05	1	1		195	Dr.24594.1.S1_at	smim18	-0.811057	1.33e-05	2	1
196	Dr.3180.1.A1_at	bhlhe40	0.77407	0.00584464	1	0		196	Dr.7861.1.A1_at	nr2e3	0.929877	0.00195292	1	0		196	Dr.7102.1.S1_at	ppdpfb	-0.7906	5.65203e-05	1	1		196	Dr.4751.1.S1_x_at	aldh2.1	-0.862013	1.57e-05	3	1
197	Dr.23890.1.S1_at	fkbp9	0.601673	0.0058493	1	0		197	Dr.18158.1.A1_at	N/A	0.445397	0.00199463	1	0		197	Dr.19735.1.S1_at	phyhd1	-1.00665	7.21772e-05	2	1		197	Dr.10718.1.S1_at	neurod4	-0.928137	1.57e-05	1	1
198	Dr.10441.1.S1_at	cry2	0.85166	0.00627136	1	0		198	Dr.1142.1.A1_at	ddost	0.410667	0.00200252	1	0		198	Dr.9434.1.A1_at	mical3b	-0.892827	7.80194e-05	2	1		198	Dr.59.1.S1_at	anxa1a	-1.23931	1.6e-05	3	1
199	Dr.16269.1.A1_at	paxbp1	0.680823	0.00643796	1	0		199	Dr.5683.1.A1_at	N/A	0.708077	0.00202267	2	0		199	Dr.7829.1.A1_at	eno1b	-1.04593	7.87929e-05	1	1		199	Dr.4751.1.S1_a_at	aldh2.2	-0.83731	1.64e-05	2	1
200	Dr.23470.1.S1_s_at	mafbb	0.619557	0.00644383	1	0		200	Dr.18643.1.A1_at	N/A	2.01541	0.00205193	1	0		200	Dr.9.1.S1_at	si:ch211-166a6.5	-0.872557	9.18311e-05	2	1		200	Dr.24246.1.S1_at	h1-10	-0.952577	1.65e-05	3	1
201	Dr.24483.1.S1_at	N/A	0.60288	0.00658938	1	0		201	Dr.11107.1.A1_at	desi1a	0.613413	0.00207259	3	0		201	Dr.10330.1.S1_at	cry3b	-1.024	9.48558e-05	1	1		201	Dr.12499.1.A1_at	xpo1a	-0.828063	1.66e-05	1	1
202	Dr.8109.1.S1_at	lcp1	0.62673	0.00668589	1	0		202	Dr.8146.1.S1_at	gbp	0.565113	0.00208535	1	0		202	Dr.9894.1.A1_at	N/A	-1.07037	9.51798e-05	1	1		202	Dr.2204.1.A1_at	rsrp1	-0.927543	2.01e-05	1	1
203	Dr.3576.1.A1_at	acox1	0.688873	0.00678943	1	0		203	AFFX-DapX-M_at	N/A	1.15872	0.00215205	1	0		203	Dr.59.1.S1_at	anxa1a	-1.03504	0.000104635	1	1		203	Dr.7714.1.S1_at	etv5b	-1.43802	2.05e-05	1	1
204	Dr.17708.1.S1_at	exosc5	0.414153	0.00685119	1	0		204	Dr.13577.1.A1_at	N/A	0.604153	0.00220407	2	0		204	Dr.1960.1.A1_at	N/A	-0.849407	0.000105526	2	1		204	Dr.12062.1.S1_at	eps8a	-1.08209	2.13e-05	2	1
205	Dr.790.1.A1_at	mrpl20	0.50017	0.00687781	1	0		205	Dr.946.1.A1_at	prrg2	0.588317	0.00226179	2	0		205	Dr.9903.1.A1_at	gnb5b	-0.779173	0.000107376	2	1		205	AFFX-Dr-U43284-1_s_at	GFP	-1.96536	2.39e-05	3	1
206	Dr.8697.1.A1_at	N/A	0.45419	0.00786166	2	0		206	Dr.1123.1.A1_at	N/A	0.54337	0.00226974	2	0		206	Dr.25140.5.S1_x_at	icn2	-1.37756	0.00012201	1 (2)	1		206	Dr.12904.1.A1_at	N/A	-1.39645	2.47e-05	1	1
207	Dr.19532.1.A1_at	slc22a21	0.405397	0.00792944	2	0		207	Dr.21399.1.A1_at	N/A	0.602637	0.00232826	1	0		207	Dr.6570.1.S1_at	cited4b	-0.741993	0.000188301	2	1		207	Dr.10330.1.S1_at	cry3b	-1.18016	2.82e-05	1	1
208	Dr.24729.1.S1_s_at	CR753876.1	0.49891	0.00836868	1	0		208	Dr.23652.1.A1_at	mpdu1b	0.731037	0.00239348	1	0		208	Dr.14481.1.S1_a_at	BX901962.2	-0.98853	0.000189113	2 (5)	1		208	Dr.6617.1.A1_at	N/A	-0.708473	2.91e-05	1	1
209	Dr.26405.1.S1_at	sdc4	0.586277	0.0084915	2	0		209	Dr.11296.1.S1_at	slc43a1a	0.97835	0.00241074	2	0		209	Dr.12585.1.S1_at	myo3a	-1.17471	0.000203195	2	1		209	Dr.19224.1.S1_at	aldob	-0.85799	2.98e-05	3	1
210	Dr.14127.1.S1_at	gfap	0.442477	0.00849558	3	0		210	Dr.9464.1.A1_at	zgc:92107	0.702377	0.00246703	1	0		210	Dr.17180.1.A1_at	man1b1a	-0.672697	0.00020918	2	1		210	Dr.14481.1.S1_a_at	BX901962.2	-1.03994	3.26e-05	3 (6)	1
211	Dr.4288.1.S1_at	abcf1	0.52477	0.00869644	1 (2)	0		211	Dr.7952.1.S1_at	pkma	0.54771	0.00251286	1	0		211	Dr.6604.2.A1_a_at	ppp1r3c2b	-0.748193	0.000267529	2	1		211	Dr.20277.1.A1_at	acta2	-0.8344	3.29e-05	3	1
212	Dr.5335.1.S2_at	ddx3xb	0.445623	0.00869963	1	0		212	Dr.1410.1.S1_at	prrx1a	0.699317	0.00279447	1	0		212	Dr.12760.1.A1_at	cox4i2	-0.774927	0.000316309	2	1		212	Dr.240.1.A1_at	timp2a	-0.992283	3.56e-05	2	1
213	Dr.18150.1.S1_at	exosc9	0.46568	0.00877168	1	0		213	Dr.12875.1.A1_a_at	N/A	0.44722	0.00288472	2	0		213	Dr.4751.1.S1_x_at	aldh2.1	-0.687407	0.000332333	2	1		213	Dr.24339.1.S1_at	ndrg4	-0.866783	3.85e-05	2 (4)	1
214	Dr.21044.1.S1_at	osgn1	0.626167	0.00912047	1	0		214	Dr.14719.1.A1_at	arf4b	0.41922	0.00291954	2	0		214	Dr.1434.1.S1_at	krt5	-0.864143	0.00034299	2	1		214	Dr.8276.1.S1_at	arntl1a	-0.866583	3.95e-05	2	1
215	Dr.11312.1.S1_at	hspe1	0.6973	0.00919775	2	0		215	Dr.12821.1.A1_at	foxg1b	0.498233	0.00302497	2	0		215	Dr.9268.1.A1_at	map1aa	-0.788893	0.000380157	2	1		215	Dr.1377.1.A1_at	col1a2	-0.89872	4.31e-05	3	1
216	Dr.10129.1.S1_at	maip1	0.40081	0.00956119	1	0		216	Dr.6709.1.S1_at	si:ch211-153b23.5	0.46518	0.00303938	2	0		216	Dr.14977.1.A1_at	lrrc8db	-0.68531	0.000386081	1	1		216	Dr.839.2.S1_a_at	CR318588.3	-1.42153	4.77e-05	3	1
217	Dr.14649.2.S1_at	mrps7	0.432867	0.0102321	1	0		217	Dr.20627.1.S1_at	psmb5	0.471153	0.00314961	1	0		217	Dr.4751.1.S1_a_at	aldh2.2	-0.718383	0.000388847	1	1		217	Dr.20400.1.A1_at	nfya	-0.924253	5.41e-05	2	1
218	Dr.6509.1.S1_at	pdia6	0.422923	0.0102596	1	0		218	Dr.198.1.S2_at	fsta	0.959123	0.00343172	1	0		218	Dr.4833.1.S1_at	anxa1c	-0.762417	0.000459773	3	1		218	Dr.4387.1.S1_at	krt4	-0.934223	5.62e-05	2	1
219	Dr.12928.1.A1_at	slc18a3a	0.513747	0.0119413	1	0		219	Dr.3130.1.A1_at	rgs4	0.598023	0.00353096	1	0		219	Dr.24899.1.A1_at	si:dkey-183i3.5	-0.833463	0.000464889	1	1		219	Dr.12454.1.S1_at	gchfr	-0.692397	5.73e-05	3	1
220	Dr.12055.1.S1_at	cebpa	0.653303	0.0121062	1	0		220	Dr.13481.1.S1_at	N/A	0.69909	0.00367498	2	0		220	Dr.25598.1.A1_at	macroh2a2	-0.589483	0.000473628	1	1		220	Dr.1960.1.A1_at	N/A	-1.04405	5.82e-05	2	1
221	Dr.15750.1.S1_at	dnajc9	0.40641	0.0127368	1	0		221	Dr.25678.2.A1_at	rangap1b	0.51115	0.00380121	1	0		221	Dr.25767.1.S1_at	N/A	-0.648013	0.000475964	1	1		221	Dr.13912.1.S1_at	ncor2	-0.715843	5.84e-05	1	1
222	Dr.10511.1.A1_at	N/A	0.62012	0.0127815	1	0		222	AFFX-r2-Bs-lys-M_at	N/A	1.36765	0.00390119	1	0		222	Dr.22947.1.A1_at	ankha	-0.948307	0.000501489	1	1		222	Dr.14169.1.A1_at	slc25a32a	-0.81654	5.89e-05	2	1
223	Dr.9278.1.S1_at	hk1	0.593527	0.0128879	2	0		223	Dr.25217.1.S1_at	slc1a4	0.65525	0.00408656	2	0		223	Dr.12454.1.S1_at	gchfr	-0.793463	0.000555848	2	1		223	Dr.16048.1.S1_at	mycb	-0.89184	6.06e-05	1	1
224	Dr.5623.1.S1_at	lipg	0.70014	0.0130825	2	0		224	AFFX-PheX-3_at	N/A	0.91011	0.00412001	1	0		224	Dr.12812.1.A1_at	fscn2b	-0.662643	0.000568262	1	1		224	Dr.16319.1.A1_at	BX088688.1	-0.886643	6.39e-05	1	1
225	Dr.16385.1.A1_at	ciarta	0.855417	0.0146764	1	0		225	Dr.4542.1.A1_at	N/A	0.599957	0.00412644	2	0		225	Dr.9353.1.S1_at	zgc:55733	-0.809387	0.000607076	1	1		225	Dr.25140.2.S1_a_at	icn	-0.985463	6.76e-05	3	1
226	Dr.18374.1.A1_at	prkcaa	0.62	0.0150698	1	0		226	Dr.14800.1.A1_at	sox21b	0.727273	0.00418012	1	0		226	Dr.24322.1.S1_at	stk11ip	-0.6822	0.000652203	1	1		226	Dr.6935.1.S1_at	sema6d	-0.78722	6.89e-05	2	1
227	Dr.25492.1.S1_at	maff	0.432867	0.0156067	1	0		227	Dr.3606.1.A1_at	cluha	0.520037	0.00429168	2	0		227	Dr.12775.1.A1_at	zgc:73226	-0.842313	0.000654439	1	1		227	Dr.11231.1.A1_at	tenm2a	-0.82087	7.44e-05	2	1
228	Dr.11716.1.S1_at	sypb	0.71687	0.0157851	1	0		228	Dr.24938.1.S1_x_at	N/A	0.849113	0.00430755	2	0		228	Dr.4905.1.S1_at	ucp1	-0.679893	0.00067021	2	1		228	Dr.4837.1.A1_at	acta1a	-0.733013	7.78e-05	2	1
229	Dr.9890.1.A1_at	CR391986.1	0.634133	0.0163467	1	0		229	Dr.20545.1.S1_at	irs2a	0.408427	0.00436458	2	0		229	Dr.486.1.S1_at	ppp1r14bb	-0.84104	0.000679289	1	1		229	Dr.12796.1.A1_at	wbp2	-0.900127	8.31e-05	1	1
230	Dr.14867.1.A1_at	nxph1	0.605643	0.016353	1	0		230	Dr.7462.1.A1_at	mbpa	0.567163	0.004645	2	0		230	Dr.11119.1.A1_at	N/A	-0.679377	0.000705813	1	1		230	Dr.7102.1.S1_at	ppdpfb	-0.6687	8.43e-05	2	1
231	Dr.26415.1.A1_x_at	dus2	0.37106	0.017108	1	0		231	Dr.12321.1.A1_at	N/A	0.48432	0.00469992	1	0		231	Dr.20146.2.S1_at	brdt	-0.80196	0.000737372	1	1		231	Dr.12760.1.A1_at	cox4i2	-0.632807	8.93e-05	2	1
232	Dr.8969.1.A1_at	sap130b	0.364827	0.0172155	1	0		232	Dr.20524.1.A1_at	npas4a	0.782423	0.00474865	1	0		232	Dr.11147.1.S1_at	N/A	-0.957093	0.000881023	1	1		232	Dr.21666.1.A1_at	N/A	-0.686577	9.05e-05	1	1
233	Dr.23350.1.S1_at	pvalb8	0.445843	0.0172865	1	0		233	Dr.23583.1.A1_at	N/A	0.616817	0.00477287	2	0		233	Dr.839.2.S1_a_at	CR318588.3	-1.33876	0.00090961	1	1		233	Dr.22947.1.A1_at	ankha	-1.15722	9.53e-05	2	1
234	DrAffx.1.72.S1_at	PDCL3	0.438407	0.0179974	1	0		234	Dr.10346.1.S1_at	tcf12	0.448357	0.00483451	1	0		234	Dr.539.1.S1_s_at	rx2	-0.794977	0.000918023	2 (4)	1		234	Dr.4543.1.S1_at	efemp2b	-0.94194	0.000114813	2 (4)	1
235	Dr.1015.1.A1_at	si:ch211-217k17.9	0.625603	0.0182073	1	0		235	Dr.26095.1.A1_at	N/A	0.644353	0.00491228	1	0		235	Dr.21559.1.A1_at	arhgef7a	-0.657117	0.00101599	1	1		235	Dr.12263.1.A1_at	cavin2a	-0.634143	0.000134099	2	1
236	Dr.11651.1.S1_at	mcm5	0.560327	0.018986	1	0		236	Dr.20185.1.S1_at	lpl	0.511447	0.00501613	2	0		236	Dr.12466.1.A1_at	pcare2	-0.79007	0.00102596	1 (2)	1		236	Dr.11119.1.A1_at	N/A	-0.96298	0.000134365	1	1
237	Dr.7590.1.A1_at	N/A	0.618233	0.0199869	1	0		237	Dr.25542.1.A1_at	N/A	0.593733	0.00507106	1	0		237	Dr.16296.1.S1_a_at	N/A	-0.83081	0.00105042	2	1		237	Dr.11062.1.A1_at	ric8a	-0.66176	0.000141816	1	1
238	Dr.11982.3.S1_at	slc25a44b	0.3781	0.0205589	1	0		238	Dr.25395.1.A1_at	N/A	0.66529	0.00510147	1	0		238	Dr.8497.1.A1_at	ppp1r3ca	-0.864507	0.0010663	1	1		238	Dr.25767.1.S1_x_at	N/A	-0.94875	0.000144211	2	1
239	Dr.1481.1.A1_at	vars1	0.35146	0.0211873	1	0		239	Dr.4309.1.A1_at	ncapd2	0.437307	0.00516543	1	0		239	Dr.14334.1.A1_at	N/A	-0.715743	0.00109567	3	1		239	Dr.12385.1.S1_at	glra4b	-0.716393	0.000146857	1	1
240	Dr.4841.1.S1_at	srrt	0.43467	0.0215078	1	0		240	Dr.7993.1.A1_a_at	usp37	0.530267	0.00519578	2	0		240	Dr.18683.1.S1_at	myoc	-0.80351	0.00110189	1	1		240	Dr.6570.1.S1_at	cited4b	-1.05772	0.000148399	1	1
241	Dr.14426.1.S1_at	pinx1	0.457147	0.0222144	1	0		241	AFFX-r2-Bs-dap-3_at	N/A	0.82691	0.00531643	1	0		241	Dr.23266.1.A1_at	lactbl1a	-0.695137	0.00110248	2	1		241	Dr.13605.1.S1_at	ppm1h	-0.604713	0.000148865	1	1
242	Dr.22794.1.A1_at	si:dkey-174m14.3	0.364897	0.0236559	1	0		242	Dr.7824.1.S1_at	rhoab	0.630247	0.00558502	1	0		242	Dr.2518.1.A1_at	cry3a	-0.6325	0.00112547	1	1		242	Dr.21559.1.A1_at	arhgef7a	-0.636107	0.000152439	2	1
243	Dr.16031.1.S1_at	mrpl1	0.450383	0.0237825	1	0		243	Dr.25663.1.S1_at	si:ch211-11k18.4	0.449003	0.00571212	2	0		243	Dr.1754.1.S1_at	gstm.1	-0.59261	0.00114958	1	1		243	Dr.19735.1.S1_at	phyhd1	-0.757443	0.000155113	3	1
244	Dr.10290.1.A1_at	psmd10	0.485763	0.0242676	1	0		244	Dr.6190.1.A1_at	arf6a	0.393963	0.00575544	1	0		244	Dr.16142.1.A1_at	pals2a	-0.695797	0.00117263	1	1		244	Dr.25598.1.A1_at	macroh2a2	-0.693213	0.000158812	2	1
245	Dr.23065.1.S1_at	si:busm1-57f23.1	0.649413	0.0244653	1	0		245	Dr.436.1.A1_at	trim63a	0.621353	0.00586912	2	0		245	Dr.11661.1.S1_at	ypel3	-0.896107	0.00120433	1	1		245	Dr.25767.1.S1_at	N/A	-1.11132	0.000159088	2	1
246	Dr.17882.1.A1_at	nid2a	0.585803	0.0246731	1	0		246	Dr.9655.1.A1_at	plvapb	0.591257	0.00587401	2	0		246	Dr.20400.1.A1_at	nfya	-0.748987	0.00121263	1	1		246	Dr.539.1.S1_s_at	rx2	-0.888053	0.000171322	2 (4)	1
247	Dr.7496.1.A1_at	syncripl	0.430487	0.0251574	1	0		247	Dr.5307.1.S1_at	slc20a1b	0.45707	0.00602507	1	0		247	Dr.23764.1.A1_at	glis3	-0.682937	0.00122551	2	1		247	Dr.24533.1.A1_at	N/A	-0.664373	0.000177127	1	1
248	Dr.880.1.A1_at	ptgr1	0.441153	0.0253753	1	0		248	Dr.15045.1.S1_at	gins2	0.427563	0.0061452	1	0		248	Dr.5231.1.S1_at	hist2h2l	-0.59146	0.00123966	1	1		248	Dr.10073.1.S1_at	N/A	-1.13666	0.000182079	1	1
249	Dr.18735.1.A1_at	ap1s1	0.34102	0.025624	1	0		249	Dr.7230.1.A1_at	nfe2l2a	0.566757	0.00619454	1	0		249	Dr.11946.1.A1_at	stat2	-0.596723	0.0012479	1	1		249	Dr.14635.1.A1_at	cdc14b	-0.619833	0.000183063	2	1
250	Dr.13661.1.S1_at	thyn1	0.358737	0.0259991	1	0		250	Dr.1691.4.A1_at	kpna2	0.437527	0.00685787	1	0		250	Dr.23253.1.A1_at	kif21a	-0.638583	0.00129478	1	1		250	Dr.11272.1.A1_at	cnksr2b	-0.860007	0.000205961	1	1
251	Dr.3760.1.A1_at	pdss1	0.47857	0.0264952	1	0		251	Dr.3738.1.A1_at	matn4	0.54987	0.0068861	3	0		251	Dr.23228.1.A1_at	sept8b	-0.70044	0.001417	2	1		251	Dr.636.1.S1_at	mb	-0.719907	0.00021114	2	1
252	Dr.14865.1.A1_at	si:ch73-52e5.2	0.376257	0.0273994	1	0		252	Dr.7269.1.A1_at	N/A	1.08572	0.00721337	1	0		252	Dr.24292.1.S1_x_at	cyt1l	-0.6133	0.00142469	2	1		252	Dr.6033.1.A1_at	usp32	-0.75118	0.000222262	1	1
253	Dr.17464.1.A1_at	zgc:162816	0.37077	0.0288256	1	0		253	Dr.16680.1.S1_at	N/A	0.47271	0.0072169	1	0		253	Dr.9292.1.A1_at	tmem237b	-0.615093	0.00144249	3	1		253	Dr.3681.1.S1_at	histh1l	-0.585067	0.000227438	3	1
254	Dr.5496.1.S1_at	sec13	0.405397	0.0298333	1	0		254	AFFX-r2-Bs-phe-M_at	N/A	0.804463	0.00766291	1	0		254	Dr.24487.1.A1_at	zgc:136930	-0.73788	0.00153171	1	1		254	Dr.16296.1.S1_x_at	N/A	-0.681457	0.000229337	2	1
255	Dr.8670.1.A1_at	padi2	0.329083	0.0299488	1	0		255	Dr.4628.1.S1_at	atp6ap1b	0.595823	0.00771547	1	0		255	Dr.14049.1.S1_at	pank2	-0.825857	0.001646	1	1		255	Dr.14587.1.A1_at	N/A	-0.845047	0.000238777	2	1
256	Dr.14869.1.A1_at	mgarpa	0.39464	0.0304463	1	0		256	Dr.19023.1.A1_at	cacna1ha	0.675357	0.00773484	1	0		256	Dr.25762.1.S1_at	N/A	-0.573393	0.0017131	2	1		256	Dr.9434.1.A1_at	mical3b	-0.651883	0.000240876	3	1
257	Dr.13788.1.A1_at	N/A	0.444513	0.0310036	1	0		257	Dr.24951.1.A1_at	lrrc8aa	0.490053	0.00798183	1	0		257	Dr.4387.1.S1_at	krt4	-0.614467	0.00172093	1	1		257	Dr.5738.1.S1_at	rbp3	-0.8989	0.000241727	1	1
258	Dr.26434.1.A1_at	uacab	0.340103	0.0322792	1	0		258	Dr.5605.3.S1_x_at	tubb2b	0.34339	0.00845584	1 (2)	0		258	Dr.6550.1.A1_at	tcn2	-0.83417	0.00207036	1	1		258	Dr.2518.1.A1_at	cry3a	-0.609333	0.000281102	2	1
259	Dr.26457.1.S1_at	ralaa	0.3371	0.0328137	1	0		259	Dr.26328.1.A1_at	zbtb16a	0.603833	0.00846738	1	0		259	Dr.7638.1.S2_at	calm3a	-0.601667	0.0020723	1	1		259	Dr.14049.1.S1_at	pank2	-0.73609	0.000285021	1	1
260	Dr.2991.1.A1_at	trpm7	0.343953	0.0337473	1	0		260	Dr.9682.1.A1_at	zgc:172053	0.40043	0.00857272	1	0		260	Dr.20277.1.A1_at	acta2	-0.5854	0.0020741	1	1		260	Dr.10964.1.A1_at	agbl5	-0.711587	0.000292566	3	1
261	Dr.2166.1.S1_at	urod	0.369587	0.0339737	1	0		261	Dr.25182.2.S1_at	cks1b	0.404007	0.00868194	1	0		261	Dr.7728.1.A1_at	N/A	-0.634693	0.00211689	2	1		261	Dr.18683.1.S1_at	myoc	-0.657987	0.000302894	1	1
262	Dr.20067.2.A1_at	calr3b	0.629793	0.0353235	1	0		262	Dr.7365.1.A1_at	abca1a	0.371203	0.00883709	2	0		262	Dr.9277.1.S1_at	arrdc3a	-0.6063	0.00216328	1	1		262	Dr.486.1.S1_at	ppp1r14bb	-0.771957	0.000312404	1	1
263	Dr.16577.1.A1_at	N/A	0.66697	0.035927	1	0		263	Dr.4404.1.A1_at	ilf2	0.337053	0.00885046	1	0		263	Dr.16101.1.S1_at	defbl1	-0.959583	0.00223393	1	1		263	Dr.14493.1.A1_at	tmem266	-1.035	0.000321368	1	1
264	Dr.14598.1.A1_at	N/A	0.46251	0.0366449	1	0		264	Dr.3238.1.A1_at	klf11a	0.508087	0.00894178	1	0		264	Dr.1599.1.S1_at	bbs2	-0.833737	0.0022381	2	1		264	Dr.17180.1.A1_at	man1b1a	-0.629573	0.000323054	3	1
265	Dr.809.1.A1_at	wdr18	0.38162	0.0379704	1	0		265	Dr.10914.1.A1_at	irg1l	0.383327	0.00899576	1	0		265	Dr.11231.1.A1_at	tenm2a	-0.897173	0.00226649	1	1		265	Dr.5690.1.S1_at	serpinh1a	-0.77234	0.000355379	2	1
266	Dr.22517.1.S1_at	N/A	0.552677	0.0383301	1	0		266	Dr.12624.1.S1_a_at	irx1b	0.601983	0.0094239	2	0		266	Dr.3873.1.A1_at	tcp11l2	-0.701293	0.00240581	1	1		266	Dr.24179.1.A1_at	N/A	-0.672693	0.000355793	2	1
267	Dr.9827.1.S1_at	prom1b	0.498893	0.0390429	1	0		267	Dr.7108.1.S1_at	hspd1	0.360387	0.00970561	1	0		267	Dr.24594.1.S1_at	smim18	-0.750017	0.00257322	1	1		267	Dr.14306.1.S1_a_at	pdcd4b	-0.945283	0.000359682	1	1
268	Dr.5000.1.A1_at	si:ch73-46j18.5	0.591013	0.0392485	1	0		268	AFFX-ThrX-3_at	N/A	0.992247	0.00978198	1	0		268	Dr.25767.1.S1_x_at	N/A	-0.58773	0.00266977	1	1		268	Dr.6550.1.A1_at	tcn2	-0.622863	0.000359884	3	1
269	Dr.12827.1.A1_at	nlgn4xa	0.39725	0.0411838	1	0		269	Dr.5599.1.S1_at	spcs2	0.3581	0.00984569	1	0		269	Dr.11338.1.A1_at	N/A	-0.697253	0.0027618	2	1		269	Dr.21896.1.A1_at	spsb3a	-0.62944	0.000365394	2	1
270	Dr.26458.1.S1_at	zgc:64022	0.865077	0.0413699	1	0		270	Dr.10453.1.S1_at	atoh7	0.426947	0.0100064	2	0		270	Dr.12385.1.S1_at	glra4b	-0.631813	0.00279239	1	1		270	Dr.10250.1.A1_at	tdh	-0.99652	0.000396889	2	1
271	Dr.284.2.A1_a_at	otx1	0.293087	0.0433151	1	0		271	Dr.13082.1.A1_at	zfand2a	0.35213	0.010649	1	0		271	Dr.3272.1.S1_at	arl6ip5a	-0.527407	0.00303455	1	1		271	Dr.6735.1.A1_at	N/A	-0.66148	0.000424342	1	1
272	Dr.9288.1.S1_at	igf2b	0.313827	0.0441878	1	0		272	Dr.14228.1.S1_at	snrpg	0.334823	0.0109331	2	0		272	Dr.24339.1.S1_at	ndrg4	-0.754533	0.00325711	1 (2)	1		272	Dr.9268.1.A1_at	map1aa	-0.584773	0.000427646	2	1
273	Dr.5206.1.S1_at	aldh1a2	0.324663	0.047894	1	0		273	Dr.26281.1.A1_at	rgl3a	0.3354	0.0111437	2	0		273	Dr.12838.1.A1_at	N/A	-0.687473	0.00329541	2	1		273	Dr.14058.1.A1_at	gstt1a	-0.683847	0.00043345	2	1
274	Dr.18321.1.S1_at	scarb2a	0.488383	0.0479346	1	0		274	AFFX-r2-Bs-phe-3_at	N/A	1.05821	0.011187	1	0		274	Dr.14635.1.A1_at	cdc14b	-0.671923	0.00354814	1	1		274	Dr.7596.1.A1_at	fgf13a	-0.650897	0.000441051	1	1
275	Dr.5685.2.S1_at	BX890576.1	0.336177	0.0492956	1	0		275	Dr.923.1.A1_at	sqstm1	0.33236	0.0113063	2	0		275	Dr.12499.1.A1_at	xpo1a	-0.844293	0.00383948	1	1		275	Dr.23764.1.A1_at	glis3	-0.514677	0.000442706	2	1
276	Dr.24235.2.S1_at	ddx18	0.33408	0.052013	1	0		276	Dr.24379.1.S1_at	cdk1	0.42914	0.0113752	1	0		276	Dr.7714.1.S1_at	etv5b	-0.885787	0.0039136	1	1		276	Dr.12871.1.A1_at	N/A	-0.676963	0.00045554	1	1
277	Dr.5208.1.A1_at	timm50	0.318077	0.0520878	1	0		277	DrAffx.2.70.A1_s_at	top1l	0.475253	0.0114798	2	0		277	Dr.17311.1.A1_at	slc2a10	-0.656133	0.00407578	1	1		277	Dr.1260.1.S1_at	anxa2a	-0.753733	0.00046679	1	1
278	Dr.17372.1.S1_at	elovl8b	0.283037	0.0521351	1	0		278	Dr.23312.1.A1_at	prss60.3	0.49121	0.0116997	1	0		278	Dr.4188.2.S1_at	rtn1a	-0.621353	0.00449107	1	1		278	Dr.20996.1.S1_at	gucy2d	-0.787157	0.000481313	1	1
279	Dr.24981.1.S1_at	snrnp40	0.27945	0.0524849	1	0		279	Dr.17659.1.S1_at	isg15	0.532813	0.0117498	1	0		279	Dr.2550.1.S1_s_at	ctbp2a	-0.643537	0.0046302	1	1		279	Dr.12776.1.A1_at	N/A	-0.786487	0.000511507	2	1
280	Dr.24729.1.S1_x_at	N/A	0.405807	0.0530248	1	0		280	AFFX-LysX-M_at	N/A	0.904043	0.01193	1	0		280	Dr.16377.1.A1_at	mxd4	-0.59148	0.00466609	1	1		280	Dr.2550.1.S1_s_at	ctbp2a	-0.624777	0.000521748	2	1
281	Dr.25630.1.S1_at	N/A	0.265373	0.0542773	1	0		281	Dr.14685.1.S1_at	lsm6	0.453297	0.0121473	1	0		281	Dr.20160.1.S1_at	nsg2	-0.770373	0.00478204	1	1		281	Dr.8390.1.S1_at	faxdc2	-0.579307	0.000567607	3	1
282	Dr.9912.1.A1_at	si:ch211-195b15.7	-1.29362	4.2673e-07	3	0		282	Dr.1047.1.S1_at	tyms	0.38888	0.012364	1	0		282	Dr.14169.1.A1_at	slc25a32a	-0.675663	0.00482918	1	1		282	Dr.4188.2.S1_at	rtn1a	-0.61002	0.000572656	1	1
283	Dr.12789.1.A1_at	N/A	-1.37615	5.2602e-07	3	0		283	AFFX-LysX-5_at	N/A	1.08948	0.0129471	1	0		283	Dr.24246.1.S1_at	h1-10	-0.517053	0.00488233	3	1		283	Dr.7638.1.S2_at	calm3a	-0.634687	0.000587196	1	1
284	Dr.9847.2.A1_at	pdca	-1.89515	5.91041e-07	3 (7)	0		284	Dr.742.1.S1_at	tgfbi	0.458577	0.013108	2	0		284	Dr.11138.1.A1_at	N/A	-0.604043	0.00492322	1	1		284	Dr.1754.1.S1_at	gstm.1	-0.67946	0.000601547	3	1
285	Dr.9845.2.A1_at	arl3l2	-1.43798	8.59827e-07	3 (5)	0		285	Dr.7888.1.S1_at	rrs1	0.422043	0.0149373	2	0		285	Dr.9824.1.A1_at	N/A	-0.65725	0.00501344	2	1		285	Dr.23266.1.A1_at	lactbl1a	-0.703997	0.000602979	1	1
286	Dr.9853.1.A1_at	pde6a	-1.76486	9.9868e-07	3	0		286	Dr.9445.1.S1_at	khsrp	0.388453	0.0159752	1	0		286	Dr.20010.7.S1_at	atp2a1	-0.780173	0.00513993	1	1		286	Dr.17311.1.A1_at	slc2a10	-0.900957	0.000605808	1	1
287	Dr.4119.1.S1_at	guca1b	-1.42687	3.14493e-06	3	0		287	Dr.3407.1.A1_at	col9a3	0.46229	0.0161041	1	0		287	Dr.4042.1.A1_at	znf395a	-0.67121	0.00553204	1	1		287	Dr.20201.1.S1_at	map4k4	-0.758033	0.000662672	1	1
288	Dr.9876.1.S1_at	gngt2a	-1.74183	3.60416e-06	2	0		288	Dr.7164.1.A1_at	entpd4	0.33336	0.0163267	1	0		288	Dr.21896.1.A1_at	spsb3a	-0.80989	0.00579159	1	1		288	Dr.5804.1.A1_at	N/A	-0.557253	0.000701565	2	1
289	Dr.23271.1.A1_at	zgc:162144	-1.65897	4.62121e-06	1	0		289	Dr.2727.1.A1_at	N/A	0.599567	0.0167991	1	0		289	Dr.16296.1.S1_x_at	N/A	-0.508047	0.0060244	1	1		289	Dr.9353.1.S1_at	zgc:55733	-0.60595	0.000714259	1	1
290	Dr.9899.1.S2_at	gnat1	-1.4652	9.99772e-06	3 (6)	0		290	Dr.1909.1.S1_at	elf3	0.364753	0.0168331	1	0		290	Dr.8276.1.S1_at	arntl1a	-0.7803	0.00613369	1	1		290	Dr.9277.1.S1_at	arrdc3a	-0.61004	0.000741677	1	1
291	Dr.14327.1.A1_at	grk1a	-1.34729	1.25576e-05	3	0		291	Dr.15413.1.A1_at	N/A	0.30059	0.0181809	1	0		291	Dr.4878.1.S1_at	CR318588.1	-1.20141	0.00621414	1	1		291	Dr.6999.1.A1_at	N/A	-0.73847	0.000753269	2	1
292	Dr.26292.1.A1_at	si:ch211-207j7.2	-0.910193	1.3892e-05	3	0		292	AFFX-r2-Bs-thr-M_s_at	N/A	0.71009	0.0183921	1	0		292	Dr.11062.1.A1_at	ric8a	-0.58254	0.00626651	1	1		292	Dr.23823.1.A1_at	N/A	-0.670213	0.000760868	2	1
293	Dr.14354.1.A1_at	N/A	-1.04014	1.64765e-05	2	0		293	Dr.25848.1.A1_at	N/A	0.390037	0.0188237	2	0		293	Dr.12776.1.A1_at	N/A	-0.706727	0.00660826	1	1		293	Dr.1599.1.S1_at	bbs2	-0.640683	0.00080862	2	1
294	Dr.24989.1.S1_at	myl10	-0.88621	2.02963e-05	2	0		294	Dr.22793.1.A1_at	fam43b	0.587937	0.0188675	1	0		294	Dr.14058.1.A1_at	gstt1a	-0.649557	0.00698659	3	1		294	Dr.20131.2.A1_at	clu	-0.642403	0.000831628	3	1
295	Dr.11194.1.A1_at	cnga1a	-0.987197	2.65407e-05	3	0		295	Dr.13458.1.S1_at	N/A	0.68575	0.0195042	1	0		295	Dr.20996.1.S1_at	gucy2d	-0.681247	0.00736578	1	1		295	Dr.18461.1.A1_at	N/A	-0.526557	0.000840685	1	1
296	Dr.14764.1.A1_at	nfybb	-0.964183	2.75603e-05	2	0		296	Dr.11627.1.S1_at	phb2b	0.34585	0.0199506	1	0		296	Dr.1260.1.S1_at	anxa2a	-0.589237	0.00745763	2	1		296	Dr.148.1.A1_at	N/A	-0.967703	0.00089198	1	1
297	Dr.14001.1.A1_at	pttg1ipb	-0.977573	3.42357e-05	2	0		297	Dr.9849.1.A1_at	N/A	0.59047	0.020159	1	0		297	Dr.2625.1.A1_at	DST	-0.632483	0.00751076	2	1		297	Dr.1442.2.S1_a_at	appa	-0.54764	0.00089869	1	1
298	Dr.9851.1.A1_at	cplx4c	-0.905627	3.78148e-05	3	0		298	Dr.8541.1.A1_at	tia1	0.338053	0.0202199	1	0		298	Dr.15634.1.S1_at	tcea3	-0.622563	0.00773947	2	1		298	Dr.16296.1.S1_a_at	N/A	-0.64829	0.000929102	3	1
299	Dr.9906.1.S1_at	rom1b	-1.31037	3.78359e-05	3	0		299	Dr.9953.1.S1_at	FQ323156.1	1.25094	0.0202998	1	0		299	Dr.6999.1.A1_at	N/A	-0.6725	0.00779029	1	1		299	Dr.16296.1.S1_at	BX324213.1	-0.611573	0.00104604	2	1
300	Dr.16054.1.S1_at	bglapl	-1.08652	4.86604e-05	2	0		300	Dr.25440.1.A1_x_at	N/A	0.617937	0.0210928	2	0		300	Dr.16319.1.A1_at	BX088688.1	-0.798483	0.00781055	1	1		300	Dr.11138.1.A1_at	N/A	-0.767927	0.0010624	2	1
301	Dr.15054.1.S1_at	rbp2a	-1.71072	5.23007e-05	2	0		301	Dr.16148.1.S1_at	N/A	0.363273	0.0224094	1	0		301	Dr.25442.1.A1_at	elovl4b	-0.742303	0.00807894	1	1		301	Dr.3272.1.S1_at	arl6ip5a	-0.695277	0.00119922	2	1
302	Dr.2377.2.S1_at	krt1-19d	-0.8621	5.52106e-05	1 (2)	0		302	Dr.6348.1.S1_at	vil1	0.445937	0.022422	1	0		302	Dr.25556.1.S1_at	krt15	-0.629933	0.00827075	1	1		302	Dr.785.1.A1_at	N/A	-0.648913	0.00128273	2	1
303	DrAffx.2.8.S1_at	aanat1	-0.87638	6.11725e-05	1 (2)	0		303	Dr.5097.1.A1_at	N/A	0.294447	0.0226369	2	0		303	Dr.5690.1.S1_at	serpinh1a	-0.442103	0.00876039	1	1		303	Dr.12876.1.A1_at	setd7	-0.569147	0.00142366	1	1
304	Dr.5577.1.A1_at	evplb	-1.10992	6.16319e-05	2	0		304	Dr.2490.1.A1_at	N/A	0.32746	0.0231631	1	0		304	Dr.6680.1.S1_at	mknk2a	-0.60871	0.00892498	1	1		304	Dr.16142.1.A1_at	pals2a	-0.640947	0.00168663	3	1
305	Dr.12469.1.S1_at	arr3a	-0.9461	7.58163e-05	1	0		305	Dr.13699.1.S1_at	foxn4	0.44686	0.0231885	2	0		305	Dr.8390.1.S1_at	faxdc2	-0.502187	0.00940371	1	1		305	Dr.11946.1.A1_at	stat2	-0.53022	0.0017217	1	1
306	Dr.11046.1.A1_at	arl3l1	-1.1036	9.45235e-05	1	0		306	Dr.10670.1.S1_at	fezf2	0.618593	0.0234548	1	0		306	Dr.10718.1.S1_at	neurod4	-0.631113	0.0101313	1	1		306	Dr.7829.1.A1_at	eno1b	-0.642437	0.00180105	3	1
307	Dr.25756.1.S1_at	hdac9b	-1.19548	0.000120792	2 (3)	0		307	Dr.13173.1.S1_at	psmd7	0.362393	0.0235317	1	0		307	Dr.6935.1.S1_at	sema6d	-0.4393	0.0101888	1	1		307	Dr.9292.1.A1_at	tmem237b	-0.479957	0.00183201	2	1
308	Dr.6534.1.A1_at	N/A	-0.992737	0.000129755	1	0		308	Dr.23627.1.A1_at	N/A	0.39405	0.0241782	1	0		308	Dr.10073.1.S1_at	N/A	-0.63112	0.0107019	1	1		308	Dr.24322.1.S1_at	stk11ip	-0.535637	0.00184903	1	1
309	Dr.15238.1.S1_at	ccl44	-0.751157	0.00015337	2	0		309	Dr.19395.1.A1_at	N/A	0.29738	0.0245993	1	0		309	Dr.16014.1.S1_at	gsto2	-0.675923	0.0110076	1	1		309	Dr.6604.2.A1_a_at	ppp1r3c2b	-0.682483	0.00186005	2	1
310	Dr.12805.1.S1_at	ch25hl1.1	-1.07833	0.000163233	1	0		310	Dr.20850.1.S1_at	fabp7a	0.342263	0.0251185	1	0		310	Dr.14587.1.A1_at	N/A	-0.693457	0.0112397	1	1		310	Dr.6680.1.S1_at	mknk2a	-0.51279	0.00194486	1	1
311	Dr.7639.1.A1_at	lrmp	-1.14431	0.00016886	1	0		311	Dr.7971.1.A1_at	ipo9	0.31854	0.0251324	1	0		311	Dr.12904.1.A1_at	N/A	-1.22684	0.0113049	1	1		311	Dr.15033.1.S1_at	nupr1a	-0.482947	0.00200754	2	1
312	Dr.9901.1.S1_at	BX004774.2	-1.42728	0.000171232	2 (4)	0		312	Dr.13620.1.A1_at	si:ch211-40k21.5	0.351857	0.0272073	1	0		312	Dr.16296.1.S1_at	BX324213.1	-0.52658	0.0116852	2	1		312	Dr.12812.1.A1_at	fscn2b	-0.634483	0.00208381	2	1
313	Dr.24146.1.S1_at	slc16a9b	-0.88874	0.000224797	1	0		313	Dr.14671.1.S1_at	birc5a	0.372053	0.0272413	1	0		313	Dr.15033.1.S1_at	nupr1a	-0.82323	0.0121125	2	1		313	Dr.25176.5.A1_at	si:dkey-195m11.8	-0.836713	0.00210361	1	1
314	Dr.9835.1.S1_at	gngt1	-1.04433	0.000233181	2	0		314	Dr.614.1.S2_at	cpeb1b	0.304057	0.027774	1	0		314	Dr.4096.1.S1_at	h1-0	-0.412767	0.0121179	2	1		314	Dr.11274.1.A1_at	pmelb	-0.949167	0.00220314	1	1
315	Dr.17305.1.A1_at	zgc:161973	-0.812337	0.000243919	1	0		315	Dr.24885.1.S1_a_at	snrpf	0.401893	0.0281845	1	0		315	Dr.16230.1.A1_at	tpk2	-0.62608	0.0121335	1	1		315	Dr.22826.1.A1_at	hcn2b	-0.885047	0.00232869	1	1
316	Dr.24292.5.S1_at	krt17	-1.25281	0.000251355	1	0		316	Dr.17453.1.A1_at	sh2d3cb	0.39759	0.0283393	1	0		316	Dr.18173.2.S1_at	N/A	-0.463577	0.0121537	1	1		316	Dr.4905.1.S1_at	ucp1	-0.677077	0.00244593	1	1
317	Dr.11069.1.A1_at	zgc:77752	-0.901443	0.0002576	3 (6)	0		317	Dr.13545.1.S1_at	N/A	0.649987	0.0290635	1	0		317	Dr.18987.1.S1_at	atg9a	-0.50549	0.0123125	1	1		317	Dr.11147.1.S1_at	N/A	-0.982117	0.00264131	1	1
318	AFFX-Dr-U57609-2_s_at	N/A	-1.14337	0.000268721	2	0		318	Dr.23536.1.A1_at	mov10b.1	0.402797	0.0300422	1	0		318	Dr.21957.1.A1_at	N/A	-0.518633	0.0123856	1	1		318	Dr.21543.1.A1_at	N/A	-0.511867	0.00271451	2	1
319	Dr.12334.1.A1_at	N/A	-0.669623	0.000276457	1	0		319	Dr.20935.1.S1_at	mylipa	0.379437	0.0309193	1	0		319	Dr.6735.1.A1_at	N/A	-0.664267	0.0135384	1	1		319	Dr.4096.1.S1_at	h1-0	-0.5265	0.00281278	2	1
320	Dr.16275.1.A1_at	N/A	-0.745693	0.000298468	1	0		320	Dr.14705.1.S1_at	arpp19b	0.311553	0.0315479	1	0		320	Dr.1192.2.S1_at	ptgdsb.2	-0.599293	0.0149011	1	1		320	Dr.12775.1.A1_at	zgc:73226	-0.676683	0.00294551	2 (4)	1
321	Dr.20841.1.S1_at	pon3.2	-0.810527	0.000331984	1	0		321	Dr.2398.1.A1_at	si:zfos-943e10.1	0.27102	0.0318857	1	0		321	Dr.24533.1.A1_at	N/A	-0.5974	0.0153423	2	1		321	Dr.11338.1.A1_at	N/A	-0.482687	0.002956	1	1
322	Dr.354.1.S1_at	rho	-0.800833	0.000342309	2	0		322	AFFX-r2-Bs-dap-M_at	N/A	0.768687	0.0354363	1	0		322	Dr.4543.1.S1_at	efemp2b	-0.718277	0.0154411	1	1		322	Dr.13765.1.S1_at	foxp2	-0.65183	0.00299835	1	1
323	Dr.9415.1.A1_at	eef1a1a	-0.723133	0.000343784	1	0		323	Dr.16298.1.A1_at	ulk2	0.298457	0.0356898	1	0		323	Dr.11063.1.A1_at	CABZ01102170.1	-0.583703	0.0157669	3	1		323	Dr.25762.1.S1_at	N/A	-0.423353	0.00312626	1	1
324	Dr.11384.1.A1_at	N/A	-1.30918	0.00034718	1	0		324	Dr.8102.1.S1_at	opn1mw1	0.5854	0.036211	1	0		324	AFFX-DapX-3_at	N/A	-0.599507	0.015867	1	1		324	Dr.11661.1.S1_at	ypel3	-0.51152	0.00325605	2	1
325	Dr.15236.1.A1_at	N/A	-0.733877	0.000382764	1	0		325	Dr.14906.1.A1_at	mrps6	0.26267	0.0370687	1	0		325	Dr.12263.1.A1_at	cavin2a	-0.41995	0.0169966	2	1		325	Dr.16377.1.A1_at	mxd4	-0.539877	0.00337987	2	1
326	Dr.14033.1.A1_at	smoc1	-0.643333	0.000387867	1	0		326	Dr.18396.1.S1_at	txnipa	0.374727	0.0373944	1	0		326	Dr.12062.1.S1_at	eps8a	-0.500977	0.0170089	1	1		326	Dr.8497.1.A1_at	ppp1r3ca	-0.48987	0.00349588	2	1
327	Dr.25238.1.A1_at	tom1	-0.68782	0.000391828	1	0		327	Dr.23385.1.A1_at	pmaip1	0.62388	0.0379495	1	0		327	Dr.14306.1.S1_a_at	pdcd4b	-0.36821	0.0170276	1	1		327	Dr.11063.1.A1_at	CABZ01102170.1	-0.618017	0.00355759	1	1
328	Dr.17515.1.A1_at	ldhbb	-0.68645	0.0004013	1	0		328	AFFX-r2-Bs-thr-5_s_at	N/A	0.780167	0.0393117	1	0		328	Dr.25176.5.A1_at	si:dkey-195m11.8	-0.69027	0.017106	2	1		328	Dr.9908.1.A1_at	unc119.2	-0.623733	0.00387059	2	1
329	Dr.16467.1.S1_at	N/A	-0.799753	0.000440467	1	0		329	Dr.23614.1.A1_at	BX927253.2	0.495547	0.0409234	2	0		329	Dr.3681.1.S1_at	histh1l	-0.5562	0.0171354	1	1		329	Dr.11277.1.A1_at	uts1	-0.688207	0.00409142	1	1
330	AFFX-Dr-acta1-M_at	actc1b	-1.18556	0.000442499	1 (4)	0		330	Dr.16949.1.A1_at	si:ch211-242e8.1	0.650433	0.0410521	1	0		330	Dr.19224.1.S1_at	aldob	-0.556733	0.018574	1	1		330	Dr.19567.1.S1_at	ppp1r14ab	-0.697497	0.0042654	1	1
331	Dr.19077.1.A1_at	pcgf5b	-0.610993	0.00054192	1	0		331	Dr.13439.1.S1_at	N/A	0.318077	0.0426823	1	0		331	Dr.11520.2.S1_a_at	si:ch211-51e12.7	-0.382067	0.0186155	1	1		331	Dr.18173.2.S1_at	N/A	-0.537937	0.00441487	1	1
332	Dr.2421.1.A1_at	uri1	-0.7261	0.000574051	1	0		332	Dr.26296.1.A1_s_at	mapk8ip1a	0.361183	0.0428806	1	0		332	Dr.1377.1.A1_at	col1a2	-0.60831	0.0189703	1	1		332	Dr.16324.1.A1_at	N/A	-0.655897	0.00480144	1	1
333	Dr.8341.1.S1_at	si:ch211-113g11.6	-0.70461	0.000637458	1	0		333	Dr.9565.1.S1_at	enc3	0.37669	0.0432105	1	0		333	Dr.11277.1.A1_at	uts1	-0.362257	0.0201533	2	1		333	Dr.1192.2.S1_at	ptgdsb.2	-0.77103	0.00519625	3	1
334	Dr.5549.1.S1_at	myl13	-0.596797	0.000640231	1	0		334	Dr.4918.1.A1_at	nuak2	0.415087	0.0434767	1	0		334	Dr.785.1.A1_at	N/A	-0.509813	0.0208248	1	1		334	Dr.914.1.A1_a_at	irf1b	-0.420607	0.00561382	1	1
335	Dr.23519.1.A1_at	N/A	-0.65737	0.000657661	1	0		335	Dr.1805.1.A1_at	slc25a43	0.385947	0.045314	2	0		335	Dr.7371.1.S2_at	cry1b	-0.78262	0.0212481	1	1		335	Dr.14352.1.A1_at	N/A	-0.451577	0.00605165	2	1
336	Dr.18477.1.A1_at	N/A	-0.7204	0.000672524	1	0		336	Dr.12697.1.A1_at	CABZ01056321.1	0.362143	0.0460592	1	0		336	Dr.18825.1.S1_at	cxl34b.11	-0.626633	0.02239	1	1		336	Dr.4042.1.A1_at	znf395a	-0.454383	0.0063285	1	1
337	Dr.6906.1.A1_at	zgc:101566	-0.61447	0.000687936	2 (3)	0		337	Dr.9746.1.S1_a_at	rrm1	0.26791	0.0478194	1	0		337	Dr.17137.1.S1_at	rorab	-0.48391	0.0235174	2	1		337	Dr.26347.1.A1_at	ppa1a	-0.89128	0.00647952	1	1
338	Dr.11147.2.A1_at	N/A	-0.74791	0.000770325	1	0		338	Dr.1370.1.S1_at	psap	0.288867	0.0503452	1	0		338	Dr.26127.1.S1_a_at	slc25a39	-0.400853	0.0246471	1	1		338	Dr.25556.1.S1_at	krt15	-0.652403	0.00689586	2	1
339	Dr.12730.1.A1_at	gpsm2	-0.602807	0.000770669	3	0		339	Dr.4049.1.S1_at	nutf2l	0.282373	0.0521376	1	0		339	Dr.14184.1.A1_at	N/A	-0.636753	0.0253274	1	1		339	Dr.9824.1.A1_at	N/A	-0.454887	0.00723071	1	1
340	Dr.12202.1.A1_at	tmem244	-0.668113	0.000790224	1	0		340	Dr.9746.13.S1_at	g2e3	0.290887	0.0533223	1	0		340	Dr.2204.1.A1_at	rsrp1	-0.465067	0.026046	1	1		340	Dr.12481.1.S1_at	BX088713.1	-0.869383	0.00728566	2	1
341	Dr.11303.1.S1_at	N/A	-0.723163	0.000793459	3	0		341	Dr.5167.1.A1_at	zgc:114181	0.26073	0.0534582	1	0		341	Dr.5804.1.A1_at	N/A	-0.40572	0.0277226	1	1		341	Dr.14184.1.A1_at	N/A	-0.637993	0.00797002	1	1
342	Dr.9221.1.S1_at	tra2b	-0.591617	0.000826284	1	0		342	Dr.185.1.A1_at	N/A	0.336763	0.0546148	1	0		342	Dr.20124.1.A1_at	sox4a	-0.51086	0.0288654	1	1		342	Dr.11183.1.A1_at	gucy2f	-0.451997	0.00809501	2	1
343	Dr.14315.1.A1_at	tmem237a	-1.01209	0.000848805	2	0		343	Dr.24216.1.S1_at	N/A	-2.66486	6.65e-10	1	0		343	Dr.21666.1.A1_at	N/A	-0.350893	0.0291855	1	1		343	Dr.21957.1.A1_at	N/A	-0.64348	0.00880373	1	1
344	Dr.1714.1.A1_at	pag1	-0.60235	0.000851349	1	0		344	Dr.7111.1.S1_a_at	ddx17	-1.22628	6.85e-07	3 (5)	0		344	Dr.23823.1.A1_at	N/A	-0.3593	0.0305503	1	1		344	Dr.26127.1.S1_a_at	slc25a39	-0.621937	0.0089687	1	1
345	Dr.427.1.A1_a_at	N/A	-0.926867	0.000936287	1	0		345	Dr.5347.1.S1_a_at	trnau1apb	-1.30384	7.21e-07	1	0		345	Dr.14493.1.A1_at	tmem266	-0.589807	0.0312431	1	1		345	Dr.16423.1.S1_at	med30	-0.36475	0.00967491	1	1
346	Dr.5674.2.S1_at	apoc1	-0.98803	0.000942624	1	0		346	Dr.12425.1.S1_x_at	krt91	-1.16289	1.04e-06	3 (6)	0		346	Dr.12134.2.A1_at	akt1s1	-0.634077	0.034144	1	1		346	Dr.4878.1.S1_at	CR318588.1	-1.90728	0.0102643	1	1
347	Dr.11343.1.A1_at	palmda	-0.615097	0.000949249	1	0		347	Dr.610.2.S1_a_at	hsp90aa1.1	-1.45419	1.2e-06	2	0		347	Dr.20201.1.S1_at	map4k4	-0.47214	0.0342381	1	1		347	Dr.18987.1.S1_at	atg9a	-0.413547	0.0106466	1	1
348	Dr.4262.1.S1_at	CR382370.2	-0.74865	0.000993222	1	0		348	Dr.16770.1.A1_at	si:ch211-117c9.5	-0.875657	1.92e-06	1	0		348	Dr.13765.1.S1_at	foxp2	-0.419277	0.0362543	1	1		348	Dr.11935.1.S1_at	N/A	-0.515063	0.0106752	3	1
349	Dr.8063.1.S1_at	mpp7a	-0.74252	0.00102018	1	0		349	Dr.20008.2.A1_at	krt97	-1.50243	2.61e-06	3	0		349	Dr.4837.1.A1_at	acta1a	-0.64051	0.0364464	1	1		349	Dr.4884.1.S1_at	rgrb	-0.400693	0.0138341	1	1
350	Dr.12852.1.S1_at	fkbp1b	-0.60721	0.00102092	1	0		350	Dr.26209.1.A1_at	zgc:152753	-1.20405	3.23e-06	2	0		350	Dr.21543.1.A1_at	N/A	-0.537933	0.0407653	1	1		350	Dr.12898.1.A1_at	N/A	-0.454277	0.0145398	1	1
351	Dr.11212.1.A1_at	si:ch211-207l14.1	-0.642313	0.00105509	2	0		351	Dr.17513.1.S1_at	eef2l2	-1.15641	3.41e-06	3	0		351	Dr.9920.1.A1_at	nfil3-5	-0.984367	0.0438387	1	1		351	Dr.14668.1.S1_at	gch2	-0.446057	0.0161921	2	1
352	Dr.11161.1.A1_at	samd11	-0.59193	0.00106501	1	0		352	Dr.14159.1.A1_at	hdac9b	-1.42726	3.44e-06	2	0		352	Dr.10250.1.A1_at	tdh	-0.498153	0.0448746	1	1		352	Dr.9903.1.A1_at	gnb5b	-0.598557	0.0185855	2	1
353	Dr.4610.2.A1_at	N/A	-0.65536	0.00107719	1	0		353	Dr.13336.2.S1_a_at	N/A	-0.997147	4.85e-06	1	0		353	Dr.6033.1.A1_at	usp32	-0.368607	0.0448804	1	1		353	Dr.23228.1.A1_at	sept8b	-0.416483	0.0264419	2	1
354	Dr.12425.1.S1_at	krt91	-0.6989	0.00123757	2 (4)	0		354	Dr.17253.1.A1_at	syt13	-0.98532	5.74e-06	1	0		354	Dr.10964.1.A1_at	agbl5	-0.334557	0.0457839	1	1		354	Dr.3873.1.A1_at	tcp11l2	-0.57961	0.027495	2	1
355	Dr.9089.1.S1_at	rp2	-0.73049	0.00134511	1	0		355	Dr.10215.2.S1_at	pgm1	-1.1006	6.31e-06	2	0		355	Dr.12871.1.A1_at	N/A	-0.42307	0.047641	1	1		355	Dr.7728.1.A1_at	N/A	-0.324193	0.0294789	1	1
356	Dr.17764.1.A1_at	N/A	-0.590327	0.00137327	1	0		356	Dr.20040.1.S1_at	ube2e3	-0.85156	6.79e-06	2	0		356	Dr.13912.1.S1_at	ncor2	-0.33862	0.0487503	1	1		356	Dr.16181.1.A1_at	nr2f6b	-0.37633	0.035539	1	1
357	Dr.16499.1.A1_at	nr3c1	-0.62918	0.00138166	1	0		357	Dr.13760.1.S1_at	tmsb5	-1.18388	6.98e-06	1	0		357	Dr.7596.1.A1_at	fgf13a	-0.350833	0.0493009	1	1		357	Dr.16101.1.S1_at	defbl1	-0.599877	0.037909	1	1
358	Dr.9829.1.S1_at	pde6gb	-0.582167	0.00140035	3	0		358	Dr.14576.2.S1_at	sncgb	-1.32291	7.01e-06	2	0		358	Dr.16423.1.S1_at	med30	-0.411333	0.0495348	1	1		358	Dr.25442.1.A1_at	elovl4b	-0.450773	0.0398883	1	1
359	Dr.628.1.A1_at	usp13	-0.630703	0.00140424	1	0		359	Dr.17570.1.S1_at	mknk2b	-0.871913	8.25e-06	2 (4)	0		359	Dr.15653.1.S1_at	ncapg	-0.592143	0.0496693	1	1		359	Dr.10336.1.S1_at	dct	-0.47571	0.0421465	1	1
360	Dr.7456.1.A1_at	N/A	-0.642543	0.00144491	1	0		360	Dr.8928.2.S1_at	cnot8	-0.908827	1.08e-05	2	0		360	Dr.18461.1.A1_at	N/A	-0.3864	0.0523555	1	1		360	Dr.5231.1.S1_at	hist2h2l	-0.28274	0.050223	2	1
361	Dr.1361.1.S1_at	krt94	-0.742413	0.00147348	1	0		361	Dr.10244.1.S1_at	dedd1	-1.0677	1.13e-05	2 (4)	0		361	Dr.12876.1.A1_at	setd7	-0.314227	0.0532249	1	1		361	Dr.12134.2.A1_at	akt1s1	-0.351417	0.0541908	1	1
362	Dr.17780.1.S1_at	arntl2	-0.999013	0.00150764	1	0		362	Dr.17740.2.A1_at	N/A	-0.822273	1.17e-05	1	0								361								361
363	Dr.22219.1.S1_at	actn2b	-0.571673	0.00153216	1	0		363	Dr.25678.4.S1_at	igf2bp1	-0.92402	1.23e-05	3	0
364	Dr.5149.1.A1_at	si:dkey-262k9.2	-0.781797	0.00153412	1	0		364	Dr.11069.2.S1_at	zgc:77752	-0.918947	1.27e-05	2 (4)	0
365	Dr.427.2.A1_a_at	N/A	-0.920923	0.00157869	1	0		365	Dr.139.1.S1_at	tgif1	-0.751777	1.33e-05	2	0
366	Dr.14343.1.A1_at	N/A	-0.631023	0.00163452	1	0		366	Dr.25318.1.A1_at	zgc:153018	-1.23109	1.4e-05	2	0
367	Dr.9870.1.A1_at	zdhhc2	-0.529627	0.00170301	2	0		367	Dr.18279.1.S1_at	gria2a	-1.01286	1.41e-05	2	0
368	Dr.15149.1.A1_at	stk17a	-0.617783	0.00170979	1	0		368	Dr.9070.1.A1_at	srsf6a	-0.919817	1.41e-05	2	0
369	Dr.20515.1.A1_at	N/A	-0.705873	0.00172196	1	0		369	Dr.9845.1.S1_at	arl3l2	-1.15439	1.53e-05	3 (6)	0
370	Dr.18672.1.A1_at	panx1b	-0.652503	0.00172225	1	0		370	Dr.26398.2.S1_at	N/A	-0.87978	1.56e-05	1	0
371	Dr.9463.1.A1_at	si:dkey-57k2.7	-0.59015	0.0017856	1	0		371	Dr.22620.1.S1_at	gstt1b	-0.789977	1.72e-05	3	0
372	Dr.10620.1.S1_at	tnnt3b	-1.0071	0.00179281	1	0		372	Dr.11171.1.A1_at	pbxip1a	-0.838537	1.75e-05	1	0
373	Dr.11769.1.S1_at	N/A	-0.700933	0.00180865	1	0		373	Dr.11436.1.S1_at	smarca2	-0.974727	1.76e-05	3	0
374	Dr.6754.1.A1_at	per2	-0.760747	0.00183581	1	0		374	Dr.16350.1.A1_at	si:dkeyp-1h4.6	-1.48865	1.78e-05	3	0
375	Dr.19915.1.S1_at	hey1	-0.603603	0.00198824	3	0		375	Dr.26384.1.A1_at	rimkla	-0.858113	1.79e-05	2 (4)	0
376	Dr.25133.8.S1_at	gamt	-0.70967	0.0020055	1	0		376	Dr.6826.1.S1_at	col1a1b	-1.30832	1.83e-05	3	0
377	Dr.1330.1.S1_at	selenop	-0.637877	0.00203059	1	0		377	Dr.12470.1.A1_at	prkcea	-0.89281	1.84e-05	1	0
378	Dr.2914.1.S1_at	mylpfa	-0.735333	0.00205426	1 (2)	0		378	Dr.9125.1.S1_at	syt11a	-0.991937	1.9e-05	1	0
379	Dr.15690.2.S1_x_at	sltm	-0.5898	0.00212861	1	0		379	Dr.13644.2.S1_at	med13a	-0.826217	1.93e-05	1	0
380	Dr.20662.1.A1_at	N/A	-0.948063	0.00223985	2	0		380	Dr.21790.1.A1_at	pcdh10a	-0.81716	1.93e-05	1	0
381	Dr.20391.1.A1_at	ppp1r13ba	-1.08228	0.00225406	1	0		381	DrAffx.2.1.S1_s_at	col1a1a	-1.28483	1.99e-05	2 (4)	0
382	Dr.9333.1.A1_at	plekhg5a	-0.742803	0.00240141	1	0		382	Dr.538.1.S1_at	rx1	-1.16328	2.15e-05	1	0
383	Dr.11247.1.A1_at	CABZ01072077.1	-0.590747	0.00240271	1	0		383	Dr.16499.2.S1_at	nr3c1	-0.907563	2.29e-05	1	0
384	Dr.382.2.S1_at	tmsb1	-0.70412	0.00245207	1	0		384	Dr.14451.1.A1_at	N/A	-0.83883	2.44e-05	2	0
385	Dr.23508.1.A1_at	dgkzb	-0.613853	0.00247859	1	0		385	Dr.374.1.S1_at	irf2bp2b	-0.83591	2.74e-05	1	0
386	Dr.2418.1.A1_at	N/A	-0.47732	0.00257591	1	0		386	Dr.4526.1.A1_at	lonp2	-0.712723	2.91e-05	2	0
387	Dr.11276.1.A1_at	rgs9a	-0.556983	0.002579	2	0		387	Dr.14481.1.S1_at	BX901962.3	-0.992827	2.96e-05	3 (6)	0
388	Dr.11151.1.A1_at	N/A	-0.623567	0.00257907	1	0		388	Dr.26331.1.A1_at	tardbpl	-0.82992	3.06e-05	2	0
389	Dr.14080.1.A1_at	cckb	-0.645183	0.00265601	1	0		389	Dr.10331.1.S1_at	cry4	-0.848927	3.31e-05	1	0
390	Dr.20778.1.S1_at	tspo	-0.65046	0.00278372	1	0		390	Dr.6787.1.S1_at	olfm1b	-0.781713	3.38e-05	1	0
391	Dr.25596.1.A1_at	eef2l2	-0.563907	0.00284196	2	0		391	Dr.4654.2.S1_at	ppp1r15a	-1.15726	3.62e-05	1 (4)	0
392	Dr.20008.3.A1_at	gnb1a	-0.46308	0.00291573	2 (4)	0		392	Dr.3596.1.A1_at	ampd2b	-1.16291	3.87e-05	1	0
393	Dr.3170.1.A1_at	tmem35	-0.68568	0.00292355	1	0		393	DrAffx.1.81.S1_at	sgce	-0.937933	4.23e-05	1	0
394	Dr.10105.1.A1_at	lmbrd2b	-0.500437	0.00292548	1	0		394	Dr.26372.1.A1_at	N/A	-0.99567	4.31e-05	1	0
395	Dr.7806.1.A1_at	fam13b	-0.83258	0.00292872	1	0		395	Dr.18175.1.A1_at	N/A	-0.84716	4.69e-05	1	0
396	Dr.716.1.A1_at	mtus1a	-0.56601	0.0029646	1	0		396	Dr.14030.1.A1_at	N/A	-1.16008	5.08e-05	1	0
397	Dr.1580.1.A1_at	aldoab	-0.692413	0.00305867	1	0		397	Dr.1216.1.A1_at	atf7b	-0.6847	5.1e-05	1	0
398	Dr.12110.1.S1_at	msmo1	-0.586167	0.00311896	1	0		398	Dr.23242.1.A1_at	N/A	-0.700003	5.81e-05	1	0
399	Dr.1605.1.S1_at	serpina1l	-0.616917	0.00320985	1	0		399	Dr.10904.2.S2_at	add3a	-0.82907	5.82e-05	2	0
400	Dr.26301.1.A1_at	utrn	-0.493927	0.0032888	1	0		400	Dr.181.1.S1_at	dlg1l	-0.864747	5.84e-05	1	0
401	Dr.11329.1.A1_at	pkib	-0.65687	0.00331185	2	0		401	Dr.12400.1.S1_at	atp1b2b	-0.78549	5.88e-05	2	0
402	Dr.3737.1.S1_at	N/A	-0.606443	0.00353946	1	0		402	Dr.4106.1.A1_at	N/A	-0.65207	6.18e-05	1	0
403	Dr.2902.1.S1_at	cst3	-0.808457	0.00354302	1	0		403	Dr.6173.1.S1_at	zgc:65894	-0.901247	6.18e-05	1	0
404	Dr.11249.1.A1_at	N/A	-0.705137	0.00361256	2	0		404	Dr.13119.1.S1_at	BX294100.1	-0.794917	6.38e-05	1	0
405	Dr.3034.1.A1_at	N/A	-0.559057	0.0036433	1	0		405	Dr.7717.1.S1_at	grb2b	-0.886783	6.57e-05	1	0
406	Dr.21065.1.S1_at	vps36	-0.593353	0.00377525	3	0		406	Dr.1707.1.S1_at	ak4	-0.733093	6.59e-05	3	0
407	Dr.14383.1.A1_at	pdpk1a	-0.62826	0.00383661	2	0		407	Dr.18893.1.S1_at	pcf11	-0.930397	6.67e-05	1	0
408	Dr.13460.1.S1_at	N/A	-0.594973	0.00391112	1	0		408	Dr.17567.1.A1_at	aldh4a1	-0.738077	6.84e-05	1	0
409	Dr.7802.1.S1_at	gpatch8	-0.631713	0.00394091	1	0		409	AFFX-Dr-GAPDH-5_at	gapdhs	-0.709433	6.87e-05	2	0
410	Dr.2723.1.A1_at	isca1	-0.518413	0.00399939	1	0		410	Dr.5742.1.S1_at	efnb2a	-0.91744	7.04e-05	1	0
411	Dr.17491.2.S1_at	pygmb	-0.444267	0.00415942	2	0		411	Dr.15690.1.S1_at	sltm	-0.755907	7.18e-05	1	0
412	Dr.4008.1.A1_at	msl1b	-0.61567	0.00416113	1	0		412	Dr.1691.14.S1_at	elavl3	-0.752493	7.3e-05	1 (4)	0
413	Dr.13501.1.S1_at	N/A	-0.679743	0.00417197	1	0		413	Dr.18414.1.S1_at	pdcd4a	-0.79286	7.47e-05	3 (6)	0
414	Dr.9238.1.A1_at	lats1	-0.62199	0.00419526	1	0		414	Dr.7903.1.S1_at	srpk1a	-0.777157	7.48e-05	2	0
415	Dr.859.1.S1_at	smarca2	-0.709463	0.00424018	1	0		415	Dr.13142.1.A1_at	stap2a	-0.691173	7.72e-05	2	0
416	Dr.25976.1.A1_at	N/A	-0.917347	0.00437441	1	0		416	Dr.12806.1.A1_at	N/A	-0.94251	7.95e-05	1	0
417	Dr.20685.1.A1_at	ankrd12	-0.596553	0.00439336	1	0		417	Dr.22764.1.A1_at	N/A	-0.72634	8.01e-05	1	0
418	Dr.22952.1.A1_at	N/A	-0.640303	0.00443161	1	0		418	Dr.16544.1.S1_at	zgc:153675	-0.657893	8.19e-05	3	0
419	Dr.1760.1.A1_at	N/A	-0.588603	0.00451751	2	0		419	Dr.6502.1.A1_at	nova2	-1.10269	8.46e-05	3	0
420	Dr.8840.1.A1_at	N/A	-0.472817	0.00456605	1	0		420	Dr.11828.1.A1_at	gadd45ga	-0.9939	8.54e-05	1	0
421	Dr.9584.1.A1_at	si:ch211-262i1.3	-0.663813	0.00460561	1	0		421	Dr.3675.1.A1_at	mindy3	-0.727513	9.19e-05	1	0
422	Dr.4336.1.A1_at	hip1	-0.651263	0.00462362	1	0		422	Dr.12338.2.A1_a_at	proser3	-0.6746	9.31e-05	2	0
423	Dr.17587.1.A1_at	AL954359.1	-0.625833	0.00472919	1	0		423	Dr.12849.1.A1_at	grin1a	-1.00864	9.67e-05	1	0
424	Dr.14130.1.S1_at	bbip1	-0.60596	0.00473426	1	0		424	Dr.11270.1.A1_at	eef1b2	-1.03071	9.77e-05	1	0
425	Dr.12924.1.A1_at	N/A	-0.666983	0.00501918	1	0		425	Dr.19924.1.A1_at	apc	-0.689357	0.000100351	1	0
426	Dr.1278.1.S1_at	sri	-0.59233	0.00503951	1	0		426	Dr.15009.1.S1_at	N/A	-0.700257	0.000100477	3	0
427	Dr.26411.2.S1_s_at	tnni2a.2	-0.716363	0.00526178	2	0		427	Dr.19983.1.S1_at	samsn1a	-0.94096	0.000100493	2	0
428	Dr.4859.1.A1_at	nexn	-0.83961	0.00528943	1	0		428	Dr.811.1.S1_at	rps6kal	-0.72846	0.000102297	1	0
429	Dr.18267.1.S1_at	ckma	-0.831873	0.00535987	1	0		429	Dr.21443.1.A1_at	N/A	-0.773253	0.000107963	2	0
430	Dr.19927.1.A1_at	N/A	-0.711397	0.00545832	2	0		430	DrAffx.2.82.S1_at	sox2	-0.67937	0.000108225	1	0
431	Dr.8202.2.S1_a_at	pitx2	-0.527413	0.0054826	1	0		431	Dr.5531.1.S1_a_at	krtt1c19e	-1.08127	0.000109493	3 (6)	0
432	Dr.23916.1.S1_at	N/A	-0.66174	0.00576956	1	0		432	Dr.4015.1.A1_at	N/A	-0.805757	0.000111225	2	0
433	Dr.1202.1.S1_at	apoa1b	-0.94824	0.00587064	1	0		433	Dr.7499.1.A1_at	kifc3	-0.67834	0.000111664	1	0
434	DrAffx.2.83.S1_at	magi1a	-0.623977	0.00602107	1	0		434	Dr.12884.1.A1_at	N/A	-0.836827	0.000113714	1	0
435	Dr.4485.3.A1_at	N/A	-0.718253	0.0061204	1	0		435	Dr.21541.1.A1_at	N/A	-0.678807	0.000114005	1	0
436	Dr.11532.1.S1_at	fbxo32	-0.698373	0.00618057	1	0		436	Dr.1918.2.A1_a_at	plekha5	-0.73947	0.000116438	1	0
437	Dr.18450.1.A1_at	zgc:123105	-0.522173	0.00628417	1	0		437	Dr.12671.1.S1_at	ankrd12	-0.82473	0.000131872	2	0
438	Dr.14355.1.A1_at	uckl1a	-0.641873	0.00642183	1	0		438	Dr.24850.1.S1_at	agpat3	-0.731537	0.000134419	2	0
439	Dr.26433.1.S1_at	clk4a	-0.607933	0.0064229	1	0		439	Dr.5702.1.A1_at	pcxa	-0.66892	0.000135724	2	0
440	Dr.12573.1.S1_at	sox32	-0.619367	0.00647774	1	0		440	Dr.8302.3.S1_a_at	arnt2	-0.758413	0.000135862	1	0
441	Dr.20530.1.A1_at	ppp1r37	-0.49449	0.00660048	1	0		441	Dr.18025.1.A1_at	creb1b	-0.811593	0.000138007	1	0
442	Dr.18443.1.S1_at	zgc:56628	-0.773363	0.0067042	1	0		442	Dr.21893.1.A1_at	N/A	-0.74209	0.000138742	1	0
443	Dr.23763.1.A1_at	fblim1	-0.589673	0.00679853	1	0		443	Dr.12783.1.S1_at	ogdhl	-0.630053	0.000142927	2	0
444	Dr.18511.1.A1_at	spg7	-0.46419	0.00679965	2	0		444	Dr.20956.1.S1_at	ppm1aa	-0.81404	0.000143119	1	0
445	Dr.14875.2.S1_x_at	N/A	-0.40973	0.00681505	2	0		445	Dr.17294.1.A1_at	limch1b	-0.63002	0.000144734	1	0
446	Dr.13011.1.A1_at	dhdh.2	-0.590417	0.00693205	1	0		446	Dr.433.1.A1_at	atf7ip	-0.635177	0.000146202	2	0
447	Dr.4078.1.A1_at	N/A	-0.427907	0.0070358	1	0		447	Dr.2596.1.S1_a_at	bhmt	-0.826777	0.000147035	3 (6)	0
448	Dr.613.1.S2_at	stom	-0.461817	0.00711853	1 (2)	0		448	Dr.15960.1.A1_at	si:ch211-276i12.9	-0.698357	0.000153634	1	0
449	Dr.5932.1.A1_at	tmem59	-0.44319	0.00729659	1	0		449	Dr.578.2.S1_a_at	tefa	-1.07086	0.000154701	1	0
450	Dr.12204.1.S1_at	prph2b	-0.508343	0.00730311	1	0		450	Dr.4451.1.S1_at	chp2	-0.6763	0.00015507	3	0
451	DrAffx.1.80.S1_at	pvalb4	-0.590307	0.00731374	1	0		451	Dr.8329.1.S1_at	pycard	-0.79779	0.00015994	1	0
452	Dr.1448.1.S1_at	myl1	-0.717007	0.00764421	1	0		452	Dr.13826.1.A1_at	hspa8b	-0.656843	0.000164475	2	0
453	Dr.12761.1.A1_at	N/A	-0.597603	0.00793103	1	0		453	Dr.21601.1.A1_at	N/A	-0.69595	0.00016987	1	0
454	Dr.3498.1.S1_at	mat1a	-0.628223	0.00803992	1	0		454	Dr.281.1.S1_at	isl2a	-0.690143	0.0001711	1	0
455	Dr.16372.1.A1_at	inpp5ka	-0.622627	0.00806062	1	0		455	Dr.4202.1.S1_at	ppp1r7	-0.68187	0.000174171	2	0
456	Dr.24957.1.S1_at	opn4.1	-0.508847	0.00811794	1	0		456	Dr.9071.2.S1_at	N/A	-0.657403	0.000174313	1	0
457	Dr.8090.1.A1_at	ndrg1b	-0.526967	0.00812263	1	0		457	Dr.16139.1.S1_at	fbxo25	-0.74956	0.000176281	1	0
458	Dr.11072.1.A1_at	rcvrn3	-0.873693	0.00814764	1	0		458	Dr.18614.1.A1_at	spry4	-0.68765	0.000178158	2	0
459	Dr.17863.1.S1_at	N/A	-0.443417	0.00828607	2	0		459	Dr.19639.1.S1_at	myo18aa	-0.670457	0.000183658	2	0
460	Dr.12338.1.A1_x_at	proser3	-0.610923	0.00828787	1	0		460	Dr.16163.1.S1_at	bcor	-0.718977	0.000194083	1	0
461	Dr.24941.1.S1_at	nme2b.2	-0.758657	0.00840412	1	0		461	Dr.20815.3.A1_at	lgals3b	-0.869383	0.00019432	1	0
462	Dr.4739.1.A1_at	usf2	-0.699393	0.00846431	1	0		462	Dr.20181.1.S1_at	anp32e	-0.712757	0.000198329	1	0
463	Dr.5531.3.S1_at	krtt1c19e	-0.9307	0.00865839	2 (4)	0		463	Dr.8172.1.S1_at	pbx1a	-0.629147	0.000200187	1	0
464	Dr.6708.1.A1_at	gnb1b	-0.47188	0.00873954	2	0		464	Dr.23064.2.S1_at	npdc1a	-0.802247	0.000204256	2	0
465	Dr.4528.1.S1_at	ptprn2	-0.643997	0.00879961	1	0		465	Dr.10901.1.S1_at	waslb	-0.956983	0.000204848	1	0
466	Dr.20934.1.S1_at	prss1	-0.923247	0.00924204	1	0		466	Dr.10549.1.S1_at	brd2a	-0.681473	0.000208017	2	0
467	Dr.24260.1.S1_at	mylz3	-0.766677	0.00936347	1	0		467	Dr.3061.1.A1_at	col14a1b	-0.76599	0.000209617	2	0
468	Dr.15541.1.A1_at	si:ch1073-82l19.1	-0.671877	0.00944589	1	0		468	Dr.17937.2.A1_at	N/A	-0.884457	0.000212593	1	0
469	Dr.26267.1.A1_at	N/A	-0.654413	0.00960398	1	0		469	Dr.8195.1.A1_at	bdnf	-0.82712	0.000214105	1	0
470	Dr.7950.1.A1_at	gramd1a	-0.40813	0.00963442	2	0		470	Dr.16940.1.S1_at	rab11bb	-0.820677	0.00021891	2	0
471	Dr.3505.1.S1_at	cavin2b	-0.658037	0.00969493	1	0		471	Dr.924.1.S1_at	and1	-0.681623	0.000220077	2	0
472	Dr.20928.1.S1_at	pvalb1	-1.23223	0.00980691	2	0		472	Dr.8139.1.S1_at	prox1a	-0.780163	0.000225957	1	0
473	Dr.17922.1.A1_at	rcbtb2	-0.603977	0.00994688	1	0		473	Dr.23150.1.A1_at	N/A	-0.965033	0.000226447	1	0
474	Dr.20177.1.A1_at	tp53bp1	-0.62503	0.00996689	1	0		474	Dr.16227.1.A1_at	pcnt	-0.735017	0.000227045	2	0
475	Dr.8472.1.S1_at	tnnc2	-0.74134	0.0100875	1	0		475	Dr.6448.1.S1_at	csnk1da	-0.922197	0.000227695	1	0
476	Dr.16524.1.S1_at	tgm2b	-0.628617	0.0107932	1	0		476	Dr.7608.2.S1_at	jun	-0.67948	0.000228106	2 (4)	0
477	Dr.17787.1.A1_at	zgc:175214	-0.605613	0.010871	1	0		477	Dr.10329.1.S1_at	cry1a	-0.893333	0.00022865	1	0
478	Dr.17539.1.A1_at	N/A	-0.450803	0.0109084	1	0		478	Dr.13989.1.S1_at	ing5a	-0.71979	0.000233276	1	0
479	Dr.9881.2.A1_at	gnat2	-0.387117	0.0110974	1	0		479	Dr.24317.1.S1_at	cdkn3	-0.616713	0.00023442	3	0
480	Dr.3409.2.A1_at	clul1	-0.54129	0.0113303	1	0		480	Dr.3293.1.S1_at	slc25a28	-0.669627	0.000234479	1	0
481	Dr.1190.1.S1_at	anxa1b	-0.800333	0.0115109	1	0		481	Dr.15780.1.A1_at	sbf2	-0.70506	0.000237729	1	0
482	Dr.26000.1.A1_at	grb10a	-0.40563	0.0115292	1	0		482	Dr.301.1.S1_at	pfn1	-0.989917	0.000239188	3	0
483	Dr.7022.1.A1_at	N/A	-0.409467	0.0115799	1	0		483	Dr.22804.1.S1_at	slc6a17	-0.756957	0.00024098	2	0
484	Dr.6789.1.A1_at	N/A	-0.67938	0.0116376	1	0		484	Dr.25185.2.S1_x_at	N/A	-0.746137	0.000243444	1	0
485	Dr.11552.1.S1_at	atp2a1l	-0.654927	0.0116526	2	0		485	Dr.4412.14.A1_at	stmn1b	-0.6212	0.000244436	1	0
486	Dr.26538.1.A1_at	N/A	-0.423843	0.0120628	1	0		486	Dr.11399.2.S1_at	aamp	-0.826153	0.000245529	1	0
487	Dr.18561.3.S1_a_at	csnk1a1	-0.591117	0.0121324	1	0		487	Dr.26437.1.S1_at	atp1b2a	-0.91148	0.000250632	1	0
488	Dr.16219.1.A1_at	N/A	-0.45649	0.0125436	1	0		488	Dr.9881.1.S1_at	gnat2	-0.702867	0.00026332	2	0
489	Dr.11220.1.A1_at	N/A	-0.58641	0.0126595	1	0		489	Dr.20884.1.A1_at	hnrnpd	-0.58642	0.000269905	2	0
490	Dr.25957.1.A1_at	N/A	-0.58885	0.0128619	1	0		490	Dr.25185.1.S1_x_at	N/A	-0.786113	0.000274627	1	0
491	Dr.4316.1.S1_at	N/A	-0.609993	0.0132067	1	0		491	Dr.7423.1.A1_at	mbnl3	-0.62342	0.000275147	2	0
492	Dr.16989.1.A1_at	N/A	-0.452437	0.013271	1	0		492	Dr.9981.1.S1_at	si:dkey-164f24.2	-0.956423	0.00027605	2	0
493	Dr.23244.1.A1_at	ARHGEF17	-0.41364	0.0133484	1	0		493	Dr.12233.1.S1_at	pabpc1a	-0.796823	0.0002899	1	0
494	Dr.2989.1.A1_at	N/A	-0.492783	0.0135039	1	0		494	Dr.15426.1.S1_at	otx5	-0.66792	0.000295655	1	0
495	Dr.9871.1.A1_at	rcvrn2	-0.5887	0.0135243	1	0		495	Dr.2980.1.A1_at	zgc:77439	-0.605847	0.000300895	3	0
496	Dr.24950.1.S1_at	ckmb	-0.673677	0.0139534	2	0		496	Dr.4579.1.A1_at	srsf6b	-0.609403	0.000302299	2	0
497	Dr.10607.1.A1_at	myh7	-0.789733	0.0143623	1	0		497	Dr.13084.1.A1_at	hdac4	-0.622193	0.000307069	1	0
498	Dr.26363.1.A1_at	pdcd4a	-0.370047	0.0143727	1	0		498	Dr.22355.1.A1_at	inpp4b	-0.883723	0.000311351	2	0
499	Dr.25472.1.A1_at	N/A	-0.627377	0.0144974	1	0		499	Dr.17854.1.S1_at	N/A	-0.940557	0.000314915	2	0
500	Dr.16637.1.A1_at	N/A	-0.742427	0.0145439	1	0		500	Dr.13017.1.A1_at	N/A	-0.68369	0.000316459	2	0
501	Dr.5853.1.A1_at	lgals3bpb	-0.629733	0.0152063	2	0		501	Dr.7507.1.S1_at	ppp2r5ea	-0.587687	0.000316555	1	0
502	Dr.12856.1.A1_at	stxbp1b	-0.768213	0.0153705	1	0		502	Dr.23207.1.A1_at	notum1b	-0.76678	0.000319726	2	0
503	Dr.1782.1.A1_at	si:dkey-262j3.7	-0.692167	0.0155897	1	0		503	Dr.4713.1.S1_at	stau2	-0.846107	0.000332121	3	0
504	Dr.25445.1.A1_at	N/A	-0.448133	0.0160495	2	0		504	Dr.22485.1.A1_at	slc14a2	-0.596857	0.000347375	1	0
505	Dr.1192.1.S1_a_at	ptgdsb.1	-0.689423	0.0161025	1	0		505	Dr.3763.1.S1_at	lima1a	-0.639853	0.000353542	1	0
506	Dr.15528.1.A1_at	tusc2a	-0.614293	0.0165118	1	0		506	Dr.708.1.A1_at	hnrnpa1b	-0.61435	0.00037523	2	0
507	Dr.1662.1.S1_at	ttn.1	-0.481847	0.0165943	1	0		507	Dr.25001.1.A1_at	ccdc40	-0.707147	0.000379674	3	0
508	Dr.14613.1.A1_at	N/A	-0.39525	0.0168837	1	0		508	Dr.428.1.S1_at	mid1ip1l	-0.64348	0.000386633	1	0
509	Dr.5364.1.A1_at	slc38a5b	-0.463	0.0172075	1	0		509	Dr.955.1.A1_at	flna	-0.626547	0.000390105	1	0
510	Dr.12777.1.S1_at	pcdh10b	-0.614907	0.0177188	1	0		510	Dr.10145.1.A1_at	tpd52l1	-0.829913	0.000392183	1	0
511	Dr.12826.1.A1_at	caskin1	-0.45831	0.0181437	1	0		511	Dr.11091.1.S1_at	ier5	-0.728173	0.000395578	1	0
512	Dr.22614.1.A1_at	myo5b	-0.645583	0.0183398	1	0		512	Dr.11421.1.A1_at	N/A	-0.624693	0.000396063	1	0
513	Dr.11074.2.A1_at	N/A	-0.586337	0.0186547	1	0		513	Dr.10293.2.S1_at	pde6ha	-0.763367	0.000399215	1	0
514	Dr.2877.1.A1_at	si:ch211-76l23.4	-0.49302	0.0195841	1	0		514	Dr.615.1.S1_at	six3b	-0.667387	0.000404742	1	0
515	Dr.12689.1.A1_at	N/A	-0.4234	0.020298	1	0		515	Dr.10532.1.S1_at	map2k6	-0.674037	0.000406488	1	0
516	Dr.16716.1.S1_at	dynll2a	-0.547703	0.0207805	1	0		516	Dr.10592.1.A1_at	add2	-0.629097	0.000406693	1	0
517	Dr.22038.1.A1_at	N/A	-0.441083	0.0214348	1	0		517	Dr.17655.1.A1_at	pcmtl	-0.59301	0.000418518	3	0
518	Dr.7127.1.A1_at	ccdc186	-0.577417	0.0215618	1	0		518	Dr.22802.1.S1_at	emd	-0.621543	0.000419913	2	0
519	Dr.22774.1.A1_at	pclob	-0.649587	0.0219643	1	0		519	Dr.20397.1.A1_at	znf839	-0.596817	0.000423218	1	0
520	Dr.4812.1.S1_s_at	myhz2	-0.79553	0.0226202	1	0		520	Dr.973.1.S1_at	ahnak	-0.658357	0.000426308	1	0
521	Dr.3436.1.A1_at	si:ch73-329n5.6	-0.3823	0.023377	1	0		521	Dr.13952.1.A1_at	ptpn11b	-0.899173	0.000426752	1	0
522	Dr.8060.1.S1_at	mest	-0.3388	0.0242075	1	0		522	Dr.5434.4.S1_at	pvalb9	-0.650577	0.000427437	1	0
523	Dr.268.1.S1_at	epd	-0.611443	0.024958	1	0		523	Dr.23559.1.S1_at	gstk1	-0.645627	0.000428004	2	0
524	Dr.11022.1.A1_at	kdm5bb	-0.373897	0.0267812	1	0		524	Dr.12931.1.A1_at	N/A	-0.88218	0.000435421	1	0
525	Dr.19931.1.S1_at	tph1a	-0.342557	0.027885	1	0		525	Dr.25185.2.S1_a_at	BX323060.3	-0.81638	0.00043799	1	0
526	Dr.728.4.S1_at	apoa2	-0.630383	0.0293481	1	0		526	Dr.25648.1.S1_at	N/A	-0.771893	0.000439226	1	0
527	Dr.14029.1.A1_at	pkp1b	-0.417107	0.0297961	1	0		527	Dr.2931.1.A1_at	pdxdc1	-0.59242	0.000442446	2	0
528	DrAffx.1.85.A1_at	N/A	-0.66294	0.0299164	1	0		528	Dr.13863.2.A1_at	cica	-0.58886	0.000442717	1	0
529	Dr.5116.1.A1_at	ctdsp2	-0.3887	0.030138	1	0		529	Dr.5994.1.A1_at	hibadha	-0.62554	0.000444599	2	0
530	Dr.14397.1.A1_at	N/A	-0.484587	0.0307964	1	0		530	Dr.13772.1.A1_at	sb:cb81	-0.62328	0.00044927	2	0
531	Dr.631.1.S1_at	N/A	-0.58653	0.0311881	1	0		531	Dr.13854.1.S1_at	cacng2b	-0.790357	0.000459041	1	0
532	Dr.558.1.S1_at	vsx1	-0.602417	0.0316059	1	0		532	Dr.17345.1.A1_at	N/A	-0.59168	0.000464787	1	0
533	Dr.2432.1.S1_at	cs	-0.430837	0.0325006	1	0		533	Dr.11398.1.A1_at	fam172a	-0.68773	0.000466735	2	0
534	Dr.15882.1.A1_at	chek1	-0.49634	0.0326464	1	0		534	Dr.14283.1.S1_at	ak1	-0.74176	0.000467744	3	0
535	Dr.7559.1.S1_at	nupr1b	-0.594317	0.0330201	1	0		535	Dr.16684.1.S1_at	plscr3b	-0.599827	0.000473293	2	0
536	Dr.7728.1.A1_s_at	N/A	-0.458047	0.0346949	1	0		536	Dr.12612.1.S1_at	unc119b	-0.619347	0.000473767	1	0
537	Dr.23989.1.A1_at	zdhhc5b	-0.37486	0.0349717	1	0		537	Dr.18821.1.S1_at	huwe1	-0.673743	0.000476825	2	0
538	Dr.1171.1.A1_at	fryl	-0.41107	0.0372645	1	0		538	Dr.2503.2.S1_at	capns1a	-0.591423	0.000477241	1	0
539	Dr.11765.1.A1_at	N/A	-0.360733	0.038698	1	0		539	Dr.9899.1.S1_at	gnat1	-0.760353	0.000500294	1	0
540	Dr.7197.1.S1_at	s100z	-0.716363	0.0389599	1	0		540	Dr.17965.2.A1_at	ssuh2rs1	-0.603407	0.000504385	2	0
541	Dr.18106.1.S1_at	melk	-0.431783	0.0397652	1	0		541	Dr.11255.1.A1_at	stx3a	-0.61487	0.00051194	2	0
542	Dr.15088.1.A1_at	lgals2b	-0.409573	0.0406804	1	0		542	Dr.2855.2.S1_at	atp6v1ab	-0.681047	0.000525367	2	0
543	Dr.22678.1.A1_at	N/A	-0.438857	0.0421514	1	0		543	Dr.5393.1.A1_at	uckl1b	-0.667953	0.000526447	2	0
544	Dr.11137.2.A1_a_at	pygl	-0.327043	0.0427339	1	0		544	Dr.19420.1.A1_at	N/A	-0.60541	0.000530008	2	0
545	Dr.198.1.S1_at	fsta	-0.328757	0.0428317	1	0		545	Dr.17782.1.A1_at	itfg2	-0.634743	0.000531422	2	0
546	Dr.460.1.A1_at	pvalb2	-1.01042	0.0431834	1	0		546	Dr.7454.1.S1_at	atp1a3a	-0.75052	0.000532653	1	0
547	Dr.15279.1.S1_s_at	trpc4apb	-0.316443	0.0456824	1	0		547	Dr.15988.1.S1_at	spink2.1	-0.708367	0.000549076	2	0
548	Dr.4295.2.S1_a_at	rfc4	-0.36715	0.0466202	1	0		548	Dr.16960.1.A1_at	N/A	-0.696133	0.000549537	1	0
549	Dr.12869.1.A1_at	nfasca	-0.610033	0.0477697	1	0		549	Dr.2575.1.A1_at	zgc:163098	-0.6076	0.000550713	1	0
550	Dr.15242.1.A1_at	chd2	-0.381137	0.0481803	1	0		550	Dr.6600.1.A1_at	mxra8a	-0.671957	0.000552567	1	0
551	Dr.13557.2.S1_at	paip2b	-0.470953	0.0482406	1	0		551	Dr.106.1.S1_at	serpinh1b	-1.30303	0.000554536	3	0
552	Dr.25188.1.S1_at	clockb	-0.385163	0.0492119	1	0		552	Dr.1904.1.S1_at	aldh9a1a.1	-0.521557	0.000555829	3	0
553	Dr.20041.1.S1_at	penkb	-0.460567	0.0508705	1	0		553	Dr.2912.1.A1_at	etnk1	-0.62678	0.000566971	1	0
554	Dr.6202.1.A1_at	zgc:91860	-0.39041	0.0515404	1	0		554	Dr.25704.1.A1_at	st6gal1	-0.570353	0.000578107	2	0
555	Dr.23512.1.A1_at	N/A	-0.332493	0.0517206	1	0		555	Dr.12015.1.S1_at	jade1	-0.589737	0.00058222	1	0
								556	Dr.4943.1.S1_at	eif1	-0.700457	0.000583364	2	0
								557	Dr.22737.1.A1_at	N/A	-0.60017	0.000584162	2	0
								558	Dr.17284.1.A1_at	ptpn4b	-0.790297	0.000588307	1	0
								559	Dr.3473.1.S1_at	fkbp4	-0.69997	0.000591099	2	0
								560	Dr.2633.1.A1_at	cratb	-0.70192	0.000594464	3	0
								561	Dr.5132.1.A1_at	N/A	-0.761427	0.000612093	1	0
								562	Dr.25688.1.A1_at	zdhhc9	-0.824817	0.000633508	1	0
								563	Dr.701.1.S1_at	srsf7a	-0.75027	0.000635865	1	0
								564	Dr.4371.2.S1_at	ddb1	-0.69624	0.000636915	1	0
								565	Dr.17574.1.A1_at	N/A	-0.719617	0.000638378	2	0
								566	Dr.22709.1.S1_at	N/A	-0.638907	0.000643512	1	0
								567	Dr.11441.1.A1_at	tmem63bb	-0.777733	0.000654377	2	0
								568	Dr.12820.1.A1_at	N/A	-0.59079	0.000654388	2	0
								569	Dr.12828.1.A1_at	peli3	-0.73227	0.000661888	1	0
								570	Dr.11203.1.A1_at	N/A	-0.66536	0.00066479	1	0
								571	Dr.2124.1.A1_at	oxr1b	-0.609217	0.000675409	1	0
								572	Dr.12045.1.S1_at	usp25	-0.697147	0.000675683	1	0
								573	Dr.19215.1.S1_at	sult4a1	-0.66868	0.000678227	1	0
								574	Dr.17471.1.S1_at	jtb	-0.524453	0.000688426	1	0
								575	Dr.1050.1.S1_at	cdca7a	-0.686657	0.000692278	2	0
								576	Dr.21458.1.S1_at	N/A	-0.649823	0.000710273	1	0
								577	Dr.16063.1.S1_at	mb21d2	-0.78651	0.000715611	1	0
								578	Dr.4603.1.A1_at	nrip1b	-0.63648	0.000721564	2	0
								579	Dr.1815.1.A1_at	macf1a	-0.611473	0.000729596	1	0
								580	Dr.26436.1.S1_at	prph2b	-0.717457	0.000730104	1	0
								581	Dr.5054.1.A1_at	pax6b	-0.586873	0.000731632	2	0
								582	Dr.18458.1.A1_at	nln	-0.735597	0.000743953	1	0
								583	Dr.14314.2.S1_at	faf2	-0.65512	0.000763174	1	0
								584	Dr.18282.7.S1_x_at	N/A	-0.709093	0.000766362	2	0
								585	Dr.9928.1.S1_at	dap1b	-0.5046	0.000776918	2	0
								586	Dr.11068.1.A1_at	calb2b	-0.647233	0.000787269	2	0
								587	Dr.17912.1.S1_at	N/A	-0.70147	0.000790498	2	0
								588	Dr.10524.1.S1_at	rbfox2	-0.665713	0.000792427	1	0
								589	Dr.19674.1.A1_at	grem2b	-0.684107	0.00079623	1	0
								590	Dr.16743.1.A1_at	zgc:65895	-0.595523	0.000801245	1	0
								591	Dr.8160.1.S1_at	copz2	-0.593047	0.000806826	1	0
								592	Dr.9977.1.S1_at	PRRC2B	-0.619707	0.000807733	3	0
								593	Dr.20407.1.A1_at	si:ch211-117k10.3	-0.59713	0.000810765	2	0
								594	Dr.17520.1.S1_at	ube2h	-0.602627	0.000813722	2	0
								595	Dr.3757.1.A1_at	N/A	-0.73244	0.000819219	2	0
								596	Dr.9425.1.A1_at	ak5	-0.643403	0.000827545	1	0
								597	Dr.6932.3.S1_at	hmgb3a	-0.685703	0.000830902	1	0
								598	Dr.1045.1.A1_at	N/A	-0.62239	0.000836938	1	0
								599	Dr.2188.1.S1_at	gpd1c	-0.71025	0.000837796	2	0
								600	Dr.12550.1.S2_at	acin1b	-0.592183	0.000839718	1	0
								601	Dr.12560.1.A1_at	trak2	-0.610117	0.000853622	3	0
								602	Dr.24315.1.S1_at	ca7	-0.563083	0.000866117	2	0
								603	Dr.26344.3.S1_at	cdc42	-0.682657	0.000900473	1	0
								604	Dr.12829.1.A1_at	rcan2	-0.682867	0.000925796	1	0
								605	Dr.26527.1.S1_at	acin1a	-0.69928	0.000929759	1	0
								606	Dr.25162.1.S1_at	dnmt1	-0.539067	0.000940634	1	0
								607	Dr.12899.1.A1_at	N/A	-0.67667	0.000940973	1	0
								608	Dr.26407.1.S1_at	qkia	-0.595457	0.000999901	2	0
								609	Dr.13068.1.S1_at	hcfc1b	-0.520807	0.00100361	1	0
								610	Dr.9559.1.A1_at	ctss1	-0.620367	0.00100568	2	0
								611	Dr.9836.1.S1_at	nme2a	-0.72166	0.00101978	2	0
								612	Dr.16735.1.A1_at	klhdc3	-0.623053	0.0010265	1	0
								613	Dr.23683.1.A1_at	N/A	-0.704473	0.00103221	2	0
								614	Dr.10016.1.A1_at	pon2	-0.608313	0.00104958	2	0
								615	Dr.22788.1.A1_at	cttnbp2	-0.762837	0.00105215	1	0
								616	Dr.12500.1.S1_at	bphl	-0.510037	0.0010665	3	0
								617	Dr.11117.1.A1_at	lnx2a	-0.522627	0.00106907	3	0
								618	Dr.1795.1.A1_at	usp13	-0.672883	0.00107861	2 (5)	0
								619	Dr.19161.2.S1_at	csnk1g2b	-0.623923	0.00108521	1	0
								620	Dr.19081.1.A1_at	ctps1b	-0.697983	0.00109839	1	0
								621	Dr.7846.1.A1_at	madd	-0.613923	0.00109998	1	0
								622	Dr.12661.1.A1_at	nbr1b	-0.601327	0.00110606	2	0
								623	Dr.1378.2.S1_a_at	gadd45ba	-0.669953	0.00111992	1	0
								624	Dr.25475.1.S1_at	casz1	-0.607357	0.00112422	2	0
								625	Dr.20346.1.S1_at	stk35l	-0.596967	0.00113535	1	0
								626	Dr.5569.2.A1_at	N/A	-0.603647	0.00114962	1	0
								627	Dr.16296.2.A1_x_at	BX571809.1	-0.576923	0.00116846	3	0
								628	Dr.14875.1.S1_at	mepceb	-0.642673	0.00119096	1	0
								629	Dr.13365.1.S1_at	N/A	-0.632647	0.00122251	2	0
								630	Dr.21015.1.A1_at	prph2a	-0.55802	0.00123382	1	0
								631	Dr.16586.1.A1_at	clul1	-0.624897	0.0012345	2	0
								632	Dr.3652.1.A1_at	N/A	-0.588263	0.00123743	1	0
								633	Dr.2933.1.A1_at	laptm4a	-0.58755	0.0012661	1	0
								634	Dr.12858.1.A1_at	N/A	-0.66427	0.00130599	2	0
								635	Dr.14278.1.S1_at	znf131	-0.6433	0.00130991	1	0
								636	Dr.12559.1.S1_at	tmsb2	-0.742993	0.00131009	1	0
								637	Dr.16787.1.A1_at	bean1	-0.603023	0.00131518	2	0
								638	Dr.4649.1.A1_a_at	phc2a	-0.589323	0.00132	2	0
								639	Dr.6125.1.A1_at	N/A	-0.645057	0.00133667	2	0
								640	Dr.13180.1.S1_at	uck2b	-0.66579	0.00136409	1	0
								641	Dr.11464.1.A1_at	N/A	-0.518487	0.00136427	2	0
								642	Dr.25038.1.S1_at	cyhr1	-0.61023	0.00137816	1	0
								643	Dr.12878.1.S1_x_at	ogt.1	-0.6433	0.00137972	2 (5)	0
								644	Dr.12489.1.S1_at	mlf1	-0.703027	0.00138185	2	0
								645	Dr.11077.1.A1_at	N/A	-0.736957	0.00144484	1	0
								646	Dr.16489.1.A1_at	mknk1	-0.647913	0.00145674	1	0
								647	Dr.11341.1.S1_at	si:dkey-276j7.1	-0.62731	0.00148379	1	0
								648	Dr.25576.1.A1_at	ddb2	-1.00204	0.00148814	1	0
								649	Dr.14456.1.A1_at	dnajc12	-0.612507	0.0015173	2	0
								650	Dr.6799.1.S1_at	cldn1	-0.65552	0.00152152	2	0
								651	Dr.8471.2.A1_at	mrtfab	-0.59676	0.00152306	2	0
								652	Dr.17687.1.A1_at	iqgap1	-0.719357	0.00152454	1	0
								653	Dr.15393.1.A1_at	MFF	-0.601663	0.00153362	1	0
								654	Dr.14599.1.A1_at	N/A	-0.628097	0.00156748	2	0
								655	Dr.5013.1.S1_at	max	-0.60675	0.00158584	1	0
								656	Dr.15899.1.A1_at	N/A	-0.59968	0.00161817	1	0
								657	Dr.15244.1.A1_at	gdap1	-0.59956	0.00164653	1	0
								658	Dr.12220.1.S1_at	N/A	-0.91145	0.00164797	2	0
								659	Dr.16775.1.A1_at	N/A	-0.677103	0.00165005	1	0
								660	Dr.7607.1.A1_at	eef1a1l2	-0.79729	0.00165932	1	0
								661	Dr.3432.1.S1_at	capgb	-0.64211	0.00165964	1	0
								662	Dr.2540.1.A1_at	arid1aa	-0.60759	0.00168875	2	0
								663	Dr.4213.1.S1_at	C19H6orf62	-0.590417	0.00169785	1	0
								664	Dr.17246.1.A1_at	tnmd	-0.587607	0.00170486	1	0
								665	Dr.24139.1.A1_at	camta1b	-0.68882	0.00175121	1	0
								666	Dr.3536.1.A1_at	col11a1a	-0.837473	0.00180004	1	0
								667	Dr.23448.1.A1_at	C3H17orf75	-0.58942	0.00195305	1	0
								668	Dr.18807.1.S1_at	bokb	-0.724743	0.00200069	1	0
								669	Dr.14307.1.S1_s_at	si:ch73-6k14.2	-1.23253	0.00203884	2	0
								670	Dr.17312.1.A1_at	kmt5c	-0.850387	0.00205609	1	0
								671	Dr.18282.7.S1_at	N/A	-0.501267	0.0020565	3	0
								672	Dr.25285.1.S1_at	mid1ip1b	-0.63299	0.00206471	1	0
								673	Dr.26401.1.S1_at	N/A	-0.610947	0.0020701	2	0
								674	Dr.7095.1.A1_at	vamp1	-0.681833	0.00207448	2	0
								675	Dr.10097.1.S1_at	serpine2	-0.620667	0.00212337	3	0
								676	Dr.14364.1.A1_at	N/A	-0.55013	0.00220695	1	0
								677	Dr.25645.1.S1_at	ncalda	-0.600013	0.00222275	1	0
								678	Dr.19642.1.A1_at	ica1	-0.61311	0.00222516	1	0
								679	Dr.14771.1.S1_at	foxo3a	-0.68522	0.00222795	1	0
								680	Dr.24232.1.A1_at	ip6k2a	-0.447567	0.00226434	2	0
								681	Dr.4899.1.A1_at	gstr	-0.622367	0.00230588	2	0
								682	Dr.6589.1.A1_at	fam13b	-0.623407	0.00238664	1	0
								683	Dr.24966.1.S1_at	N/A	-0.61487	0.00245676	2	0
								684	Dr.5278.1.A1_at	ptprna	-0.611997	0.00246412	2	0
								685	Dr.11479.1.A1_at	lnx1	-0.674887	0.00252514	1	0
								686	Dr.20380.1.A1_at	si:dkey-51a16.9	-0.523193	0.00260982	1	0
								687	Dr.3502.1.S1_at	cdkn1ca	-0.600953	0.00262779	1	0
								688	Dr.6193.1.A1_at	insyn1	-0.737397	0.0026532	2	0
								689	Dr.16750.1.S1_at	trim13	-0.712627	0.00267713	2 (4)	0
								690	Dr.2606.1.A1_at	rbm25a	-0.589677	0.0027366	2	0
								691	Dr.11369.1.A1_at	N/A	-0.53795	0.00273831	1	0
								692	AFFX-Dr-U89963-1_s_at	N/A	-0.671113	0.00276229	1	0
								693	Dr.11793.1.A1_at	N/A	-0.526197	0.00276893	2	0
								694	Dr.123.1.S1_at	chrna1	-0.43372	0.00283972	2	0
								695	Dr.14616.1.A1_at	N/A	-0.629453	0.0030264	1	0
								696	Dr.12888.1.A1_at	si:ch211-121j5.4	-0.691103	0.00303058	2	0
								697	Dr.18521.1.A1_at	N/A	-0.543253	0.003077	1	0
								698	Dr.17492.1.A1_at	im:7147486	-0.50103	0.00309621	2	0
								699	Dr.19584.1.S1_at	ccdc125	-0.545203	0.00310168	2	0
								700	Dr.11749.1.A1_at	btbd6a	-0.681337	0.00313879	1	0
								701	Dr.22636.1.A1_at	snx16	-0.688433	0.00319375	3	0
								702	Dr.3282.1.S1_at	s1pr1	-0.614563	0.0033043	1	0
								703	Dr.25243.1.S1_at	acp2	-0.575773	0.00332801	1	0
								704	Dr.4801.1.S1_at	gart	-0.52348	0.00334732	1	0
								705	Dr.3562.2.S1_at	mat2b	-0.772683	0.00338697	1	0
								706	Dr.12467.1.A1_at	dmxl2	-0.604727	0.00351632	1	0
								707	Dr.8151.2.S1_a_at	stat1a	-0.46373	0.00353473	1	0
								708	Dr.17136.1.A1_at	N/A	-0.715867	0.00354115	1	0
								709	Dr.13285.1.A1_at	rasgef1bb	-0.467707	0.00355461	1	0
								710	Dr.14077.1.A1_at	N/A	-0.432617	0.00357047	2	0
								711	Dr.22824.1.A1_at	N/A	-0.999593	0.00364928	1	0
								712	Dr.14134.1.S1_at	syt3	-0.660577	0.00382629	1	0
								713	Dr.4565.1.A1_at	harbi2	-0.47841	0.00385037	3	0
								714	Dr.15154.1.S1_at	fnbp4	-0.56071	0.00386918	2	0
								715	Dr.11357.1.S1_at	zgc:101566	-0.400067	0.00388687	1	0
								716	Dr.25185.1.S1_s_at	N/A	-0.630757	0.00403201	1	0
								717	Dr.13037.1.A1_at	ppip5k2	-0.506427	0.00428811	1	0
								718	Dr.23447.1.A1_at	N/A	-0.62436	0.00429784	2	0
								719	Dr.4794.2.S1_at	nt5c3a	-0.757923	0.00430873	2	0
								720	Dr.13413.1.S1_at	N/A	-0.893883	0.00433709	1	0
								721	Dr.20167.1.S1_at	tnn	-0.576983	0.00434106	1	0
								722	Dr.18211.1.A1_at	N/A	-0.384123	0.00435379	1	0
								723	Dr.10735.1.S1_at	caspb	-0.48837	0.00436603	2	0
								724	Dr.20785.1.S1_a_at	btbd6b	-0.692657	0.00446657	2	0
								725	Dr.25736.1.S1_at	zgc:110591	-0.69074	0.00461685	1	0
								726	Dr.1192.1.S1_at	ptgdsb.1	-0.52231	0.00461793	2	0
								727	Dr.19427.2.S1_at	N/A	-0.588613	0.0046291	1	0
								728	Dr.4751.2.A1_at	CABZ01032488.1	-0.64473	0.00463931	2	0
								729	Dr.19408.1.A1_at	syne2b	-0.44296	0.00470073	2	0
								730	Dr.14363.1.A1_at	N/A	-0.66239	0.00472476	1	0
								731	Dr.12674.1.S1_at	taok1b	-0.458577	0.00484244	1	0
								732	Dr.4031.1.A1_at	cyth1b	-0.466777	0.00490999	1	0
								733	Dr.17005.1.A1_at	N/A	-0.923737	0.00492009	1	0
								734	Dr.4683.1.A1_at	usp54a	-0.413237	0.00496118	1	0
								735	Dr.10210.1.A1_at	N/A	-0.434387	0.0050162	1	0
								736	Dr.2009.1.A1_at	ywhag2	-0.472373	0.00511287	1	0
								737	Dr.3926.1.S1_at	hiat1b	-0.574527	0.00523231	1	0
								738	Dr.7949.1.S1_at	dlg1	-0.610783	0.00530277	1	0
								739	Dr.9405.1.S1_at	arl13b	-0.474733	0.00531172	2	0
								740	Dr.16737.1.S1_at	N/A	-0.687023	0.00532925	1	0
								741	Dr.17114.2.S1_at	kmt2bb	-0.58661	0.00539151	1	0
								742	Dr.15196.1.S1_at	N/A	-0.636583	0.00545868	1	0
								743	Dr.1745.1.S1_at	ercc3	-0.427273	0.00547647	1	0
								744	Dr.18698.1.A1_at	mpst	-0.628283	0.00555488	1	0
								745	Dr.13085.1.A1_at	stxbp5a	-0.630427	0.00564665	1	0
								746	Dr.11095.1.A1_at	serinc4	-0.551503	0.00575145	1	0
								747	Dr.2911.1.S1_at	pgrmc2	-0.592613	0.00576219	1	0
								748	Dr.20716.1.A1_at	tpm1	-0.391633	0.00583484	2	0
								749	Dr.24320.1.S1_at	N/A	-0.42293	0.00585478	1	0
								750	Dr.14342.1.A1_at	N/A	-0.73897	0.00620459	1	0
								751	Dr.25187.3.S1_at	si:dkey-42i9.4	-0.350543	0.00642394	1	0
								752	Dr.2377.1.A1_at	krt1-19d	-0.63924	0.00669457	1	0
								753	Dr.3921.1.A1_at	cpne3	-0.416993	0.00685545	2	0
								754	Dr.19751.1.A1_at	N/A	-0.758413	0.00705375	1	0
								755	Dr.12561.1.A1_at	camk2d2	-0.73177	0.00710418	1	0
								756	Dr.26218.1.A1_at	N/A	-0.409277	0.0073523	2	0
								757	Dr.9304.1.S1_at	dusp4	-0.630577	0.00741389	1	0
								758	Dr.11545.1.S1_at	etv5a	-0.662367	0.00742496	1	0
								759	Dr.16287.1.A1_at	igsf21b	-0.68524	0.00789825	1	0
								760	Dr.1864.1.A1_at	mprip	-0.59944	0.0085533	1	0
								761	Dr.26003.1.A1_at	bbc3	-0.388063	0.00857661	2	0
								762	Dr.7343.1.S1_at	acadm	-0.6076	0.00861601	1	0
								763	Dr.7097.1.S1_at	smad7	-0.367107	0.00883979	2	0
								764	Dr.3582.1.A1_at	zgc:174906	-0.404427	0.00892143	1	0
								765	Dr.12605.1.S1_at	cdkn1bb	-0.388107	0.00901678	1	0
								766	Dr.14840.1.A1_at	kmt2ca	-0.435413	0.00938261	2	0
								767	Dr.7870.1.A1_at	pdpk1a	-0.396363	0.00949691	1	0
								768	Dr.1109.1.S1_at	actb2	-0.635867	0.00987769	1	0
								769	Dr.1635.1.A1_at	N/A	-0.599213	0.0100074	1	0
								770	Dr.7761.1.A1_at	cul1b	-0.48988	0.0102628	2	0
								771	Dr.372.1.S1_at	pcmt	-0.661453	0.0104082	1	0
								772	Dr.17099.1.A1_at	ell2	-0.383257	0.0108253	2	0
								773	Dr.1282.1.S1_at	krt8	-0.388273	0.0108649	3	0
								774	Dr.1251.1.S1_at	degs1	-0.59379	0.0109434	1	0
								775	Dr.5560.2.A1_at	slc35f6	-0.4294	0.0110193	1	0
								776	Dr.25368.1.A1_x_at	N/A	-0.47491	0.0110791	2	0
								777	Dr.25151.1.S1_at	ggps1	-0.357807	0.0114865	1	0
								778	Dr.15857.2.S1_at	csrp1a	-0.599227	0.0116556	2	0
								779	Dr.8398.1.A1_at	arhgap32a	-0.58614	0.0116891	1	0
								780	Dr.18782.1.S1_at	tctex1d2	-0.62382	0.0125516	1	0
								781	Dr.11236.1.A1_at	si:ch211-276a17.5	-0.3792	0.0125584	1	0
								782	Dr.16035.1.S1_at	casp9	-0.381333	0.0127407	2	0
								783	Dr.15946.1.A1_at	ahi1	-0.352177	0.0130967	1	0
								784	Dr.16130.1.S1_at	adh8b	-0.33228	0.0132546	1	0
								785	Dr.26465.1.S1_at	rnf11a	-0.328773	0.0132656	1	0
								786	Dr.10332.1.S2_at	N/A	-0.620693	0.0139368	1	0
								787	Dr.1348.1.S1_at	pcna	-0.38697	0.0141849	1	0
								788	Dr.8944.1.A1_at	N/A	-0.64473	0.0147215	1	0
								789	Dr.20214.1.A1_at	tuba8l3	-0.409437	0.0149871	1	0
								790	Dr.10431.1.S1_at	ccn2a	-0.40407	0.0153235	1	0
								791	Dr.4258.1.A1_at	srsf1b	-0.553353	0.0158063	1	0
								792	Dr.12384.1.S1_at	glra3	-0.602123	0.0164981	1	0
								793	Dr.2718.1.A1_at	N/A	-0.3655	0.0165223	1	0
								794	Dr.25177.1.S1_at	calr3a	-0.330623	0.0167441	1	0
								795	Dr.4495.2.S1_at	dmd	-0.321467	0.0168604	1	0
								796	Dr.16193.1.S1_at	pdk4	-0.347403	0.0168764	1	0
								797	Dr.25060.1.S1_at	dnajb1b	-0.51632	0.0168866	1	0
								798	Dr.10051.1.A1_at	ccng2	-0.36802	0.016987	1	0
								799	Dr.14044.1.A1_at	gpr137	-0.36805	0.0171272	1	0
								800	Dr.556.1.S1_at	neurod1	-0.347733	0.0178683	1	0
								801	Dr.7100.1.A1_at	ier2b	-0.756787	0.0186551	1	0
								802	Dr.16425.1.A1_at	N/A	-0.76866	0.0188411	1	0
								803	Dr.11939.1.S1_at	wdr45	-0.362107	0.0192378	1	0
								804	Dr.13169.1.S1_at	dstyk	-0.355027	0.0202582	2	0
								805	Dr.11936.1.A1_at	usp6nl	-0.337413	0.0203438	1	0
								806	Dr.15832.1.S1_at	pafah1b1a	-0.52281	0.0203905	3	0
								807	Dr.12107.1.A1_at	ndrg1a	-0.503837	0.0205147	1	0
								808	Dr.1124.1.A1_at	nbr1a	-0.320987	0.0205905	1	0
								809	Dr.10442.1.A1_at	mkrn1	-0.305567	0.0208284	1	0
								810	Dr.23832.1.S1_at	rfx1b	-0.39047	0.0208724	1	0
								811	Dr.10545.1.S1_at	rnf13	-0.511993	0.0215007	1	0
								812	Dr.23788.3.S1_at	postnb	-0.372483	0.0231798	2	0
								813	Dr.6191.1.S1_at	pim2	-0.342513	0.0231842	2	0
								814	Dr.15382.1.A1_at	ptp4a3b	-0.51545	0.0233546	2	0
								815	Dr.14344.1.A1_at	rcvrn2	-0.5244	0.0233559	1	0
								816	Dr.14981.1.S1_at	rarres3l	-0.27814	0.0247557	2	0
								817	Dr.17450.1.A1_at	hsc70	-0.39291	0.0248928	2	0
								818	Dr.7855.3.A1_at	N/A	-0.34859	0.0252266	1	0
								819	Dr.8915.1.A1_at	mfsd12a	-0.344513	0.0261452	1	0
								820	Dr.10332.1.S1_at	cry5	-0.838427	0.027184	1	0
								821	Dr.12664.1.A1_at	si:ch211-241e1.5	-0.264353	0.0279299	2	0
								822	Dr.5587.2.S1_at	farp2	-0.29394	0.0288582	1	0
								823	Dr.1966.2.S1_at	N/A	-0.33162	0.0290715	1	0
								824	Dr.24763.1.S1_at	si:ch211-222l21.1	-0.304617	0.0293	1	0
								825	Dr.8152.1.S1_at	slc40a1	-0.26477	0.0296239	1	0
								826	Dr.16517.1.A1_at	CR628365.1	-0.31199	0.0298125	1	0
								827	Dr.1294.1.S1_at	fen1	-0.383057	0.0308835	1	0
								828	Dr.11348.1.S1_x_at	rbbp6	-0.34237	0.0309364	1	0
								829	DrAffx.1.10.S1_at	crim1	-0.31847	0.0316261	2	0
								830	Dr.14038.1.A1_at	pomk	-0.40232	0.0319672	1	0
								831	Dr.11542.1.A1_at	atg13	-0.288353	0.032105	1	0
								832	Dr.20919.1.S1_at	sephs1	-0.287633	0.0322859	2	0
								833	Dr.16570.2.S1_at	thap4	-0.35594	0.0323689	2	0
								834	Dr.6670.1.A1_at	tmem107	-0.387957	0.0335302	1	0
								835	Dr.12451.1.S1_at	rpe65a	-0.680807	0.0357391	1	0
								836	Dr.18800.1.S1_at	kyat3	-0.28063	0.035759	1	0
								837	Dr.3307.1.A1_at	sidt2	-0.26572	0.0360294	1	0
								838	Dr.5141.1.A1_at	zgc:171679	-0.31654	0.0360725	1	0
								839	Dr.5627.1.A1_at	ston2	-0.30088	0.03623	1	0
								840	Dr.9560.1.A1_at	pde4ba	-0.486057	0.0368399	1	0
								841	Dr.7539.2.S1_at	arfgap2	-0.33729	0.0375021	1	0
								842	Dr.25338.1.A1_at	pcmtd1	-0.391183	0.0379444	1	0
								843	Dr.14747.1.A1_at	slc2a15b	-0.304443	0.0393656	1	0
								844	Dr.3081.1.A1_at	plekha3	-0.38849	0.0394634	1	0
								845	Dr.17207.1.A1_at	rnf144b	-0.298347	0.0408159	1	0
								846	Dr.14464.1.S1_at	cuedc2	-0.288227	0.0410848	1	0
								847	Dr.1368.6.A1_at	BX511128.3	-0.274873	0.0415968	2	0
								848	Dr.17130.1.A1_at	ldlrad4a	-0.332387	0.0425188	1	0
								849	Dr.12762.1.A1_at	pdcb	-0.80466	0.0425555	1	0
								850	Dr.2805.1.S1_at	N/A	-0.492663	0.0443603	1	0
								851	Dr.5586.2.A1_at	pmp22b	-0.404087	0.04502	1	0
								852	Dr.11057.1.S1_at	chchd10	-0.37241	0.0451598	1	0
								853	Dr.15668.1.S1_at	cryaa	-0.6068	0.0454032	1	0
								854	Dr.15373.1.A1_at	N/A	-0.747923	0.048548	1	0
								855	Dr.23369.1.S1_at	itpr3	-0.269653	0.0487556	1	0
								856	Dr.5005.1.A1_at	N/A	-0.294373	0.0488049	1	0
								857	DrAffx.2.58.A1_at	cyp24a1	-0.396513	0.0495132	1	0
								858	Dr.24252.1.S1_at	ykt6	-0.273953	0.0512613	1	0
								859	Dr.12549.1.A1_at	ankrd11	-0.38429	0.052618	1	0
								860	Dr.10639.1.S1_at	scinla	-0.369133	0.0547855	1	0
														0
