# Supplementary material for: Transcriptomic comparison of two selective retinal cell ablation paradigms in zebrafish reveals shared and cell-specific regenerative responses
Source: PLoS Genet. 2023 Oct 11;19(10):e1010905. doi: 10.1371/journal.pgen.1010905 (PMC10593236; doi:10.1371/journal.pgen.1010905)
Supplement: S7 Table — (XLSX) [file pgen.1010905.s027.xlsx]

## Sheet: Raw Rod
AFFY probe	Ensembl sym	ZFIN sym	Reconciled sym	Rod8.FC	Rod16.FC	Rod24.FC	Rod32.FC	Rod40.FC	Rod48.FC	Rod60.FC	Rod72.FC	Rod96.FC	Rod144.FC	Rod240.FC	Rod8.P	Rod16.P	Rod24.P	Rod32.P	Rod40.P	Rod48.P	Rod60.P	Rod72.P	Rod96.P	Rod144.P	Rod240.P	Rod8.bfrni	Rod16.bfrni	Rod24.bfrni	Rod32.bfrni	Rod40.bfrni	Rod48.bfrni	Rod60.bfrni	Rod72.bfrni	Rod96.bfrni	Rod144.bfrni	Rod240.bfrni	Rod8.fdr	Rod16.fdr	Rod24.fdr	Rod32.fdr	Rod40.fdr	Rod48.fdr	Rod60.fdr	Rod72.fdr	Rod96.fdr	Rod144.fdr	Rod240.fdr
Dr.4868.1.A1_at	zgc:174888	zgc:174888	zgc:174888	0.213877	2.14291	1.67213	1.18146	0.376933	0.38704	0.381267	0.152917	0.31576	0.09676	0.15471	0.193411	4.46085e-09	1.53413e-07	0.000384585	0.0140004	0.157155	0.0386376	0.335697	0.0475292	0.511983	0.300951	1	6.96652e-05	0.00239585	1	1	1	1	1	1	1	1	0.999896	6.96652e-05	0.000299481	0.042836	0.667857	0.667857	0.53541	0.999538	0.979553	0.99671	0.999967
Dr.20198.2.S1_x_at	hsp70	hsp70l	hsp70l	1.82795	1.77394	0.500357	-0.416713	0.281897	-0.0597033	-0.500923	-0.19319	0.118747	0.0781633	0.13002	0.000261603	3.23489e-08	0.0241968	0.402084	0.438086	0.745819	0.456354	0.623292	0.47677	0.766675	0.39635	1	0.000505192	1	1	1	1	1	1	1	1	1	0.999896	0.000252596	0.381867	0.752452	0.918549	0.918549	0.795252	0.999538	0.979553	0.99671	0.999967
Dr.20198.1.S1_a_at	NA	hsp70l	hsp70l	1.94211	2.06583	0.54634	-0.36465	0.19431	0.0328	-0.500407	-0.253663	0.03176	-0.29207	0.255157	0.000583105	7.50953e-08	0.00712287	0.460127	0.574675	0.823305	0.466811	0.491569	0.844134	0.207402	0.124709	1	0.00117276	1	1	1	1	1	1	1	1	1	0.999896	0.000349486	0.249412	0.787994	0.944406	0.944406	0.801293	0.999538	0.989895	0.99671	0.999967
Dr.9617.1.A1_at	socs3b	socs3b	socs3b	0.161723	2.56449	2.20722	1.25021	0.610423	0.669003	0.08839	-0.115237	-0.34048	0.13402	0.256343	0.348094	9.39787e-08	9.75593e-08	4.29281e-05	0.00391182	0.021589	0.792429	0.592	0.0390765	0.41382	0.558133	1	0.00146767	0.00152358	0.670408	1	1	1	1	1	1	1	0.999896	0.000349486	0.000217655	0.0163514	0.476018	0.476018	0.940592	0.999538	0.979553	0.99671	0.999967
Dr.8723.1.S1_at	txn	txn	txn	0.393867	1.77119	1.73485	1.80351	1.56604	1.47362	1.48199	0.615293	0.783943	-0.0827367	0.16941	0.103065	1.11893e-07	3.41062e-07	7.32891e-08	1.32877e-07	0.00117	6.74361e-06	0.00452512	0.00812	0.713473	0.253395	1	0.00174743	0.00532637	0.00114456	0.00207513	0.00207513	0.105315	1	1	1	1	0.999896	0.000349486	0.000591819	0.000194291	0.00207513	0.00207513	0.035105	0.999538	0.979553	0.99671	0.999967
AFFX-Dr-U43284-1_s_at	GFP	GFP	GFP	-2.65685	-2.79862	-3.26208	-2.01652	-0.92505	-1.938	-3.16478	-0.486703	-0.910647	-0.496757	-0.280887	5.55825e-05	2.01734e-07	3.96551e-06	7.46459e-08	0.00247542	7.23137e-05	5.49101e-06	0.130698	0.0814273	0.0616416	0.684705	0.868032	0.00315048	0.0619294	0.00116575	1	1	0.0857531	1	1	1	1	0.868032	0.000464617	0.00281497	0.000194291	0.434367	0.434367	0.035105	0.999538	0.979553	0.99671	0.999967
Dr.10083.1.S1_at	si:ch211-117m20.5	tcnbb	tcnbb	0.637313	2.01746	2.39651	2.06612	0.99899	1.04288	1.2097	0.475097	0.114	-0.01922	0.108413	0.184754	2.08255e-07	1.80909e-06	3.76424e-06	0.000237087	0.0170676	0.000288799	0.0101919	0.677565	0.953964	0.857572	1	0.00325232	0.0282526	0.0587861	1	1	1	1	1	1	1	0.999896	0.000464617	0.00201117	0.00345801	0.137133	0.137133	0.463011	0.999538	0.981159	0.998105	0.999967
Dr.6307.1.A1_at	wu:fj05g07	zgc:163022	wu:fj05g07	0.48922	2.21132	3.0563	2.22812	1.63188	1.25698	0.682847	0.255677	0.10215	-0.0815033	-0.25638	0.0333525	1.65408e-06	3.66375e-10	1.38326e-08	0.000150831	0.000127681	0.0858491	0.118453	0.608183	0.658525	0.47011	1	0.0258318	5.72169e-06	0.000216024	1	1	1	1	1	1	1	0.999896	0.00322897	5.72169e-06	0.000108012	0.102414	0.102414	0.546739	0.999538	0.980248	0.99671	0.999967
Dr.10624.1.S1_at	prdx1	prdx1	prdx1	0.73171	1.89688	1.54932	1.89718	1.01843	0.49782	-0.190887	0.166633	0.217957	-0.164927	-0.237013	0.0665515	2.22497e-06	2.01769e-05	7.58619e-09	7.60553e-05	0.16702	0.460087	0.604296	0.288953	0.591435	0.303531	1	0.0347473	0.315103	0.000118474	1	1	1	1	1	1	1	0.999896	0.00369487	0.00670432	0.000108012	0.0842835	0.0842835	0.797998	0.999538	0.979553	0.99671	0.999967
Dr.21859.1.A1_at	zgc:100868	zgc:100868	zgc:100868	0.408713	1.13904	1.24479	0.520113	0.37094	0.556247	-0.282023	-0.09512	0.17632	-0.15136	0.0398367	0.0265491	2.36593e-06	3.10436e-06	0.0216869	0.106589	0.0121996	0.234777	0.642881	0.485955	0.553779	0.929857	1	0.0369487	0.0484808	1	1	1	1	1	1	1	1	0.999896	0.00369487	0.00250102	0.24322	0.812937	0.812937	0.658615	0.999538	0.979553	0.99671	0.999967
Dr.5802.1.S1_at	tmem176l.1	tmem176l.1	tmem176l.1	0.0784767	1.02505	0.549853	0.31173	0.110663	0.284247	0.438903	-0.187243	0.0700233	-0.12061	-0.102753	0.680199	3.40499e-06	0.0127769	0.0415364	0.455299	0.120099	0.0580481	0.376942	0.703999	0.61494	0.586515	1	0.0531757	1	1	1	1	1	1	1	1	1	0.999896	0.00483416	0.302975	0.310519	0.922022	0.922022	0.53541	0.999538	0.981159	0.99671	0.999967
Dr.737.1.A1_at	junbb	junbb	junbb	-0.07749	1.4848	1.09535	0.726747	0.67024	-0.42487	0.607833	0.496333	-0.366927	-0.348923	0.0897633	0.698638	3.9944e-06	0.00770186	0.000621525	0.00405394	0.343405	0.119007	0.138352	0.197521	0.287981	0.593514	1	0.0623806	1	1	1	1	1	1	1	1	1	0.999896	0.00519838	0.25539	0.0557837	0.476018	0.476018	0.572282	0.999538	0.979553	0.99671	0.999967
Dr.2863.1.A1_at	slc25a25a	slc25a25a	slc25a25a	0.5887	1.53134	0.179433	1.0317	0.576907	-0.264733	0.45227	0.146207	0.342793	-0.21444	0.157113	0.0364983	6.04568e-06	0.356162	2.32194e-05	0.0108088	0.255696	0.118302	0.61762	0.169477	0.412855	0.531216	1	0.0944154	1	0.362618	1	1	1	1	1	1	1	0.999896	0.00726272	0.761526	0.0125041	0.631404	0.631404	0.571842	0.999538	0.979553	0.99671	0.999967
Dr.2438.1.S1_at	cpa2	cpa2	cpa2	-0.186137	1.90084	3.34227	2.94924	2.05864	0.696853	1.51255	-0.110143	-0.215347	0.0411867	0.385183	0.480472	7.84812e-06	2.50423e-06	7.11099e-08	3.08578e-07	0.0148145	0.0151292	0.736419	0.300037	0.7798	0.43632	1	0.122564	0.0391085	0.00111052	0.00481906	0.00481906	1	1	1	1	1	0.999896	0.00875458	0.0023005	0.000194291	0.00240953	0.00240953	0.53541	0.999538	0.979553	0.99671	0.999967
Dr.12986.1.A1_at	fos	fosab	fosab	0.309943	1.75803	1.43961	0.66614	0.725507	-0.4129	0.993917	0.62278	0.399347	-0.36773	0.267677	0.414862	1.55268e-05	0.0274834	0.0287261	0.00212624	0.599076	0.203302	0.0961428	0.16735	0.267075	0.486733	1	0.242483	1	1	1	1	1	1	1	1	1	0.999896	0.0161655	0.401129	0.272114	0.415875	0.415875	0.634866	0.999538	0.979553	0.99671	0.999967
Dr.23223.1.A1_at	NA	N/A	N/A	-0.333043	1.01117	-0.00705667	-0.63989	0.23159	1.57859	-1.57216	0.126057	0.252383	0.21687	-0.33919	0.0940941	1.88435e-05	0.963465	0.0734131	0.309084	0.198289	0.194227	0.433525	0.38066	0.485731	0.60396	1	0.294279	1	1	1	1	1	1	1	1	1	0.999896	0.0183924	0.994028	0.392199	0.882705	0.882705	0.627634	0.999538	0.979553	0.99671	0.999967
Dr.24989.1.S1_at	myl10	myl10	myl10	0.452797	-0.88621	-0.124247	-0.482617	-0.285503	-0.45509	0.345003	0.727313	0.3166	0.41676	-0.181607	0.369616	2.02963e-05	0.611859	0.0221881	0.12904	0.172441	0.300289	0.0405259	0.218489	0.195988	0.664926	1	0.316967	1	1	1	1	1	1	1	1	1	0.999896	0.0186451	0.882308	0.244656	0.81431	0.81431	0.707107	0.999538	0.979553	0.99671	0.999967
Dr.10624.2.S1_a_at	prdx1	prdx1	prdx1	0.224787	1.44015	0.98018	1.36224	0.91355	0.59805	-0.42114	-0.141973	0.125703	-0.1189	-0.361583	0.393938	2.24632e-05	0.000232606	2.10631e-06	0.000181512	0.0177601	0.0401708	0.532668	0.377078	0.619005	0.111616	1	0.350808	1	0.0328942	1	1	1	1	1	1	1	0.999896	0.0194894	0.0336353	0.00234958	0.113565	0.113565	0.53541	0.999538	0.979553	0.99671	0.999967
Dr.96.1.A1_at	c7b	c7b	c7b	-0.166613	1.87337	1.50138	1.15673	0.509583	-0.0480733	1.02764	-0.10054	-0.201363	-0.113153	0.0224633	0.48563	3.13734e-05	4.51035e-05	0.00143742	0.0245236	0.790928	0.00129631	0.757889	0.229092	0.562649	0.955286	1	0.489958	0.704381	1	1	1	1	1	1	1	1	0.999896	0.0257873	0.0121445	0.0808786	0.723978	0.723978	0.53541	0.999538	0.979553	0.99671	0.999967
Dr.24562.1.S1_a_at	mvp	mvp	mvp	-0.151937	1.78996	2.25401	1.25907	1.38399	0.90982	0.197757	0.406087	0.04245	-0.16867	-0.23852	0.448611	4.14644e-05	2.28085e-06	1.88185e-06	1.42546e-05	0.00227386	0.222387	0.029348	0.850827	0.348993	0.334721	1	0.647549	0.03562	0.0293888	0.222614	0.222614	1	1	1	1	1	0.999896	0.0323367	0.00222625	0.00226068	0.0319969	0.0319969	0.650939	0.999538	0.989895	0.99671	0.999967
Dr.26109.1.A1_at	LOC555361	vill	vill	0.283823	1.04337	1.553	0.76944	0.494997	0.696163	0.310443	0.12865	-0.21403	0.43408	0.374023	0.177155	4.34828e-05	3.05642e-06	0.00669559	0.00373701	0.0163017	0.277745	0.672727	0.404095	0.0488786	0.139212	1	0.67907	0.0477321	1	1	1	1	1	1	1	1	0.999896	0.0323367	0.00250102	0.149234	0.476018	0.476018	0.692379	0.999538	0.979553	0.99671	0.999967
Dr.12308.1.S1_at	irf9	irf9	irf9	0.0179367	1.27789	1.75539	0.980073	0.73868	0.362497	0.198827	0.0770033	0.291963	-0.124037	0.11525	0.91447	5.89975e-05	5.81264e-08	3.22968e-05	0.000480984	0.248318	0.135566	0.538427	0.0890084	0.529768	0.398106	1	0.921363	0.00090776	0.504379	1	1	1	1	1	1	1	0.999896	0.0415361	0.000151293	0.0140105	0.220927	0.220927	0.583231	0.999538	0.979553	0.99671	0.999967
DrAffx.2.8.S1_at	aanat1	aanat1	aanat1	-0.508113	-0.87638	-0.253793	0.0409367	-0.590377	-0.19277	-0.709973	-0.39642	-0.30558	-0.264673	-0.23041	0.0154632	6.11725e-05	0.0933099	0.814604	0.00380021	0.25421	0.00155318	0.0515215	0.0508333	0.0690694	0.396257	1	0.955331	1	1	1	1	1	1	1	1	1	0.999896	0.0415361	0.551978	0.944985	0.476018	0.476018	0.53541	0.999538	0.979553	0.99671	0.999967
Dr.11336.1.A1_at	NA	0	FO904901.1	0.0111567	-0.8318	-0.728893	0.31952	-0.42899	-0.65428	0.873313	0.357707	0.0747233	0.0801467	0.1509	0.957184	7.20419e-05	0.000154588	0.0557278	0.00838097	0.0568506	0.016202	0.08291	0.593255	0.600412	0.587836	1	1	1	1	1	1	1	1	1	1	1	0.999896	0.0468783	0.0259591	0.34994	0.600393	0.600393	0.53541	0.999538	0.979553	0.99671	0.999967
Dr.12986.1.A1_a_at	fos	fosab	fosab	0.251027	1.46541	1.32201	0.508807	0.692533	-0.267607	1.19884	0.619463	0.16105	-0.293463	0.550527	0.445681	8.5332e-05	0.0200354	0.0353287	0.0050201	0.733509	0.108117	0.064424	0.628366	0.398354	0.15978	1	1	1	1	1	1	1	1	1	1	1	0.999896	0.0533052	0.357989	0.29139	0.526167	0.526167	0.561754	0.999538	0.980732	0.99671	0.999967
Dr.10320.1.S1_at	sgk1	sgk1	sgk1	0.37197	0.771547	0.59064	0.627863	0.4661	-0.209867	0.521157	0.17942	0.148513	0.16134	-0.0185867	0.0309748	9.46277e-05	0.00239053	0.0026265	0.00874806	0.443485	0.181908	0.27367	0.324496	0.28208	0.959064	1	1	1	1	1	1	1	1	1	1	1	0.999896	0.0559201	0.151303	0.105776	0.612639	0.612639	0.621903	0.999538	0.979553	0.99671	0.999967
Dr.12789.1.A1_at	NA	N/A	N/A	-0.86037	-0.91085	-1.37615	-0.940423	-0.49365	-0.928173	-0.928673	-0.36108	-0.218457	0.09555	-0.0176767	0.000450357	9.86907e-05	5.2602e-07	0.000268035	0.00625909	0.0101902	0.000243998	0.0404137	0.410062	0.569382	0.972858	1	1	0.00821486	1	1	1	1	1	1	1	1	0.999896	0.0559201	0.000821486	0.0367954	0.547635	0.547635	0.463011	0.999538	0.979553	0.99671	0.999967
Dr.26292.1.A1_at	NA	si:ch211-207j7.2	si:ch211-207j7.2	-0.396037	-0.913407	-0.910193	-0.718073	-0.453143	-0.78493	0.29034	-0.52004	-0.599117	0.0436067	0.10863	0.0246565	0.00010026	1.3892e-05	0.00277443	0.0110265	0.0169123	0.266846	0.00352666	0.0136078	0.80256	0.746315	1	1	0.216952	1	1	1	1	1	1	1	1	0.999896	0.0559201	0.00565546	0.10805	0.636694	0.636694	0.68453	0.999538	0.979553	0.99671	0.999967
Dr.610.2.S1_at	NA	hsp90aa1.2	hsp90aa1.2	0.437523	0.987133	0.28562	-0.531373	-0.0392967	0.153153	-1.07112	0.21682	0.0226533	-0.280783	-0.0334933	0.0653589	0.000105066	0.156851	0.336727	0.88424	0.552013	0.079086	0.560598	0.873073	0.0592459	0.902779	1	1	1	1	1	1	1	1	1	1	1	0.999896	0.0565797	0.616841	0.703125	0.98412	0.98412	0.544202	0.999538	0.989895	0.99671	0.999967
Dr.23788.1.S1_at	gstp1	gstp1	gstp1	0.215343	1.57846	1.65434	0.923593	1.20456	0.492927	-0.159	0.178797	0.37329	-0.05077	-0.0895133	0.502192	0.000122776	2.84274e-05	0.000219217	1.4584e-05	0.0962504	0.557614	0.419757	0.321439	0.882262	0.644527	1	1	0.44395	1	0.227759	0.227759	1	1	1	1	1	0.999896	0.0622048	0.00866706	0.0335639	0.0319969	0.0319969	0.845544	0.999538	0.979553	0.99671	0.999967
Dr.12986.3.S1_a_at	fos	fosab	fosab	-0.0750633	1.18296	1.34761	0.499897	0.633533	-0.0754	0.440163	0.676673	-0.0479433	-0.51743	0.10343	0.844368	0.000127553	0.0113734	0.00858871	0.00366712	0.929032	0.45776	0.0443835	0.888739	0.0900777	0.589966	1	1	1	1	1	1	1	1	1	1	1	0.999896	0.0622048	0.289348	0.168717	0.476018	0.476018	0.796528	0.999538	0.98994	0.99671	0.999967
Dr.5577.1.A1_at	evplb	evplb	evplb	0.19014	-1.02794	-1.10992	0.121467	-0.273443	-0.0472867	-0.0585967	-0.23655	0.08483	-0.355167	0.0621967	0.244933	0.000129286	6.16319e-05	0.607627	0.266137	0.766522	0.789556	0.234589	0.825194	0.0887323	0.755587	1	1	0.962505	1	1	1	1	1	1	1	1	0.999896	0.0622048	0.0141545	0.865053	0.874402	0.874402	0.939499	0.999538	0.987968	0.99671	0.999967
Dr.1280.1.A1_at	cebpd	cebpd	cebpd	0.90656	1.64762	1.00424	0.38263	0.691333	0.0860333	0.2716	0.29427	0.49155	-0.587663	-0.106633	0.0165117	0.000138735	0.00095648	0.0593256	0.0125947	0.735464	0.342925	0.402136	0.169833	0.00460519	0.867789	1	1	1	1	1	1	1	1	1	1	1	0.999896	0.0622048	0.0839176	0.357773	0.653729	0.653729	0.730343	0.999538	0.979553	0.99671	0.999967
Dr.9912.1.A1_at	si:ch211-195b15.7	si:ch211-195b15.7	si:ch211-195b15.7	-0.79251	-0.845473	-1.44073	-1.29362	-0.895463	-1.10865	-0.451483	-0.46238	-0.887623	-0.0792233	-0.0675267	0.000518991	0.000141857	1.06696e-05	4.2673e-07	2.04885e-05	0.0150254	0.0772958	0.0033998	0.00322185	0.595074	0.775028	1	1	0.166627	0.00666424	0.319969	0.319969	1	1	1	1	1	0.999896	0.0622048	0.00520709	0.000709013	0.0319969	0.0319969	0.544202	0.999538	0.979553	0.99671	0.999967
Dr.6431.1.S1_at	socs3a	socs3a	socs3a	0.3986	1.51581	2.31597	1.62974	1.28915	0.793007	1.19369	0.424507	0.840723	-0.210077	0.0776533	0.219143	0.000143332	4.15603e-06	3.27562e-07	5.37157e-06	0.0398571	0.0150681	0.138748	0.010019	0.271663	0.835189	1	1	0.0649047	0.00511554	0.0838878	0.0838878	1	1	1	1	1	0.999896	0.0622048	0.00282194	0.000639442	0.0209719	0.0209719	0.53541	0.999538	0.979553	0.99671	0.999967
Dr.20597.1.S1_at	zgc:193505	zgc:193505	zgc:193505	0.26551	0.908717	0.1186	0.30297	0.508477	0.274173	0.0135667	0.232397	0.107567	-0.0391067	-0.0950967	0.170599	0.00014351	0.608427	0.316792	0.0074742	0.235271	0.923838	0.278569	0.707215	0.823043	0.851573	1	1	1	1	1	1	1	1	1	1	1	0.999896	0.0622048	0.880479	0.687895	0.591796	0.591796	0.980264	0.999538	0.981159	0.99671	0.999967
Dr.9911.1.A1_at	cish	cish	cish	0.701027	1.26079	1.23757	0.503567	0.514823	-0.07332	0.359757	0.494823	0.515773	0.10256	0.234327	0.0175641	0.000149987	9.76796e-05	0.0315473	0.0431514	0.851992	0.399529	0.22205	0.154735	0.802529	0.503693	1	1	1	1	1	1	1	1	1	1	1	0.999896	0.0622048	0.0195572	0.281105	0.788976	0.788976	0.760055	0.999538	0.979553	0.99671	0.999967
Dr.914.1.A1_a_at	irf1b	irf1b	irf1b	-0.463177	0.867303	2.23657	0.789517	1.39597	0.310603	0.322463	0.305247	-0.0290533	-0.334257	0.0439933	0.196333	0.00015136	6.41706e-09	0.000527121	4.54674e-06	0.244112	0.36041	0.151592	0.917166	0.368016	0.909332	1	1	0.000100215	1	0.0710064	0.0710064	1	1	1	1	1	0.999896	0.0622048	4.29863e-05	0.0514503	0.0209719	0.0209719	0.73865	0.999538	0.993173	0.99671	0.999967
Dr.10228.1.A1_at	mych	mych	mych	0.471227	0.96702	0.648973	0.878513	0.504047	-0.227673	0.425857	0.0974267	0.515363	-0.17514	-0.00702667	0.0185263	0.000156862	0.00332447	0.000121256	0.0030187	0.520561	0.279197	0.759395	0.0213623	0.49852	0.977701	1	1	1	1	1	1	1	1	1	1	1	0.999896	0.0628131	0.1754	0.0270522	0.453299	0.453299	0.693418	0.999538	0.979553	0.99671	0.999967
Dr.11176.1.A1_s_at	aanat1	aanat1	aanat1	-0.710893	-0.692393	-0.253467	-0.06878	-0.555087	-0.204033	-0.409657	-0.35738	-0.34653	0.0548367	-0.07891	0.00447169	0.000161144	0.0956305	0.603979	0.00974938	0.362339	0.0100132	0.0397782	0.0710896	0.667029	0.696694	1	1	1	1	1	1	1	1	1	1	1	0.999896	0.0629148	0.553733	0.863515	0.613936	0.613936	0.53541	0.999538	0.979553	0.99671	0.999967
Dr.7639.1.A1_at	lrmp	lrmp	lrmp	-0.294033	-1.14431	0.121253	0.25812	-0.807713	-1.01991	0.93167	-0.185483	-0.136337	-0.04325	0.0111	0.140822	0.00016886	0.50447	0.0607827	0.00118507	0.146605	0.166564	0.186349	0.480498	0.832014	0.970463	1	1	1	1	1	1	1	1	1	1	1	0.999896	0.0643193	0.833818	0.362706	0.35335	0.35335	0.609616	0.999538	0.979553	0.99671	0.999967
Dr.3936.1.A1_at	zgc:162730	zgc:162730	zgc:162730	0.381147	0.79565	0.485687	0.661147	0.37842	0.257213	0.37342	0.22377	0.01167	-0.461747	0.171333	0.0424657	0.000178296	0.028199	0.000308121	0.049637	0.189809	0.060445	0.423214	0.957393	0.0716456	0.379114	1	1	1	1	1	1	1	1	1	1	1	0.999896	0.0662965	0.404306	0.0391214	0.788976	0.788976	0.53541	0.999538	0.996171	0.99671	0.999967
Dr.9853.1.A1_at	pde6a	pde6a	pde6a	-0.631703	-1.23334	-1.76486	-1.19704	-0.98517	-1.03161	-1.13462	-0.622267	-0.400997	-0.0775933	-0.04316	0.014103	0.000193235	9.9868e-07	0.000197971	0.000229557	9.6501e-05	1.97861e-05	0.00301277	0.132068	0.67663	0.89889	1	1	0.0155964	1	1	1	0.309	1	1	1	1	0.999896	0.0701804	0.00119972	0.0323001	0.137133	0.137133	0.0772499	0.999538	0.979553	0.99671	0.999967
Dr.1259.1.A1_at	wu:fa98e11	il6st	il6st	0.173477	1.09186	1.38425	0.34546	0.16357	0.456303	0.17742	-0.0124333	0.00625	0.173247	-0.101017	0.262197	0.000205677	4.66731e-05	0.0226578	0.325102	0.0153929	0.234185	0.948327	0.97386	0.28869	0.585148	1	1	0.728893	1	1	1	1	1	1	1	1	0.999896	0.0730012	0.0123142	0.246755	0.890792	0.890792	0.657653	0.999538	0.998005	0.99671	0.999967
Dr.610.2.S1_a_at	NA	hsp90aa1.2	hsp90aa1.2	0.58065	0.851957	0.305887	-0.55118	-0.0472767	0.111173	-0.91204	0.288747	-0.0307433	-0.200447	0.0820367	0.043228	0.000221508	0.0953587	0.29756	0.881673	0.630414	0.162872	0.421853	0.874473	0.131832	0.771891	1	1	1	1	1	1	1	1	1	1	1	0.999896	0.0768731	0.553715	0.674976	0.983436	0.983436	0.605542	0.999538	0.989895	0.99671	0.999967
Dr.10624.2.S1_at	prdx1	prdx1	prdx1	0.0272033	1.04222	0.84924	0.95618	0.572323	0.590093	-0.451143	0.0984233	0.109607	-0.11705	-0.103783	0.879005	0.000228561	0.000114298	8.3439e-05	0.00140893	0.0293025	0.0255434	0.579863	0.404942	0.441617	0.57411	1	1	1	1	1	1	1	1	1	1	1	0.999896	0.0775964	0.0215058	0.0220594	0.35335	0.35335	0.53541	0.999538	0.979553	0.99671	0.999967
Dr.23461.1.A1_at	stc2a	stc2a	stc2a	0.473487	0.84986	1.10553	-0.12063	-0.403877	0.328257	-0.734967	0.149313	-0.15712	0.511607	-0.0592833	0.0889926	0.000276342	0.00135957	0.415746	0.0643292	0.537767	0.125116	0.56863	0.315398	0.0543616	0.80559	1	1	1	1	1	1	1	1	1	1	1	0.999896	0.0906242	0.106162	0.761661	0.799066	0.799066	0.579883	0.999538	0.979553	0.99671	0.999967
Dr.5588.1.S1_at	hspa4a	hspa4a	hspa4a	-0.0601	0.903007	1.0182	0.39417	0.548723	0.503643	-1.31583	0.05184	0.07804	0.07748	-0.101157	0.8859	0.00027854	0.00015711	0.350492	0.105006	0.192371	0.0945888	0.887318	0.789269	0.784523	0.816988	1	1	1	1	1	1	1	1	1	1	1	0.999896	0.0906242	0.026102	0.712615	0.812937	0.812937	0.553191	0.999538	0.98603	0.99671	0.999967
Dr.6748.1.S1_at	si:dkey-7j14.6	si:dkey-7j14.6	si:dkey-7j14.6	0.188197	0.901753	1.07499	0.543213	0.61499	0.48063	0.265463	-0.09094	0.33938	-0.357743	-0.1572	0.360771	0.000325573	0.000143888	0.00190088	0.00136558	0.0121961	0.138098	0.439599	0.101504	0.147881	0.328816	1	1	1	1	1	1	1	1	1	1	1	0.999896	0.102123	0.0246935	0.090672	0.35335	0.35335	0.585218	0.999538	0.979553	0.99671	0.999967
Dr.16100.1.S1_at	cishb	cishb	cishb	0.56775	0.982017	0.969133	0.261883	0.102183	0.164083	0.244777	0.170987	-0.0126367	0.14288	0.0312233	0.00329682	0.000326962	0.000119448	0.0754487	0.441947	0.345799	0.486059	0.436863	0.92935	0.440358	0.871812	1	1	1	1	1	1	1	1	1	1	1	0.999896	0.102123	0.0221562	0.396705	0.918549	0.918549	0.813937	0.999538	0.993804	0.99671	0.999967
Dr.11384.1.A1_at	LOC100535225	N/A	N/A	-0.58803	-1.30918	-0.13844	0.214783	-0.785473	0.350427	-0.88358	0.00405	-0.1153	-0.3115	-0.119883	0.0356939	0.00034718	0.631373	0.313868	0.00192795	0.267798	0.0041471	0.975755	0.549592	0.0824093	0.784807	1	1	1	1	1	1	1	1	1	1	1	0.999896	0.106312	0.889587	0.686318	0.396169	0.396169	0.53541	0.999538	0.979553	0.99671	0.999967
Dr.1248.1.S1_at	zgc:153665	mala.2	mala.2	0.33841	0.93776	1.49762	1.0321	0.946487	1.3142	-0.484873	0.341223	0.358317	-0.131067	-0.353167	0.187573	0.000361318	0.000288541	0.00596907	0.00191753	0.00454464	0.294283	0.381742	0.515724	0.650147	0.118304	1	1	1	1	1	1	1	1	1	1	1	0.999896	0.107479	0.0383319	0.141027	0.396169	0.396169	0.703103	0.999538	0.979553	0.99671	0.999967
Dr.6575.1.S1_at	cebpb	cebpb	cebpb	-0.03044	0.743697	0.846777	0.62227	0.404093	0.31346	-0.192147	0.27285	0.421013	-0.50982	-0.0777633	0.906069	0.000364756	0.00272098	0.000521806	0.0187834	0.162754	0.377383	0.491933	0.0558756	0.0280481	0.810487	1	1	1	1	1	1	1	1	1	1	1	0.999896	0.107479	0.159912	0.0512621	0.69196	0.69196	0.7485	0.999538	0.979553	0.99671	0.999967
Dr.25291.4.S1_at	wu:fb18f06	N/A	N/A	0.46015	0.923213	0.331237	1.07705	0.572273	0.71969	0.692097	0.434197	-0.03332	-0.23149	-0.00089	0.101443	0.000400071	0.0864964	0.000574857	0.00127094	0.0412267	0.00328346	0.0697204	0.944939	0.45957	0.997099	1	1	1	1	1	1	1	1	1	1	1	0.999896	0.115702	0.541506	0.0533526	0.35335	0.35335	0.53541	0.999538	0.994939	0.99671	0.999967
Dr.2022.1.A1_at	arg2	arg2	arg2	0.511787	1.22692	-0.52481	0.901037	0.605883	-0.87927	0.735713	0.255877	0.117363	0.08327	0.0992033	0.0317115	0.000436876	0.00848802	7.87931e-05	0.0145675	0.181753	0.344687	0.148305	0.396675	0.653546	0.855702	1	1	1	1	1	1	1	1	1	1	1	0.999896	0.121237	0.260436	0.0219734	0.670252	0.670252	0.731375	0.999538	0.979553	0.99671	0.999967
Dr.16467.1.S1_at	NA	N/A	N/A	-0.35781	-0.799753	0.15444	-0.187283	-0.01078	-0.0616167	-0.10945	0.0276333	-0.11621	0.14704	-0.06679	0.018882	0.000440467	0.338627	0.262442	0.934056	0.690517	0.443308	0.861	0.569484	0.473778	0.638926	1	1	1	1	1	1	1	1	1	1	1	0.999896	0.121237	0.749799	0.647073	0.989962	0.989962	0.785471	0.999538	0.979553	0.99671	0.999967
AFFX-Dr-acta1-M_at	actc1b	actc1b	actc1b	0.156593	-1.18556	-0.192977	-0.644557	-0.32819	-0.29194	0.15862	1.53398	0.1288	-0.09904	-0.02866	0.745971	0.000442499	0.67235	0.181827	0.0921357	0.386949	0.658397	0.00561247	0.716602	0.808536	0.914886	1	1	1	1	1	1	1	1	1	1	1	0.999896	0.121237	0.903777	0.562402	0.802662	0.802662	0.888972	0.999538	0.981159	0.99671	0.999967
Dr.11260.1.A1_at	NA	N/A	N/A	-0.105917	0.74088	0.701253	0.933297	0.44491	-0.06006	0.227773	-0.148853	-0.257537	-0.07792	0.304923	0.588369	0.000556916	0.000240254	4.48345e-05	0.017099	0.788168	0.228073	0.365196	0.141326	0.59235	0.0951497	1	1	1	0.700181	1	1	1	1	1	1	1	0.999896	0.149954	0.0344225	0.0164636	0.691087	0.691087	0.65601	0.999538	0.979553	0.99671	0.999967
Dr.11183.1.A1_at	gucy2f	gucy2f	gucy2f	-0.600203	-1.13151	-1.46061	-1.30808	-0.465517	-0.720277	-1.40434	-0.281377	-0.229163	-0.201897	-0.03026	0.0113792	0.000574468	5.42946e-05	8.07142e-05	0.0119796	0.0328945	0.000975746	0.16393	0.511294	0.375015	0.930114	1	1	0.847919	1	1	1	1	1	1	1	1	0.999896	0.152059	0.0132487	0.0220458	0.645121	0.645121	0.53541	0.999538	0.979553	0.99671	0.999967
Dr.5549.1.S1_at	zgc:66286	myl13	myl13	0.291983	-0.596797	-0.193787	-0.0294133	0.07523	-0.0947233	0.0504367	-0.00384667	0.06225	0.0701167	-0.25545	0.324394	0.000640231	0.405276	0.838056	0.668575	0.637787	0.724463	0.984179	0.767822	0.666371	0.303036	1	1	1	1	1	1	1	1	1	1	1	0.999896	0.166641	0.788536	0.953721	0.95988	0.95988	0.911637	0.999538	0.982977	0.99671	0.999967
Dr.15036.1.S1_at	NA	0	FP101882.1	0.10096	0.700253	0.578987	0.371167	-0.0345767	-0.17937	0.611787	0.37944	-0.239093	0.127617	0.381053	0.676838	0.000674342	0.0343429	0.107761	0.809636	0.568599	0.0897727	0.0914052	0.406856	0.44954	0.126712	1	1	1	1	1	1	1	1	1	1	1	0.999896	0.171884	0.420491	0.455826	0.974121	0.974121	0.55065	0.999538	0.979553	0.99671	0.999967
Dr.8150.2.S1_a_at	stat3	stat3	stat3	-0.00575	1.31939	2.08307	0.7212	0.534157	0.565377	0.674663	0.182663	0.0466467	-0.241213	0.29994	0.977367	0.000729181	4.20839e-08	0.00113118	0.0107259	0.0478717	0.0639483	0.314259	0.822237	0.160778	0.0622376	1	1	0.000657225	1	1	1	1	1	1	1	1	0.999896	0.180756	0.000131445	0.0724002	0.631404	0.631404	0.53541	0.999538	0.987914	0.99671	0.999967
Dr.9901.1.S1_at	LOC100535624	0	BX004774.2	-0.789757	-1.00981	-0.12698	-1.42728	-1.05124	1.01726	-1.59438	0.0456933	-0.0261867	-0.0469933	-0.0449833	0.00488053	0.000845268	0.620221	0.000171232	8.47148e-05	0.0214161	0.00399165	0.800271	0.94608	0.919886	0.923698	1	1	1	1	1	1	1	1	1	1	1	0.999896	0.203631	0.886061	0.0322184	0.0842835	0.0842835	0.53541	0.999538	0.995226	0.99671	0.999967
Dr.19735.1.S1_at	phyhd1	phyhd1	phyhd1	-0.332263	-0.58375	-1.00665	-0.0826067	-0.220773	-0.318117	0.21281	-0.0179333	0.280853	-0.174127	-0.0345467	0.0380566	0.000847539	7.21772e-05	0.63145	0.238692	0.178538	0.32443	0.881446	0.13724	0.249068	0.860958	1	1	1	1	1	1	1	1	1	1	1	0.999896	0.203631	0.0161027	0.874437	0.8661	0.8661	0.717753	0.999538	0.979553	0.99671	0.999967
Dr.9908.1.A1_at	unc119.2	unc119.2	unc119.2	-1.15278	-1.14975	-1.30916	-1.4667	-0.59794	-0.32583	-1.4722	-0.223163	-0.0300467	0.00977333	-0.492667	0.000301344	0.000886276	0.000319742	1.37323e-05	0.00945402	0.106687	0.00358662	0.305875	0.928848	0.976173	0.189156	1	1	1	0.214458	1	1	1	1	1	1	1	0.999896	0.209712	0.0412425	0.00879604	0.613936	0.613936	0.53541	0.999538	0.993804	0.999286	0.999967
Dr.26379.1.A1_at	stc2a	stc2a	stc2a	0.283807	0.850157	1.04667	-0.00843667	-0.456373	0.27487	-0.753293	-0.0278067	-0.01491	0.37553	-0.0292833	0.130506	0.000997517	0.00302277	0.946872	0.0170743	0.501024	0.0803015	0.877173	0.931436	0.0274116	0.850608	1	1	1	1	1	1	1	1	1	1	1	0.999896	0.22165	0.167995	0.985098	0.691087	0.691087	0.545356	0.999538	0.99412	0.99671	0.999967
Dr.14352.1.A1_at	NA	N/A	N/A	-0.723687	-1.11655	-1.05555	-0.230407	-0.399437	-0.593477	-0.765233	-0.28133	0.0807067	0.355007	-0.0378667	0.0145105	0.00100027	1.0072e-05	0.209407	0.0492807	0.00843538	0.0255418	0.122539	0.790888	0.277339	0.946835	1	1	0.157295	1	1	1	1	1	1	1	1	0.999896	0.22165	0.00507403	0.591928	0.788976	0.788976	0.53541	0.999538	0.98603	0.99671	0.999967
Dr.11069.1.A1_at	zgc:77752	zgc:77752	zgc:77752	-0.605293	-0.714013	-0.901443	-0.81502	-0.488813	-0.951697	-0.806463	-0.25128	-0.247487	-0.0918733	-0.14869	0.0156489	0.00100831	0.0002576	0.000349218	0.00736892	0.00128485	0.000353303	0.106063	0.218643	0.547855	0.664624	1	1	1	1	1	1	1	1	1	1	1	0.999896	0.22165	0.035919	0.0419518	0.590156	0.590156	0.501593	0.999538	0.979553	0.99671	0.999967
Dr.5578.2.S1_a_at	odc1	odc1	odc1	-0.147773	1.00804	0.54738	1.13205	0.965717	1.41008	-1.17514	1.03277	0.512247	0.164797	0.07477	0.771523	0.00103085	0.105347	9.65889e-05	0.00129074	0.130812	0.122292	0.14141	0.405361	0.77274	0.796947	1	1	1	1	1	1	1	1	1	1	1	0.999896	0.22165	0.566146	0.0235692	0.35335	0.35335	0.576212	0.999538	0.979553	0.99671	0.999967
Dr.11212.1.A1_at	si:ch211-155d24.7	si:ch211-207l14.1	si:ch211-207l14.1	-0.104837	-0.642313	-0.455223	-0.111963	-0.460967	-0.51283	1.26304	0.252193	-0.06598	0.20397	0.17499	0.541602	0.00105509	0.0476324	0.564772	0.118066	0.333337	0.0382014	0.107805	0.772468	0.220065	0.42852	1	1	1	1	1	1	1	1	1	1	1	0.999896	0.22165	0.465192	0.845399	0.813341	0.813341	0.53541	0.999538	0.983128	0.99671	0.999967
AFFX-Dr-U57609-2_s_at	NA	N/A	N/A	-0.995227	-0.708217	-1.14337	-0.20225	0.0557433	-0.94081	-2.24603	-0.458113	-0.496637	-0.2297	-0.194823	0.00531894	0.00106765	0.000268721	0.149876	0.736348	0.000740694	4.6399e-06	0.0250699	0.0157491	0.137388	0.614421	1	1	1	1	1	1	0.0724613	1	1	1	1	0.999896	0.22165	0.0364924	0.521021	0.967805	0.967805	0.035105	0.999538	0.979553	0.99671	0.999967
Dr.14334.1.A1_at	NA	N/A	N/A	-0.30813	-0.715743	-0.37703	-0.3155	-0.147843	-0.14827	-0.114203	-0.179873	-0.198137	0.34263	0.130377	0.052451	0.00109567	0.0411026	0.0411065	0.274243	0.33786	0.528569	0.262888	0.194654	0.107571	0.61661	1	1	1	1	1	1	1	1	1	1	1	0.999896	0.22165	0.447314	0.309102	0.874402	0.874402	0.83371	0.999538	0.979553	0.99671	0.999967
Dr.11069.2.S1_at	zgc:77752	zgc:77752	zgc:77752	-0.694763	-0.662567	-0.664307	-0.795623	-0.435093	-0.32072	-0.733123	-0.0424633	-0.23777	0.0654433	0.17069	0.0159066	0.00110152	0.000829306	0.00188837	0.0308727	0.062619	0.00650413	0.768869	0.268158	0.693552	0.6178	1	1	1	1	1	1	1	1	1	1	1	0.999896	0.22165	0.0780197	0.090672	0.759511	0.759511	0.53541	0.999538	0.979553	0.99671	0.999967
Dr.23266.1.A1_at	lactbl1a	lactbl1a	lactbl1a	-0.106993	-0.695137	-0.664473	0.0597067	-0.364323	-0.712307	0.479823	0.247003	-0.0370733	0.0396167	-0.01416	0.650864	0.00110248	0.00138873	0.720277	0.020661	0.00565043	0.0782719	0.130055	0.888106	0.888298	0.970913	1	1	1	1	1	1	1	1	1	1	1	0.999896	0.22165	0.106836	0.911318	0.704504	0.704504	0.544202	0.999538	0.98994	0.99671	0.999967
Dr.9899.1.S2_at	gnat1	gnat1	gnat1	-0.608423	-0.961247	-1.4652	-1.25911	-0.44212	-0.265317	-1.16862	-0.26636	-0.238337	-0.0147733	0.0899633	0.0204427	0.00111184	9.99772e-06	5.08247e-05	0.0152918	0.25613	0.00226542	0.289028	0.486567	0.961316	0.748529	1	1	0.156134	0.793729	1	1	1	1	1	1	1	0.999896	0.22165	0.00507403	0.016536	0.674611	0.674611	0.53541	0.999538	0.979553	0.998196	0.999967
Dr.9851.1.A1_at	NA	cplx4c	cplx4c	-0.62383	-0.90195	-0.925363	-0.905627	-0.471283	-0.495593	-0.833757	-0.25627	-0.24103	0.02184	-0.03898	0.00152693	0.00112308	0.000140161	3.78148e-05	0.00776916	0.0155628	9.4277e-05	0.0804751	0.234326	0.907593	0.890867	1	1	1	0.590555	1	1	1	1	1	1	1	0.999896	0.22165	0.0245944	0.0147721	0.591796	0.591796	0.245387	0.999538	0.979553	0.99671	0.999967
Dr.7419.1.A1_at	aoc2	aoc2	aoc2	0.371227	0.916687	0.320153	0.226247	-0.194477	0.129803	-0.351243	-0.04173	0.454747	0.25662	0.225433	0.196455	0.00113543	0.0581584	0.249791	0.315873	0.484194	0.160431	0.89122	0.165933	0.445639	0.415016	1	1	1	1	1	1	1	1	1	1	1	0.999896	0.22165	0.491107	0.633982	0.887534	0.887534	0.602541	0.999538	0.979553	0.99671	0.999967
Dr.16142.1.A1_at	mpp6a	pals2a	pals2a	-0.225943	-0.695797	-0.17005	0.0896067	0.02029	0.06096	-0.484447	0.33168	0.0117833	-0.159843	0.0240067	0.357553	0.00117263	0.439896	0.52746	0.900088	0.79395	0.0148411	0.058349	0.950393	0.485488	0.951757	1	1	1	1	1	1	1	1	1	1	1	0.999896	0.226086	0.804244	0.824725	0.98583	0.98583	0.53541	0.999538	0.995554	0.99671	0.999967
Dr.12730.1.A1_at	gpsm2	gpsm2	gpsm2	-0.472733	-0.608637	-0.466133	-0.602807	-0.556937	-0.35221	-0.434317	-0.0647667	-0.02767	0.0916067	-0.04771	0.0112256	0.00120326	0.00969606	0.000770669	0.00116149	0.0554433	0.0164544	0.698988	0.884913	0.6294	0.767822	1	1	1	1	1	1	1	1	1	1	1	0.999896	0.229163	0.270399	0.0601777	0.35335	0.35335	0.53541	0.999538	0.98994	0.99671	0.999967
Dr.17468.1.A1_at	gsr	gsr	gsr	0.224117	0.628627	0.383813	0.659387	0.08954	0.113043	0.0825067	0.0346833	0.08779	-0.330373	-0.0649333	0.17791	0.00128537	0.0253477	0.000498055	0.543858	0.526561	0.599877	0.840237	0.661168	0.0446555	0.651654	1	1	1	1	1	1	1	1	1	1	1	0.999896	0.238972	0.389917	0.0512621	0.939844	0.939844	0.865055	0.999538	0.981159	0.99671	0.999967
Dr.17764.1.A1_at	NA	N/A	N/A	-0.0633433	-0.590327	0.0164433	0.0231733	-0.0231067	0.20204	0.346083	0.270237	-0.0535233	0.146377	0.21278	0.692505	0.00137327	0.916823	0.934925	0.879988	0.37142	0.407151	0.237522	0.756042	0.485779	0.362808	1	1	1	1	1	1	1	1	1	1	1	0.999896	0.249823	0.982563	0.979763	0.98328	0.98328	0.76373	0.999538	0.981159	0.99671	0.999967
Dr.9829.1.S1_at	pde6g	pde6gb	pde6gb	-0.293867	-0.582167	-0.505533	-0.8643	-0.407667	-0.4978	-0.527633	-0.2518	-0.175867	-0.0615333	-0.173633	0.0560721	0.00140035	0.00346682	0.00172466	0.0188043	0.00677509	0.00937885	0.0875291	0.474958	0.771869	0.442876	1	1	1	1	1	1	1	1	1	1	1	0.999896	0.251371	0.181115	0.0871651	0.69196	0.69196	0.53541	0.999538	0.979553	0.99671	0.999967
Dr.16048.1.S1_at	mycb	mycb	mycb	-0.358013	0.68137	0.207123	0.52586	0.466463	0.0762267	0.34936	-0.171213	-0.108887	-0.0253433	-0.0277233	0.142284	0.0014855	0.288845	0.00332538	0.0038798	0.595869	0.124984	0.424238	0.429184	0.891905	0.908479	1	1	1	1	1	1	1	1	1	1	1	0.999896	0.263626	0.724538	0.112343	0.476018	0.476018	0.579883	0.999538	0.979553	0.99671	0.999967
Dr.19902.1.S1_at	ctsla	ctsla	ctsla	0.125563	0.542467	0.57707	0.360767	0.1707	0.253483	0.78933	0.0217133	-0.00302667	-0.00944667	0.0111533	0.420131	0.00154253	0.00299768	0.0227817	0.362385	0.385978	0.0404167	0.918929	0.981428	0.951281	0.95053	1	1	1	1	1	1	1	1	1	1	1	0.999896	0.270671	0.167195	0.247415	0.901215	0.901215	0.53541	0.999538	0.998488	0.997392	0.999967
Dr.20110.1.S1_at	litaf	litaf	litaf	-0.0366033	0.623457	0.2281	0.404913	-0.0349633	0.24824	0.266457	0.05695	0.15272	-0.18131	-0.18945	0.821141	0.00157967	0.146302	0.00910179	0.791183	0.189937	0.102012	0.720865	0.317239	0.553976	0.384083	1	1	1	1	1	1	1	1	1	1	1	0.999896	0.271875	0.608145	0.169969	0.970619	0.970619	0.558221	0.999538	0.979553	0.99671	0.999967
Dr.14315.1.A1_at	tmem237a	tmem237a	tmem237a	-0.331587	-0.666633	-1.01209	0.0913067	-0.0820433	-0.108417	0.25149	0.0264233	-0.0303733	-0.0610267	-0.0825533	0.0967023	0.00158421	0.000848805	0.56195	0.597488	0.580902	0.27788	0.865562	0.912506	0.652105	0.74219	1	1	1	1	1	1	1	1	1	1	1	0.999896	0.271875	0.079376	0.843795	0.948173	0.948173	0.692389	0.999538	0.992606	0.99671	0.999967
Dr.9899.1.S1_at	gnat1	gnat1	gnat1	-0.95692	-0.926427	-1.40737	-1.28412	-0.577447	-0.266803	-1.61412	-0.225253	-0.40655	-0.17241	-0.07953	0.00615106	0.00161224	0.000167824	8.67724e-05	0.0377806	0.228871	0.000590511	0.372981	0.235827	0.630349	0.86399	1	1	1	1	1	1	1	1	1	1	1	0.999896	0.273677	0.0270197	0.0222152	0.774125	0.774125	0.53541	0.999538	0.979553	0.99671	0.999967
Dr.12378.1.S1_at	hspb1	hspb1	hspb1	0.334913	0.826757	0.459503	0.02857	0.345057	0.195953	0.33877	0.0329933	0.158427	-0.0788	-0.184343	0.0543046	0.00168513	0.0344104	0.918078	0.0412468	0.403315	0.0729512	0.888941	0.22948	0.69748	0.520342	1	1	1	1	1	1	1	1	1	1	1	0.999896	0.282974	0.420491	0.974875	0.784395	0.784395	0.541502	0.999538	0.979553	0.99671	0.999967
Dr.815.1.S1_at	actc1b	actc1b	actc1b	0.415307	-1.15847	-0.25498	-0.6611	-0.136433	-0.635707	0.407823	1.12754	0.37408	0.27829	-0.172293	0.452574	0.00171667	0.477135	0.126873	0.475401	0.128936	0.333481	0.0219625	0.214415	0.487882	0.439209	1	1	1	1	1	1	1	1	1	1	1	0.999896	0.285204	0.821433	0.487971	0.927231	0.927231	0.724017	0.999538	0.979553	0.99671	0.999967
Dr.4119.1.S1_at	guca1b	guca1b	guca1b	-1.19032	-1.04103	-1.28655	-1.42687	-0.419197	-0.34838	-1.03336	-0.330577	-0.31534	-0.10956	-0.41256	0.000279176	0.00176645	1.55725e-05	3.14493e-06	0.0546419	0.0685596	0.00402464	0.0400845	0.24089	0.649669	0.263881	1	1	0.243196	0.0491144	1	1	1	1	1	1	1	0.999896	0.288642	0.0059316	0.00306965	0.788976	0.788976	0.53541	0.999538	0.979553	0.99671	0.999967
AFFX-Dr-acta1-3_at	actc1b	actc1b	actc1b	0.37656	-1.04494	-0.21368	-0.70991	-0.295177	-0.913077	0.291853	1.01325	0.52795	-0.132553	-0.0380367	0.479855	0.00177845	0.528019	0.110381	0.149121	0.047269	0.561333	0.0158707	0.1264	0.769602	0.870651	1	1	1	1	1	1	1	1	1	1	1	0.999896	0.288642	0.845924	0.460008	0.827642	0.827642	0.847653	0.999538	0.979553	0.99671	0.999967
Dr.10620.1.S1_at	tnnt3b	tnnt3b	tnnt3b	0.64036	-1.0071	0.02091	-0.683943	-0.305793	-0.8503	0.03823	1.13635	0.593433	-0.0925733	-0.13742	0.25021	0.00179281	0.946097	0.0753435	0.133212	0.0744652	0.927689	0.00268718	0.191175	0.829002	0.634463	1	1	1	1	1	1	1	1	1	1	1	0.999896	0.288642	0.989706	0.396705	0.81431	0.81431	0.980947	0.999538	0.979553	0.99671	0.999967
Dr.9845.1.S1_at	arl3l2	arl3l2	arl3l2	-0.53152	-0.691797	-1.42922	-0.307893	-0.526763	-0.40236	-0.35707	-0.0415933	0.0921	-0.146733	-0.188577	0.02068	0.00191328	1.91397e-05	0.101293	0.0271681	0.0268824	0.0274997	0.763121	0.599924	0.299984	0.487662	1	1	0.298905	1	1	1	1	1	1	1	1	0.999896	0.301816	0.0065548	0.445979	0.749041	0.749041	0.53541	0.999538	0.979982	0.99671	0.999967
Dr.14282.1.S1_at	atf3	atf3	atf3	0.468307	0.64152	2.45405	0.928943	0.55502	0.801483	0.0243533	0.42867	0.0880833	0.309363	-0.0217267	0.0247965	0.00197216	2.20693e-08	0.000383842	0.148863	0.00781629	0.877721	0.0622298	0.664015	0.119299	0.946552	1	1	0.000344656	1	1	1	1	1	1	1	1	0.999896	0.302603	8.6164e-05	0.042836	0.827642	0.827642	0.969388	0.999538	0.981159	0.99671	0.999967
Dr.19915.1.S1_at	hey1	hey1	hey1	-0.0142333	-0.603603	-0.381427	-0.282903	-0.38374	-0.51342	0.17562	-0.0390933	-0.235877	0.1561	-0.15585	0.930024	0.00198824	0.0160689	0.0441491	0.0619709	0.0656036	0.413434	0.785157	0.362802	0.264459	0.407742	1	1	1	1	1	1	1	1	1	1	1	0.999896	0.302603	0.331067	0.317533	0.794233	0.794233	0.76743	0.999538	0.979553	0.99671	0.999967
Dr.25536.1.A1_at	hsp90aa1.2	hsp90aa1.2	hsp90aa1.2	0.65691	0.724773	0.427837	-0.5109	0.0418233	-0.0480367	-0.804207	0.21595	0.08844	-0.12686	0.238463	0.0236085	0.00199578	0.0449652	0.295608	0.904656	0.838943	0.157104	0.584251	0.606971	0.427734	0.350726	1	1	1	1	1	1	1	1	1	1	1	0.999896	0.302603	0.456041	0.673454	0.986338	0.986338	0.599781	0.999538	0.980248	0.99671	0.999967
Dr.2914.1.S1_at	mylpfa	mylpfa	mylpfa	0.5955	-0.735333	-0.24232	-0.607263	-0.45497	-0.577733	0.346663	0.606287	0.54082	0.0308533	-0.109103	0.320482	0.00205426	0.396999	0.142792	0.0384661	0.14263	0.37012	0.120187	0.0921639	0.940849	0.709721	1	1	1	1	1	1	1	1	1	1	1	0.999896	0.302654	0.784976	0.51192	0.774125	0.774125	0.745406	0.999538	0.979553	0.99671	0.999967
Dr.9870.1.A1_at	zdhhc2	zdhhc2	zdhhc2	-0.38902	-0.741147	-0.153357	-0.529627	-0.33763	0.356317	-0.73048	0.0691	0.363737	0.377253	-0.1277	0.0351011	0.00208515	0.292911	0.00170301	0.123519	0.186135	0.0350845	0.590787	0.0914416	0.0924258	0.508329	1	1	1	1	1	1	1	1	1	1	1	0.999896	0.304334	0.727287	0.0871651	0.81431	0.81431	0.53541	0.999538	0.979553	0.99671	0.999967
Dr.12521.1.S1_at	tomm20a	tomm20a	tomm20a	0.10663	0.650813	0.403133	1.15095	0.376803	0.350577	-0.62099	-0.08459	0.14872	-0.16634	-0.2067	0.682976	0.00212848	0.0106873	2.38923e-06	0.0457623	0.199375	0.0484485	0.630423	0.501291	0.50748	0.419407	1	1	1	0.0373126	1	1	1	1	1	1	1	0.999896	0.307782	0.281426	0.00248751	0.788976	0.788976	0.53541	0.999538	0.979553	0.99671	0.999967
Dr.2914.1.S2_at	mylpfa	mylpfa	mylpfa	0.556457	-0.87575	-0.0514967	-0.127017	-0.372083	-0.469537	0.27801	0.957563	0.851543	0.02842	-0.22097	0.30803	0.00225318	0.833549	0.701283	0.157541	0.130094	0.352091	0.00605666	0.0244206	0.942949	0.20561	1	1	1	1	1	1	1	1	1	1	1	0.999896	0.319891	0.960475	0.9037	0.830661	0.830661	0.735214	0.999538	0.979553	0.996724	0.999967
Dr.2668.2.A1_at	cad	cad	cad	-0.03531	0.602387	0.154837	0.25109	0.0282467	0.158757	-0.256977	0.09892	0.26114	-0.0769633	-0.0261033	0.840721	0.00243458	0.25591	0.155103	0.835535	0.568216	0.19644	0.786024	0.315311	0.762205	0.903661	1	1	1	1	1	1	1	1	1	1	1	0.999896	0.341957	0.703038	0.52656	0.977308	0.977308	0.629848	0.999538	0.979553	0.99671	0.999967
Dr.10128.1.A1_at	LOC100538148	0	AL732488.2	0.193717	0.67683	0.347673	0.17314	0.212797	0.241937	0.0431433	0.188083	-0.140737	-0.170517	-0.206807	0.256772	0.0024524	0.0240905	0.278541	0.181942	0.191317	0.832892	0.137936	0.442179	0.388919	0.372449	1	1	1	1	1	1	1	1	1	1	1	0.999896	0.341957	0.381396	0.661594	0.842155	0.842155	0.952935	0.999538	0.979553	0.99671	0.999967
Dr.10648.1.S1_at	cbr1l	cbr1l	cbr1l	-0.00123667	0.68129	0.636123	0.928547	0.586313	0.7761	-0.08128	0.0811367	0.25565	-0.0917233	-0.108343	0.994163	0.00250087	0.0067591	0.000243328	0.00385294	0.00474564	0.630416	0.789383	0.285347	0.714598	0.527835	1	1	1	1	1	1	1	1	1	1	1	0.999896	0.344061	0.243698	0.0355145	0.476018	0.476018	0.878458	0.999538	0.979553	0.99671	0.999967
Dr.11151.1.A1_at	NA	N/A	N/A	-0.21976	-0.623567	-0.418383	-0.315843	-0.537733	-0.74167	0.798743	0.0336133	-0.308677	0.244493	0.0121133	0.215762	0.00257907	0.0559804	0.0612912	0.00999941	0.08827	0.143972	0.826806	0.150048	0.185976	0.952001	1	1	1	1	1	1	1	1	1	1	1	0.999896	0.346115	0.485519	0.363308	0.616253	0.616253	0.589386	0.999538	0.979553	0.99671	0.999967
Dr.5258.1.A1_at	stra6	stra6	stra6	-0.0559567	0.598803	-0.164157	1.5347	0.9045	0.70603	-0.21184	0.216527	0.55138	-0.110883	-0.0107067	0.87486	0.0026416	0.425163	1.21779e-05	0.00141871	0.00200958	0.565863	0.285043	0.0314849	0.683591	0.97594	1	1	1	0.190182	1	1	1	1	1	1	1	0.999896	0.346115	0.797831	0.00864464	0.35335	0.35335	0.849508	0.999538	0.979553	0.99671	0.999967
Dr.6604.2.A1_a_at	zgc:77112	ppp1r3c2b	ppp1r3c2b	-0.273447	-0.652517	-0.748193	0.224267	0.0235667	-0.1283	0.26291	-0.02315	-0.00896333	-0.320533	-0.08337	0.0809304	0.00264523	0.000267529	0.264459	0.902408	0.614185	0.073915	0.863373	0.962449	0.0790927	0.848761	1	1	1	1	1	1	1	1	1	1	1	0.999896	0.346115	0.0364924	0.648666	0.986138	0.986138	0.542145	0.999538	0.996171	0.99671	0.999967
Dr.5365.1.A1_at	dusp5	dusp5	dusp5	0.327873	0.71645	-0.51191	0.718163	0.0570833	-0.99197	0.770987	0.132137	-0.0479633	-0.16453	-0.163487	0.336337	0.00265142	0.151344	0.00343003	0.838961	0.0782637	0.192346	0.571656	0.830154	0.232601	0.612681	1	1	1	1	1	1	1	1	1	1	1	0.999896	0.346115	0.615337	0.112413	0.977863	0.977863	0.627634	0.999538	0.98831	0.99671	0.999967
Dr.4190.2.S1_at	cpa4	cpa4	cpa4	0.00966	0.692573	0.53737	0.342053	0.41538	-0.02685	0.0186	-0.0234667	-0.329633	-0.06331	-0.145903	0.960272	0.00270343	0.00664446	0.0451334	0.0382609	0.860806	0.894212	0.903505	0.0961899	0.693341	0.490198	1	1	1	1	1	1	1	1	1	1	1	0.999896	0.346115	0.242445	0.319731	0.774125	0.774125	0.973232	0.999538	0.979553	0.99671	0.999967
Dr.11338.1.A1_at	NA	N/A	N/A	-0.316373	-0.697253	-0.42263	0.15791	-0.253553	-0.5468	0.33854	0.386613	0.393153	-0.0287333	0.46016	0.22489	0.0027618	0.0366025	0.339354	0.148537	0.00755049	0.302372	0.0895728	0.107397	0.905574	0.34386	1	1	1	1	1	1	1	1	1	1	1	0.999896	0.346115	0.429145	0.705309	0.827642	0.827642	0.708756	0.999538	0.979553	0.99671	0.999967
Dr.12898.1.A1_at	NA	N/A	N/A	0.13325	0.496517	0.05448	0.698367	-0.0909567	-0.04367	-0.28312	0.0298767	0.148787	-0.619653	0.16173	0.624054	0.00276973	0.773356	0.00448737	0.592734	0.818655	0.257333	0.913438	0.370017	0.0324466	0.546923	1	1	1	1	1	1	1	1	1	1	1	0.999896	0.346115	0.939737	0.124799	0.947172	0.947172	0.677205	0.999538	0.979553	0.99671	0.999967
Dr.9896.1.A1_at	si:ch211-195b13.1	si:ch211-195b13.1	si:ch211-195b13.1	0.1422	0.84745	-0.0596	0.312833	0.417557	-0.102933	0.3539	0.267967	0.111767	0.1017	0.2374	0.606004	0.00295555	0.820759	0.28772	0.130996	0.759126	0.222913	0.201459	0.643072	0.552241	0.459599	1	1	1	1	1	1	1	1	1	1	1	0.999896	0.357804	0.957248	0.665882	0.81431	0.81431	0.65129	0.999538	0.981159	0.99671	0.999967
Dr.3272.1.S1_at	arl6ip5a	arl6ip5a	arl6ip5a	-0.135177	-0.527407	-0.21736	0.0960333	-0.58616	-0.00389	0.34158	-0.363043	0.199807	-0.18056	0.185843	0.529137	0.00303455	0.150921	0.486539	0.0054652	0.989562	0.024963	0.101069	0.481195	0.314685	0.250827	1	1	1	1	1	1	1	1	1	1	1	0.999896	0.364543	0.613945	0.802438	0.531334	0.531334	0.53541	0.999538	0.979553	0.99671	0.999967
Dr.1580.1.A1_at	aldoab	aldoab	aldoab	0.561137	-0.692413	0.00194667	-0.313177	0.02697	-0.41023	0.32446	0.79403	0.36908	0.190977	0.0951633	0.396031	0.00305867	0.994855	0.213849	0.882702	0.217558	0.258953	0.00605945	0.0277716	0.505663	0.765929	1	1	1	1	1	1	1	1	1	1	1	0.999896	0.364635	0.998499	0.595947	0.983975	0.983975	0.67865	0.999538	0.979553	0.99671	0.999967
Dr.25218.1.A1_at	acap3a	N/A	N/A	-0.0103	0.98118	0.771443	0.03815	0.180587	0.255153	-0.464447	-0.0140967	-0.14046	-0.232557	0.0816133	0.942318	0.00323645	0.000143268	0.793199	0.184568	0.153822	0.083146	0.918445	0.318403	0.26631	0.635153	1	1	1	1	1	1	1	1	1	1	1	0.999896	0.380027	0.0246935	0.937365	0.842367	0.842367	0.545356	0.999538	0.979553	0.99671	0.999967
Dr.4190.1.A1_at	cpa4	cpa4	cpa4	0.105637	0.903033	1.06313	0.0794667	0.235543	-0.398253	0.199283	-0.0699267	-0.44093	-0.0480933	0.0631367	0.649025	0.0032719	3.43109e-05	0.611368	0.386038	0.23356	0.354764	0.796913	0.11071	0.80388	0.735256	1	1	0.535834	1	1	1	1	1	1	1	1	0.999896	0.381323	0.00974243	0.865719	0.909241	0.909241	0.736454	0.999538	0.979553	0.99671	0.999967
Dr.10410.1.A1_at	fosl2	fosl2	fosl2	0.0642967	0.54814	0.481717	-0.20874	-0.133877	0.000523333	0.69027	0.336043	-0.333043	0.16381	0.190317	0.676603	0.00344358	0.0442651	0.337385	0.457325	0.998257	0.0485359	0.0298732	0.181915	0.335297	0.264804	1	1	1	1	1	1	1	1	1	1	1	0.999896	0.388458	0.455324	0.703663	0.922524	0.922524	0.53541	0.999538	0.979553	0.99671	0.999967
Dr.25060.1.S1_at	dnajb1b	dnajb1b	dnajb1b	0.64299	0.765893	0.261903	-0.978113	-0.00785667	0.567687	-0.530283	-0.0932467	0.149187	-0.00811	0.116473	0.00655752	0.00345749	0.112443	0.00155353	0.966651	0.0333992	0.266449	0.673774	0.546277	0.972635	0.827673	1	1	1	1	1	1	1	1	1	1	1	0.999896	0.388458	0.572427	0.0836603	0.993735	0.993735	0.684357	0.999538	0.979553	0.999286	0.999967
Dr.3034.1.A1_at	NA	N/A	N/A	-0.35461	-0.559057	-0.24451	0.150163	-0.64795	-0.45789	0.7447	0.100343	-0.0268167	0.0696333	0.164847	0.106464	0.0036433	0.0977421	0.324096	0.00602684	0.171561	0.094552	0.615859	0.887402	0.684611	0.570882	1	1	1	1	1	1	1	1	1	1	1	0.999896	0.402151	0.556905	0.694573	0.540926	0.540926	0.553191	0.999538	0.98994	0.99671	0.999967
Dr.10032.1.S1_at	jdp2	jdp2b	jdp2b	0.27158	0.5951	0.294127	0.185313	0.0379367	-0.563983	0.368297	0.1524	0.18405	-0.383737	0.167927	0.108052	0.00367506	0.225424	0.222504	0.802868	0.124564	0.236148	0.539305	0.192974	0.187819	0.469066	1	1	1	1	1	1	1	1	1	1	1	0.999896	0.402151	0.677385	0.606643	0.97262	0.97262	0.659855	0.999538	0.979553	0.99671	0.999967
Dr.7311.1.S1_at	gnl3	gnl3	gnl3	0.136153	0.513317	0.0822767	0.65041	0.202247	0.238387	-0.353417	-0.13496	0.00016	-0.0643767	0.116323	0.501849	0.00368237	0.577081	0.000885915	0.191672	0.169961	0.297959	0.615932	0.999321	0.774771	0.667027	1	1	1	1	1	1	1	1	1	1	1	0.999896	0.402151	0.86765	0.0651778	0.843554	0.843554	0.706029	0.999538	0.999771	0.99671	0.999967
Dr.13460.1.S1_at	NA	N/A	N/A	0.08139	-0.594973	-0.05227	-0.154917	-0.0733933	0.01519	-0.10512	0.18547	-0.21053	-0.0428533	-0.03039	0.640491	0.00391112	0.715344	0.283548	0.609941	0.951561	0.652017	0.160277	0.150917	0.771678	0.927987	1	1	1	1	1	1	1	1	1	1	1	0.999896	0.424167	0.917382	0.664591	0.95168	0.95168	0.886192	0.999538	0.979553	0.99671	0.999967
Dr.17311.1.A1_at	slc2a10	slc2a10	slc2a10	-0.300257	-0.656133	-0.2188	-0.100463	-0.79497	-0.319853	0.01001	-0.103683	-0.100337	0.204863	-0.06541	0.228945	0.00407578	0.392331	0.586023	0.00102901	0.238634	0.944054	0.507632	0.58769	0.143069	0.828804	1	1	1	1	1	1	1	1	1	1	1	0.999896	0.435969	0.783408	0.854355	0.35335	0.35335	0.985381	0.999538	0.979553	0.99671	0.999967
Dr.815.1.S1_x_at	actc1b	actc1b	actc1b	0.224847	-0.921167	-0.333747	-0.815723	-0.41889	-0.54437	0.213463	0.99944	0.336043	-0.363953	0.0750267	0.639256	0.00413461	0.342187	0.0568348	0.0561451	0.143669	0.605014	0.020418	0.377726	0.367903	0.755647	1	1	1	1	1	1	1	1	1	1	1	0.999896	0.438842	0.751291	0.351382	0.788976	0.788976	0.86795	0.999538	0.979553	0.99671	0.999967
Dr.12359.1.A1_at	hsd11b2	hsd11b2	hsd11b2	0.46039	0.533633	1.34499	0.147993	0.31702	0.5572	0.42158	0.299567	-0.34	0.375317	0.643997	0.0750053	0.00422493	4.04309e-05	0.497452	0.0387238	0.0231984	0.331886	0.033005	0.138354	0.173849	0.0112597	1	1	0.631409	1	1	1	1	1	1	1	1	0.999896	0.442824	0.0112752	0.809655	0.774125	0.774125	0.723152	0.999538	0.979553	0.99671	0.999967
Dr.23764.1.A1_at	glis3	glis3	glis3	-0.112717	-0.52967	-0.682937	-0.35802	-0.555953	-0.622763	0.0685733	-0.16097	0.229	-0.248937	-0.10873	0.453787	0.00444175	0.00122551	0.0806546	0.00366038	0.0330242	0.749933	0.489622	0.173168	0.242864	0.649529	1	1	1	1	1	1	1	1	1	1	1	0.999896	0.451203	0.0981473	0.406798	0.476018	0.476018	0.924221	0.999538	0.979553	0.99671	0.999967
Dr.6082.1.A1_at	slc4a2b	N/A	N/A	0.0617667	0.541793	0.51085	0.776377	0.28139	0.60536	0.26116	0.368737	0.15552	-0.0358133	0.19824	0.779934	0.00444901	0.0565766	0.0026153	0.136055	0.0221271	0.218279	0.0998358	0.231463	0.848824	0.343697	1	1	1	1	1	1	1	1	1	1	1	0.999896	0.451203	0.488477	0.105776	0.81659	0.81659	0.64906	0.999538	0.979553	0.99671	0.999967
Dr.9292.1.A1_at	tmem237b	tmem237b	tmem237b	-0.268587	-0.499027	-0.615093	-0.34442	-0.288757	-0.19716	0.822963	-0.262743	-0.29918	-0.20499	-0.251733	0.416643	0.00444934	0.00144249	0.0504372	0.098348	0.627808	0.0563617	0.385583	0.0687656	0.356321	0.239627	1	1	1	1	1	1	1	1	1	1	1	0.999896	0.451203	0.109356	0.33489	0.807943	0.807943	0.53541	0.999538	0.979553	0.99671	0.999967
Dr.8840.1.A1_at	rnf41l	N/A	N/A	-0.179133	-0.472817	-0.103717	-0.18784	-0.649497	-0.694587	0.57842	0.154997	-0.249417	-0.121637	-0.05912	0.36163	0.00456605	0.490506	0.187456	0.00578855	0.0901802	0.186127	0.252992	0.106805	0.443949	0.67892	1	1	1	1	1	1	1	1	1	1	1	0.999896	0.460051	0.826604	0.56966	0.538094	0.538094	0.624904	0.999538	0.979553	0.99671	0.999967
Dr.20008.3.A1_at	gnb1a	gnb1a	gnb1a	-0.612747	-0.499333	-0.138413	-0.46308	0.000386667	0.0395867	-0.602463	0.22171	-0.0226033	0.05622	0.05539	0.0373209	0.00463629	0.365126	0.00291573	0.998024	0.823742	0.013676	0.165181	0.9008	0.752115	0.848096	1	1	1	1	1	1	1	1	1	1	1	0.999896	0.462835	0.766501	0.1089	0.999176	0.999176	0.53541	0.999538	0.991464	0.99671	0.999967
DrAffx.1.74.S1_at	sepw2b	selenow2b	selenow2b	0.303167	0.66456	0.79675	0.965637	0.05883	0.521233	0.195457	0.146453	0.0337167	-0.14157	-0.22602	0.210958	0.004712	0.0197081	0.000245969	0.709256	0.111365	0.41136	0.289694	0.927529	0.659927	0.567747	1	1	1	1	1	1	1	1	1	1	1	0.999896	0.465742	0.357885	0.0355676	0.963002	0.963002	0.766076	0.999538	0.993804	0.99671	0.999967
Dr.24246.1.S1_at	h1fx	h1-10	h1-10	-0.34923	-0.517053	-0.743843	-0.826703	-0.412523	0.184157	1.31963	0.30061	0.0785067	0.377273	0.255883	0.290906	0.00488233	0.00716262	0.0151357	0.114276	0.498637	0.00166216	0.359435	0.760384	0.137107	0.518553	1	1	1	1	1	1	1	1	1	1	1	0.999896	0.477835	0.249685	0.21011	0.81328	0.81328	0.53541	0.999538	0.981159	0.99671	0.999967
Dr.20010.7.S1_at	atp2a1	atp2a1	atp2a1	0.748847	-0.780173	0.291003	-0.276623	-0.0474133	-0.567773	0.502237	0.984073	0.39098	0.07225	0.0199567	0.207027	0.00513993	0.334049	0.243989	0.795686	0.195327	0.182323	0.0191113	0.277059	0.899321	0.970472	1	1	1	1	1	1	1	1	1	1	1	0.999896	0.486658	0.746503	0.628951	0.970619	0.970619	0.622235	0.999538	0.979553	0.99671	0.999967
Dr.9824.1.A1_at	NA	N/A	N/A	0.08383	-0.567983	-0.65725	-0.11501	-0.336207	-0.937993	1.18804	0.0683967	-0.121633	0.0175667	-0.11338	0.583608	0.00520152	0.00501344	0.491284	0.0584721	0.056194	0.0265269	0.54521	0.399492	0.891016	0.610625	1	1	1	1	1	1	1	1	1	1	1	0.999896	0.486658	0.215496	0.804739	0.788976	0.788976	0.53541	0.999538	0.979553	0.99671	0.999967
Dr.14327.1.A1_at	grk1a	grk1a	grk1a	-0.806443	-0.737713	-1.34729	-1.17603	-0.417253	-0.90488	-1.29308	-0.0486767	-0.408287	0.157697	0.00685333	0.028029	0.00524796	1.25576e-05	0.000553075	0.01113	0.00191741	0.000742648	0.807125	0.207269	0.50283	0.988975	1	1	0.196112	1	1	1	1	1	1	1	1	0.999896	0.486658	0.00565546	0.0526657	0.636694	0.636694	0.53541	0.999538	0.979553	0.99671	0.999967
Dr.9852.1.A1_at	camk1gb	camk1gb	camk1gb	0.0260033	0.906353	-0.686297	0.0514667	1.13748	-0.132167	0.425157	0.093	-0.1116	0.116767	0.336513	0.905138	0.00528	0.0306355	0.715298	0.000278182	0.534688	0.0993838	0.637737	0.604159	0.522674	0.212165	1	1	1	1	1	1	1	1	1	1	1	0.999896	0.486658	0.413157	0.909213	0.149806	0.149806	0.555574	0.999538	0.980248	0.99671	0.999967
Dr.18267.1.S1_at	ckma	ckma	ckma	0.72913	-0.831873	0.0808233	-0.371273	-0.348617	-0.813237	0.217643	0.789147	0.422893	-0.104727	-0.171313	0.227202	0.00535987	0.754942	0.256204	0.130325	0.0339416	0.588582	0.0100396	0.0603611	0.762823	0.616743	1	1	1	1	1	1	1	1	1	1	1	0.999896	0.486658	0.932806	0.64058	0.81431	0.81431	0.85923	0.999538	0.979553	0.99671	0.999967
Dr.1599.1.S1_at	bbs2	bbs2	bbs2	-0.42919	-0.609657	-0.833737	-0.111527	-0.387913	-0.253623	0.0973333	-0.05723	0.0437767	-0.174613	0.105963	0.0111774	0.00549254	0.0022381	0.39786	0.0732391	0.119861	0.49927	0.796925	0.803155	0.2356	0.444457	1	1	1	1	1	1	1	1	1	1	1	0.999896	0.492411	0.145031	0.749074	0.799066	0.799066	0.821484	0.999538	0.98603	0.99671	0.999967
Dr.3918.1.A1_at	lonp1	lonp1	lonp1	-0.118363	0.597973	0.420657	0.247697	0.269233	0.136987	-0.83072	0.05599	0.114967	0.22168	-0.18281	0.652935	0.0055422	0.0296147	0.520544	0.168002	0.691639	0.0430651	0.853434	0.670186	0.346068	0.475156	1	1	1	1	1	1	1	1	1	1	1	0.999896	0.492411	0.408563	0.822196	0.839578	0.839578	0.53541	0.999538	0.981159	0.99671	0.999967
Dr.1960.1.A1_at	wu:fb55g09	N/A	N/A	-0.23806	-0.569223	-0.849407	0.00673333	-0.291487	-0.3946	0.376187	-0.14602	-0.29434	-0.07197	0.17625	0.251957	0.00554936	0.000105526	0.965321	0.0720658	0.128921	0.22666	0.582473	0.140788	0.677857	0.464299	1	1	1	1	1	1	1	1	1	1	1	0.999896	0.492411	0.0206001	0.990049	0.799066	0.799066	0.654782	0.999538	0.979553	0.99671	0.999967
Dr.9906.1.S1_at	rom1b	rom1b	rom1b	-0.373263	-0.63197	-0.835907	-1.31037	-0.523353	-0.444787	-0.841497	-0.35747	-0.221427	0.0632333	-0.0596667	0.0384173	0.0057129	0.000394762	3.78359e-05	0.00237263	0.0438805	0.000806962	0.0323032	0.336988	0.699909	0.868329	1	1	1	0.590883	1	1	1	1	1	1	1	0.999896	0.502782	0.045	0.0147721	0.434367	0.434367	0.53541	0.999538	0.979553	0.99671	0.999967
Dr.12838.1.A1_at	rom1a	N/A	N/A	0.0755167	-0.811887	-0.687473	-0.27151	-0.539827	-0.612143	-0.81906	-0.154633	-0.472243	-0.130327	0.38652	0.863718	0.00584133	0.00329541	0.227552	0.00524002	0.00634506	0.0194031	0.471324	0.152079	0.619319	0.305165	1	1	1	1	1	1	1	1	1	1	1	0.999896	0.504286	0.175049	0.612704	0.531334	0.531334	0.53541	0.999538	0.979553	0.99671	0.999967
Dr.3180.1.A1_at	bhlhe40	bhlhe40	bhlhe40	-0.025	0.77407	0.219367	0.130067	0.14756	-1.45341	2.11764	0.261567	-0.0788	0.340633	0.0648667	0.868618	0.00584464	0.204459	0.336937	0.389927	0.22551	0.0885074	0.121823	0.793954	0.133111	0.914718	1	1	1	1	1	1	1	1	1	1	1	0.999896	0.504286	0.661957	0.70329	0.909241	0.909241	0.549165	0.999538	0.98603	0.99671	0.999967
Dr.11303.1.S1_at	wu:fk57h01	N/A	N/A	-0.28821	-0.588837	-1.00428	-0.723163	-0.738037	-0.557303	-1.11115	-0.52159	-0.33882	-0.203707	-0.0800933	0.0540783	0.00619604	0.00245414	0.000793459	0.00108333	0.0196708	0.000750048	0.00653799	0.162935	0.420702	0.744673	1	1	1	1	1	1	1	1	1	1	1	0.999896	0.518145	0.153306	0.0613438	0.35335	0.35335	0.53541	0.999538	0.979553	0.99671	0.999967
Dr.9903.1.A1_at	gnb5b	gnb5b	gnb5b	-0.190087	-0.656653	-0.779173	0.00879	-0.22072	-0.326827	0.49906	-0.00549667	0.0874	0.0264433	0.0192333	0.441723	0.00620433	0.000107376	0.954835	0.228728	0.173382	0.120265	0.977728	0.653605	0.883262	0.945687	1	1	1	1	1	1	1	1	1	1	1	0.999896	0.518145	0.0207023	0.987658	0.864494	0.864494	0.574246	0.999538	0.981159	0.99671	0.999967
Dr.10441.1.S1_at	cry3	cry2	cry2	0.01321	0.85166	-0.0157967	0.344133	-0.30042	-0.886227	1.9148	-0.195637	-0.520807	-0.608513	-0.0904267	0.960316	0.00627136	0.924455	0.277354	0.120112	0.507462	0.106929	0.543129	0.31322	0.192751	0.944258	1	1	1	1	1	1	1	1	1	1	1	0.999896	0.519067	0.984266	0.659978	0.813341	0.813341	0.561754	0.999538	0.979553	0.99671	0.999967
Dr.3478.1.A1_at	myclb	myclb	myclb	0.03066	0.80737	0.88762	0.837157	0.396903	0.181253	0.771833	-0.0498833	-0.195343	0.01688	-0.0206267	0.844538	0.00631509	7.06218e-05	0.000367192	0.0267058	0.483253	0.00127088	0.832456	0.213145	0.892701	0.92737	1	1	1	1	1	1	1	1	1	1	1	0.999896	0.519067	0.0159841	0.042836	0.746089	0.746089	0.53541	0.999538	0.979553	0.99671	0.999967
Dr.12425.2.S1_a_at	zgc:92066	fthl27	fthl27	0.255333	0.434467	0.471833	0.290767	0.122133	0.150433	0.628433	-0.190077	-0.0446333	-0.0915633	0.13979	0.297584	0.00665481	0.0184257	0.046166	0.422527	0.512202	0.00553184	0.344514	0.742157	0.573875	0.68551	1	1	1	1	1	1	1	1	1	1	1	0.999896	0.535362	0.348683	0.321988	0.915058	0.915058	0.53541	0.999538	0.981159	0.99671	0.999967
Dr.19927.1.A1_at	wu:fb81e04	N/A	N/A	-0.24793	-0.57611	-0.0734367	-0.711397	-0.03407	0.137867	-0.0143633	0.181513	-0.342387	0.50876	0.51727	0.405448	0.00668121	0.725909	0.00545832	0.859837	0.64487	0.952074	0.281403	0.0990308	0.131412	0.0898379	1	1	1	1	1	1	1	1	1	1	1	0.999896	0.535362	0.921609	0.136607	0.979485	0.979485	0.988206	0.999538	0.979553	0.99671	0.999967
Dr.10130.1.S1_at	fosl2	fosl2	fosl2	0.0999333	0.617637	0.76782	0.157003	-0.28229	-0.38634	0.0923867	0.2112	-0.37717	0.151817	-0.04488	0.48912	0.00668474	0.00164631	0.303462	0.0661444	0.0660781	0.778189	0.161751	0.0939488	0.291528	0.772895	1	1	1	1	1	1	1	1	1	1	1	0.999896	0.535362	0.11903	0.679216	0.799066	0.799066	0.935347	0.999538	0.979553	0.99671	0.999967
Dr.3576.1.A1_at	acox1	acox1	acox1	-0.09663	0.688873	-0.0867567	-0.08298	-0.14393	0.12011	0.0446767	0.312053	0.14027	0.17111	0.209367	0.643396	0.00678943	0.580879	0.545012	0.450515	0.670247	0.813595	0.325167	0.645376	0.441621	0.305004	1	1	1	1	1	1	1	1	1	1	1	0.999896	0.53599	0.868926	0.832659	0.919703	0.919703	0.94715	0.999538	0.981159	0.99671	0.999967
Dr.17111.1.A1_at	LOC100537398	otud1	otud1	0.437363	0.564453	0.309893	-0.622573	0.42289	0.0875633	0.02847	-0.00715667	0.0135367	-0.0328567	0.0891633	0.0643816	0.00679554	0.0843083	0.0367506	0.0711017	0.626107	0.896207	0.953453	0.925319	0.811464	0.817671	1	1	1	1	1	1	1	1	1	1	1	0.999896	0.53599	0.536913	0.297838	0.799066	0.799066	0.973519	0.999538	0.993804	0.99671	0.999967
Dr.14058.1.A1_at	gstt1a	gstt1a	gstt1a	0.31096	-0.649557	-0.51657	-0.44243	-0.09007	0.115273	-0.242877	0.00252667	0.387767	-0.298387	-0.13835	0.247868	0.00698659	0.0352788	0.0452844	0.546269	0.56001	0.339895	0.987746	0.24974	0.225217	0.443654	1	1	1	1	1	1	1	1	1	1	1	0.999896	0.545038	0.424134	0.319731	0.939844	0.939844	0.729018	0.999538	0.979553	0.99671	0.999967
Dr.2988.1.A1_at	pprc1	pprc1	pprc1	0.0749867	0.556837	0.493513	0.61915	0.266127	-0.290753	-0.0583233	-0.246297	0.146197	-0.0967733	0.140607	0.758521	0.00718284	0.00917405	0.000849504	0.0967463	0.210376	0.903505	0.485901	0.560361	0.752987	0.473666	1	1	1	1	1	1	1	1	1	1	1	0.999896	0.552584	0.263366	0.0637047	0.807323	0.807323	0.975014	0.999538	0.979553	0.99671	0.999967
Dr.18186.1.S1_at	LOC569958	s100w	s100w	0.40976	-0.69429	-1.58905	0.691763	0.576067	0.238507	-0.45446	0.15866	0.02877	-0.103617	-0.234783	0.135759	0.00727657	3.20295e-06	0.00329585	0.155624	0.503873	0.292482	0.486662	0.953269	0.714083	0.340844	1	1	0.0500205	1	1	1	1	1	1	1	1	0.999896	0.554459	0.00250102	0.112138	0.830661	0.830661	0.701643	0.999538	0.996171	0.99671	0.999967
Dr.23415.1.A1_at	LOC100535624	0	BX004774.2	-0.63313	-0.880427	-0.0488367	-1.332	-1.02463	1.13396	-1.44399	0.0603867	-0.03456	0.0168067	0.152293	0.0104233	0.00729413	0.844827	0.000649423	1.76844e-05	0.014088	0.00473902	0.73145	0.928402	0.967044	0.772962	1	1	1	1	0.276177	0.276177	1	1	1	1	1	0.999896	0.554459	0.963181	0.0572217	0.0319969	0.0319969	0.53541	0.999538	0.993804	0.998677	0.999967
DrAffx.1.80.S1_at	pvalb4	pvalb4	pvalb4	0.350937	-0.590307	-0.09404	-0.56837	-0.308343	-0.530653	0.06296	0.76255	0.20012	-0.00684667	-0.14453	0.44473	0.00731374	0.727157	0.120998	0.119371	0.0473558	0.798993	0.0231417	0.561345	0.984923	0.679659	1	1	1	1	1	1	1	1	1	1	1	0.999896	0.554459	0.921609	0.477179	0.813341	0.813341	0.942438	0.999538	0.979553	0.999286	0.999967
Dr.26493.1.A1_a_at	gnb1a	gnb1a	gnb1a	-0.52178	-0.5867	-0.0184967	-0.411357	-0.0432533	-0.0321167	-0.471837	0.205083	-0.2119	0.228623	0.0507667	0.0997244	0.0076161	0.907956	0.0117985	0.788386	0.876679	0.118411	0.188689	0.34417	0.219551	0.887001	1	1	1	1	1	1	1	1	1	1	1	0.999896	0.562964	0.980852	0.190936	0.970619	0.970619	0.571984	0.999538	0.979553	0.99671	0.999967
Dr.1448.1.S1_at	myl1	myl1	myl1	0.186873	-0.717007	-0.172313	-0.315847	-0.100383	-0.333983	0.0797467	1.04134	0.251713	0.199	-0.293547	0.719473	0.00764421	0.571524	0.126052	0.573555	0.138588	0.813243	0.0342323	0.371861	0.510834	0.0990034	1	1	1	1	1	1	1	1	1	1	1	0.999896	0.562964	0.865881	0.486442	0.944406	0.944406	0.94715	0.999538	0.979553	0.99671	0.999967
Dr.4833.1.S1_at	anxa1c	anxa1c	anxa1c	0.222633	-0.612507	-0.762417	-0.54582	-0.76499	-0.189063	-0.0717867	-0.18523	-0.0680767	-0.285633	0.21942	0.438959	0.00767826	0.000459773	0.025273	0.00272285	0.449678	0.778116	0.290932	0.749585	0.291673	0.409616	1	1	1	1	1	1	1	1	1	1	1	0.999896	0.562964	0.0504179	0.258481	0.448118	0.448118	0.935347	0.999538	0.981159	0.99671	0.999967
Dr.11234.1.A1_at	zgc:112334	N/A	N/A	-0.907197	-0.957403	-0.33434	-1.01896	-0.452647	-0.04269	-1.16343	-0.227447	-0.463117	-0.15771	0.00237333	0.00134768	0.00784639	0.0838644	1.85995e-05	0.0278527	0.902133	0.00734706	0.157629	0.0281287	0.244492	0.992495	1	1	1	0.290469	1	1	1	1	1	1	1	0.999896	0.567301	0.536601	0.0103739	0.750283	0.750283	0.53541	0.999538	0.979553	0.99671	0.999967
Dr.25762.1.S1_at	tmem38b	N/A	N/A	-0.191557	-0.46432	-0.208397	-0.573393	-0.192447	-0.307837	0.67755	-0.00890667	-0.03614	-0.124517	-0.0451367	0.368881	0.00794771	0.385308	0.0017131	0.20436	0.272345	0.0125678	0.966608	0.791155	0.409987	0.840526	1	1	1	1	1	1	1	1	1	1	1	0.999896	0.569355	0.780215	0.0871651	0.850778	0.850778	0.53541	0.999538	0.98603	0.99671	0.999967
Dr.21065.1.S1_at	vps36	vps36	vps36	-0.590697	-0.512993	-0.55413	-0.593353	-0.727017	-0.31272	-0.42111	-0.294487	-0.25082	-0.0713967	-0.0128167	0.00652291	0.00804738	0.013101	0.00377525	0.000554631	0.0457681	0.0085201	0.0349776	0.169478	0.718062	0.969018	1	1	1	1	1	1	1	1	1	1	1	0.999896	0.571993	0.305415	0.116329	0.240602	0.240602	0.53541	0.999538	0.979553	0.99671	0.999967
Dr.10345.1.A1_at	si:ch211-183d21.1	si:ch211-183d21.1	si:ch211-183d21.1	0.222233	0.6527	0.758857	0.30643	0.0833267	-0.0681433	0.259357	-0.110513	0.0964067	0.0667333	0.08484	0.110207	0.00806575	0.00322077	0.0806266	0.574894	0.726164	0.0950101	0.480096	0.5001	0.705421	0.64558	1	1	1	1	1	1	1	1	1	1	1	0.999896	0.571993	0.173806	0.406798	0.944406	0.944406	0.553191	0.999538	0.979553	0.99671	0.999967
Dr.24941.1.S1_at	NA	nme2b.2	nme2b.2	0.47528	-0.758657	-0.33192	-0.519773	-0.26597	-0.81261	0.31716	0.437383	0.464417	-0.14661	0.0649	0.30308	0.00840412	0.157099	0.0693378	0.272225	0.0241936	0.210856	0.082256	0.0745646	0.467955	0.848191	1	1	1	1	1	1	1	1	1	1	1	0.999896	0.585924	0.616841	0.381957	0.874402	0.874402	0.641295	0.999538	0.979553	0.99671	0.999967
Dr.26405.1.S1_at	sdc4	sdc4	sdc4	0.37832	0.586277	0.503557	0.466903	0.20044	0.18913	0.0112833	0.04532	0.223697	-0.483833	0.123873	0.0315279	0.0084915	0.0727271	0.0258519	0.27462	0.264658	0.958677	0.839184	0.171662	0.0460559	0.703907	1	1	1	1	1	1	1	1	1	1	1	0.999896	0.58824	0.516498	0.261198	0.874402	0.874402	0.989354	0.999538	0.979553	0.99671	0.999967
Dr.14854.1.S1_at	nop16	nop16	nop16	-0.00065	0.549617	-0.0081	0.659303	0.18797	0.173757	-0.646683	0.0454467	0.00815333	-0.214083	0.20869	0.997882	0.00856037	0.965249	0.000414034	0.343076	0.380118	0.126287	0.838772	0.976322	0.451611	0.51643	1	1	1	1	1	1	1	1	1	1	1	0.999896	0.58824	0.994215	0.0454866	0.895808	0.895808	0.579909	0.999538	0.998005	0.99671	0.999967
Dr.13635.1.S1_at	nhp2l1b	snu13b	snu13b	0.1663	0.439977	0.0350967	0.73079	0.05668	0.03921	-0.564943	-0.19555	0.167217	-0.310413	-0.0784133	0.465612	0.0086312	0.850105	0.000274349	0.743974	0.806949	0.111221	0.352315	0.509625	0.213011	0.830678	1	1	1	1	1	1	1	1	1	1	1	0.999896	0.58824	0.963831	0.0367954	0.968106	0.968106	0.561801	0.999538	0.979553	0.99671	0.999967
Dr.13458.1.S1_at	NA	N/A	N/A	0.258827	-0.40022	0.70059	0.0228567	0.151557	-0.0978467	-0.0766333	0.240187	-0.7843	0.51173	0.282483	0.313409	0.00870818	0.0252164	0.865831	0.318167	0.595721	0.684996	0.182639	0.0188461	0.207974	0.4455	1	1	1	1	1	1	1	1	1	1	1	0.999896	0.588299	0.389917	0.960523	0.888556	0.888556	0.897964	0.999538	0.979553	0.99671	0.999967
Dr.6708.1.A1_at	gnb1b	gnb1b	gnb1b	-0.290933	-0.47188	-0.0948667	-0.36643	-0.0108833	-0.279053	-0.758147	-0.00524333	-0.0311133	-0.0492933	-0.169033	0.0877079	0.00873954	0.565708	0.019789	0.94963	0.213956	0.0039939	0.97068	0.865429	0.774427	0.526597	1	1	1	1	1	1	1	1	1	1	1	0.999896	0.588299	0.863518	0.233891	0.991799	0.991799	0.53541	0.999538	0.989895	0.99671	0.999967
Dr.16669.1.S1_at	nr2f1b	nr2f1b	nr2f1b	-0.135887	0.708697	1.04754	0.543403	0.131243	0.06711	0.63493	0.302923	-0.498087	0.575087	0.168093	0.519687	0.00902585	0.000136927	0.00987366	0.540948	0.855989	0.223316	0.173133	0.0886781	0.00886219	0.262025	1	1	1	1	1	1	1	1	1	1	1	0.999896	0.602379	0.0242998	0.176225	0.939502	0.939502	0.651342	0.999538	0.979553	0.99671	0.999967
Dr.11312.1.S1_at	hspe1	hspe1	hspe1	0.27873	0.6973	0.371947	0.138393	0.478613	0.413373	-0.84888	0.239043	0.559683	0.0423467	-0.200027	0.371445	0.00919775	0.0436961	0.749485	0.0633074	0.195683	0.133348	0.419285	0.0403127	0.880433	0.669436	1	1	1	1	1	1	1	1	1	1	1	0.999896	0.611239	0.453424	0.922578	0.799066	0.799066	0.581376	0.999538	0.979553	0.99671	0.999967
Dr.24260.1.S1_at	mylz3	mylz3	mylz3	0.47545	-0.766677	-0.102773	-0.598673	-0.302167	-0.58151	-0.07291	0.79229	0.49874	-0.177797	-0.18677	0.360559	0.00936347	0.751945	0.0903971	0.0820679	0.0414217	0.817058	0.0323846	0.103473	0.611686	0.382533	1	1	1	1	1	1	1	1	1	1	1	0.999896	0.613164	0.931919	0.424955	0.799611	0.799611	0.947573	0.999538	0.979553	0.99671	0.999967
Dr.15320.1.S1_at	ghrb	ghrb	ghrb	0.56399	0.620897	0.336517	0.0117433	-0.51207	-0.120317	0.129403	-0.0686433	0.03585	0.148823	0.0374767	0.0555127	0.00942302	0.0606726	0.952559	0.00694434	0.654113	0.654126	0.704031	0.795191	0.313279	0.927484	1	1	1	1	1	1	1	1	1	1	1	0.999896	0.613164	0.496418	0.987069	0.582666	0.582666	0.887502	0.999538	0.98603	0.99671	0.999967
Dr.13934.1.S1_at	NA	0	CABZ01086139.1	-0.00791333	-0.58704	0.705033	-0.600597	0.0724633	-0.425423	0.109303	0.103933	-0.539443	0.281513	-0.00200333	0.966654	0.00992719	0.00280056	0.0261128	0.67451	0.0494282	0.59686	0.600419	0.0619545	0.494127	0.98988	1	1	1	1	1	1	1	1	1	1	1	0.999896	0.627607	0.161389	0.26123	0.96108	0.96108	0.86396	0.999538	0.979553	0.99671	0.999967
Dr.5371.1.A1_at	tsr1	tsr1	tsr1	-0.169113	0.431373	-0.05308	0.698663	0.0481733	-0.0180233	-0.481393	0.02132	0.0703033	-0.17188	-0.120643	0.491997	0.0100568	0.709619	0.000577358	0.740647	0.897933	0.0687915	0.874593	0.700722	0.364621	0.500349	1	1	1	1	1	1	1	1	1	1	1	0.999896	0.629988	0.91497	0.0533526	0.967962	0.967962	0.53789	0.999538	0.981159	0.99671	0.999967
Dr.8472.1.S1_at	tnnc2	tnnc2	tnnc2	0.56059	-0.74134	-0.229337	-0.7855	-0.196223	-0.300237	0.203093	1.05938	0.75081	-0.0400133	-0.0697467	0.259781	0.0100875	0.526885	0.0661808	0.314838	0.136322	0.331917	0.0084951	0.0261954	0.885439	0.862235	1	1	1	1	1	1	1	1	1	1	1	0.999896	0.629988	0.845225	0.373121	0.887534	0.887534	0.723152	0.999538	0.979553	0.99671	0.999967
Dr.7753.1.S1_at	pvalb5	pvalb5	pvalb5	0.449867	-0.567343	-0.173713	1.10318	-0.264387	-0.179813	-0.0186033	0.156513	-0.234413	0.517117	-0.72788	0.534321	0.0103628	0.771164	0.0259852	0.469322	0.769728	0.986035	0.754495	0.695399	0.233723	0.0643514	1	1	1	1	1	1	1	1	1	1	1	0.999896	0.636557	0.938972	0.26123	0.926027	0.926027	0.996124	0.999538	0.981159	0.99671	0.999967
Dr.13481.1.S1_at	NA	N/A	N/A	0.0710267	0.42969	-0.88167	-0.08592	-0.128793	0.284877	0.717687	0.0923067	0.148447	0.263437	0.677187	0.774961	0.0105777	0.000743066	0.579468	0.370392	0.220293	0.0286052	0.48635	0.486746	0.135834	0.0136601	1	1	1	1	1	1	1	1	1	1	1	0.999896	0.639849	0.0725279	0.851883	0.905369	0.905369	0.53541	0.999538	0.979553	0.99671	0.999967
Dr.11711.1.A1_at	cabp5a	N/A	N/A	0.255147	0.587327	1.37477	0.596613	0.646	0.0991767	0.53605	0.528523	-0.13318	0.452713	0.20419	0.280299	0.0108474	1.29182e-05	0.00255673	0.00374406	0.715166	0.267271	0.00653883	0.686568	0.260759	0.769267	1	1	0.201743	1	1	1	1	1	1	1	1	0.999896	0.64307	0.00565546	0.105698	0.476018	0.476018	0.68482	0.999538	0.981159	0.99671	0.999967
Dr.14266.1.A1_at	wu:fi05c07	N/A	N/A	0.299963	-0.45881	0.628363	0.0333367	-0.0184033	-0.507387	-0.0695767	-0.108603	-0.108207	0.2474	0.347123	0.0324832	0.0108665	0.00840314	0.809856	0.921126	0.0134409	0.711562	0.660444	0.520376	0.219739	0.313517	1	1	1	1	1	1	1	1	1	1	1	0.999896	0.64307	0.260436	0.94362	0.987865	0.987865	0.906389	0.999538	0.979553	0.99671	0.999967
Dr.12986.2.S1_at	fos	fosab	fosab	-0.01144	0.79297	1.07684	0.39666	0.567473	-0.389377	0.46855	0.697333	0.101923	-0.558413	0.11602	0.973168	0.0109641	0.013841	0.0638924	0.00240836	0.524202	0.394924	0.0178791	0.703096	0.130719	0.643797	1	1	1	1	1	1	1	1	1	1	1	0.999896	0.64307	0.313207	0.369012	0.434367	0.434367	0.758341	0.999538	0.981159	0.99671	0.999967
Dr.6154.1.A1_at	NA	N/A	N/A	0.33539	0.506573	0.18129	1.15544	0.42991	0.00167	-0.0517667	0.411533	0.384373	0.0396667	0.16275	0.350926	0.011081	0.426137	0.000277408	0.0523305	0.990666	0.884374	0.224126	0.0968816	0.906037	0.722556	1	1	1	1	1	1	1	1	1	1	1	0.999896	0.64307	0.797831	0.0367954	0.788976	0.788976	0.971118	0.999538	0.979553	0.99671	0.999967
Dr.20805.1.S1_at	bzw1b	bzw1b	bzw1b	0.156247	0.50521	0.170393	0.59992	0.08632	0.162827	-0.1121	0.00113667	0.05978	-0.308553	-0.0972533	0.331175	0.0111046	0.448661	0.000757647	0.577383	0.29762	0.52524	0.995334	0.798841	0.243378	0.731118	1	1	1	1	1	1	1	1	1	1	1	0.999896	0.64307	0.807167	0.0599637	0.944781	0.944781	0.833017	0.999538	0.98603	0.99671	0.999967
Dr.11225.1.A1_at	NA	si:rp71-39b20.4	si:rp71-39b20.4	-0.0011	-0.814237	-0.54219	0.37754	-0.170813	-0.845267	1.01861	0.245483	-0.0190033	0.0700333	0.24662	0.996636	0.0113538	0.00297386	0.0298322	0.503538	0.149827	0.149427	0.13117	0.906198	0.66714	0.719534	1	1	1	1	1	1	1	1	1	1	1	0.999896	0.64307	0.167195	0.275521	0.931357	0.931357	0.591134	0.999538	0.992047	0.99671	0.999967
Dr.9850.1.A1_at	opn1mw2	opn1mw2	opn1mw2	0.54431	0.857653	0.77881	1.7032	1.39376	1.96941	0.2494	0.601513	0.60673	-0.04122	-0.169393	0.0319806	0.0116017	0.0344966	2.72118e-05	0.000144813	0.0079336	0.585131	0.14374	0.0324929	0.830279	0.580095	1	1	1	0.424967	1	1	1	1	1	1	1	0.999896	0.64307	0.420886	0.0130427	0.102414	0.102414	0.857786	0.999538	0.979553	0.99671	0.999967
Dr.1260.1.S1_at	anxa2a	anxa2a	anxa2a	0.09116	-0.542357	-0.589237	0.295833	-0.321813	-0.34724	0.106023	0.0142933	0.2652	-0.297093	-0.271913	0.594048	0.0116614	0.00745763	0.395833	0.254752	0.251925	0.420289	0.934199	0.290153	0.178827	0.620235	1	1	1	1	1	1	1	1	1	1	1	0.999896	0.643519	0.254849	0.748469	0.873941	0.873941	0.771144	0.999538	0.979553	0.99671	0.999967
Dr.18561.3.S1_a_at	NA	csnk1a1	csnk1a1	0.442087	-0.591117	0.101613	0.291077	-0.42999	-0.470923	-0.0936367	0.160383	0.264333	0.0808033	0.216777	0.095162	0.0121324	0.416308	0.168054	0.0709257	0.0810863	0.39623	0.469925	0.186416	0.665628	0.24611	1	1	1	1	1	1	1	1	1	1	1	0.999896	0.65944	0.793173	0.544501	0.799066	0.799066	0.759068	0.999538	0.979553	0.99671	0.999967
Dr.23228.1.A1_at	sept8b	sept8b	sept8b	-0.02674	-0.54068	-0.70044	0.0187133	-0.240237	-0.59897	0.100443	0.0664067	0.128277	0.110473	-0.0214967	0.878395	0.0122389	0.001417	0.909414	0.378816	0.0201831	0.643812	0.644865	0.346378	0.444035	0.924854	1	1	1	1	1	1	1	1	1	1	1	0.999896	0.65944	0.108477	0.972605	0.907951	0.907951	0.883983	0.999538	0.979553	0.99671	0.999967
Dr.21957.1.A1_at	NA	N/A	N/A	-0.112983	-0.518633	0.0735667	-0.16509	0.00153333	-0.19859	0.1	0.190803	-0.66919	0.398763	0.139947	0.53986	0.0123856	0.728459	0.497055	0.991855	0.178958	0.640791	0.132074	0.00959159	0.241993	0.494479	1	1	1	1	1	1	1	1	1	1	1	0.999896	0.65944	0.921946	0.809598	0.998317	0.998317	0.8835	0.999538	0.979553	0.99671	0.999967
Dr.9874.1.A1_at	camk1ga	camk1ga	camk1ga	0.06304	1.11511	0.205003	0.67621	-0.155073	-0.362883	0.08247	-0.0317167	-0.230813	0.0557767	-0.105077	0.758583	0.0125893	0.170643	0.00489207	0.750241	0.191741	0.850711	0.887983	0.296013	0.733102	0.628633	1	1	1	1	1	1	1	1	1	1	1	0.999896	0.65944	0.631053	0.128835	0.968728	0.968728	0.960161	0.999538	0.979553	0.99671	0.999967
Dr.11220.1.A1_at	NA	N/A	N/A	-0.09336	-0.58641	0.215107	-0.191763	-0.13262	0.00588333	-0.15343	0.0728867	-0.38774	0.13754	0.3108	0.665702	0.0126595	0.155774	0.188912	0.335277	0.982767	0.407836	0.616488	0.0276388	0.528112	0.173565	1	1	1	1	1	1	1	1	1	1	1	0.999896	0.65944	0.616841	0.571199	0.894419	0.894419	0.763873	0.999538	0.979553	0.99671	0.999967
Dr.7501.1.A1_at	mepce	mepce	mepce	-0.18697	-0.46358	-0.1912	-0.6633	-0.0360467	0.01381	0.43405	-0.00914	-0.17102	0.118667	0.0304367	0.286823	0.0132254	0.175272	0.000230273	0.842992	0.953811	0.0598406	0.966361	0.287323	0.51634	0.929266	1	1	1	1	1	1	1	1	1	1	1	0.999896	0.67059	0.635823	0.0345786	0.978672	0.978672	0.53541	0.999538	0.979553	0.99671	0.999967
Dr.6502.2.S1_at	nova2	nova2	nova2	-0.617387	-0.61923	0.450533	-0.447733	0.0488033	0.0899833	-0.319433	0.517413	-0.471887	0.231027	0.509133	0.016304	0.013322	0.0362184	0.11176	0.780694	0.687171	0.159867	0.0127628	0.0982355	0.373092	0.272357	1	1	1	1	1	1	1	1	1	1	1	0.999896	0.671378	0.427854	0.461571	0.970119	0.970119	0.601708	0.999538	0.979553	0.99671	0.999967
Dr.7950.1.A1_at	gramd1a	gramd1a	gramd1a	-0.210973	-0.588837	-0.110353	-0.40813	-0.188777	-0.206447	0.146527	0.0252833	-0.18144	0.128773	-0.0660467	0.217723	0.013327	0.577841	0.00963442	0.218218	0.182329	0.257401	0.885253	0.30053	0.551363	0.704466	1	1	1	1	1	1	1	1	1	1	1	0.999896	0.671378	0.868175	0.173785	0.857336	0.857336	0.677205	0.999538	0.979553	0.99671	0.999967
Dr.12945.1.A1_at	NA	nfe2l1b	nfe2l1b	0.00726	0.631217	0.901863	0.399303	0.35372	0.283097	-0.27103	0.08374	0.0329267	0.198923	-0.0163433	0.980959	0.0135409	0.00043253	0.212527	0.0488084	0.372748	0.407325	0.823215	0.866081	0.350324	0.932466	1	1	1	1	1	1	1	1	1	1	1	0.999896	0.673464	0.0482487	0.59449	0.788976	0.788976	0.763818	0.999538	0.989895	0.99671	0.999967
Dr.23733.1.S1_at	NA	ubxn1	ubxn1	-0.158153	0.401777	-0.474087	0.1826	-0.0958667	0.0577033	-0.164013	-0.167987	0.1356	-0.59109	0.114007	0.509371	0.0137845	0.0169775	0.275407	0.531766	0.776801	0.285104	0.429893	0.565617	0.015539	0.458338	1	1	1	1	1	1	1	1	1	1	1	0.999896	0.679092	0.340357	0.658401	0.938149	0.938149	0.695914	0.999538	0.979553	0.99671	0.999967
Dr.5312.1.S1_at	abat	abat	abat	-1.06589	1.70262	-0.967383	-1.39172	0.207163	1.60054	0.703873	-0.298017	-0.2954	-0.89487	0.0783867	0.164274	0.0139074	0.0295772	0.0547483	0.704121	0.0257646	0.077803	0.47271	0.569212	0.205074	0.91756	1	1	1	1	1	1	1	1	1	1	1	0.999896	0.680969	0.408563	0.347366	0.961879	0.961879	0.544202	0.999538	0.979553	0.99671	0.999967
Dr.9847.1.A1_at	pdca	pdca	pdca	-0.319817	-0.73696	-1.65289	-0.440527	0.104297	-0.946257	-0.189763	-0.510733	-0.270057	0.0985867	0.35751	0.258466	0.0139394	6.01345e-06	0.00369572	0.590593	0.00576715	0.497128	0.0161658	0.194955	0.558842	0.417803	1	1	0.093912	1	1	1	1	1	1	1	1	0.999896	0.680969	0.003612	0.115693	0.947172	0.947172	0.820215	0.999538	0.979553	0.99671	0.999967
Dr.24950.1.S1_at	ckmb	ckmb	ckmb	0.613587	-0.673677	-0.141127	-0.75741	-0.300823	-0.946203	0.327703	0.390303	0.47198	0.05545	-0.169863	0.324173	0.0139534	0.563612	0.047241	0.074047	0.0152448	0.285415	0.294896	0.0203057	0.882773	0.571241	1	1	1	1	1	1	1	1	1	1	1	0.999896	0.680969	0.863016	0.325149	0.799066	0.799066	0.695914	0.999538	0.979553	0.99671	0.999967
Dr.10607.1.A1_at	vmhc	myh7	myh7	0.91734	-0.789733	-0.0287633	0.0863867	-0.49835	-0.136237	0.667277	0.569903	0.0967233	0.423927	-0.0602533	0.174791	0.0143623	0.910282	0.767576	0.0181564	0.754383	0.12356	0.201306	0.74875	0.279804	0.896105	1	1	1	1	1	1	1	1	1	1	1	0.999896	0.69419	0.981072	0.927642	0.69196	0.69196	0.578407	0.999538	0.981159	0.99671	0.999967
Dr.282.1.S1_at	NA	nop58	nop58	-0.0116	0.425917	0.143607	0.766977	0.29601	0.301803	-0.609283	-0.07033	0.0899967	-0.22427	0.194407	0.970479	0.0146191	0.349504	0.000983495	0.0939981	0.208196	0.0925193	0.804984	0.65198	0.423959	0.642665	1	1	1	1	1	1	1	1	1	1	1	0.999896	0.700325	0.756441	0.0682633	0.802662	0.802662	0.552649	0.999538	0.981159	0.99671	0.999967
Dr.15238.1.S1_at	ccl-c11b	ccl44	ccl44	0.141607	-0.67538	-0.751157	-0.278707	-0.406527	-0.08093	0.293943	0.0566133	0.06975	0.03409	0.00111333	0.652699	0.0147481	0.00015337	0.146773	0.0579283	0.679708	0.157581	0.750717	0.734536	0.859312	0.995623	1	1	1	1	1	1	1	1	1	1	1	0.999896	0.701336	0.0259591	0.517526	0.788976	0.788976	0.599978	0.999538	0.981159	0.99671	0.999967
Dr.11240.1.A1_at	inaa	inaa	inaa	-0.26311	-0.56339	-0.706163	0.495163	0.1495	-0.14561	0.212133	0.0415433	0.0471533	-0.0932533	0.0142	0.272226	0.0147629	0.00108976	0.0092148	0.416714	0.432847	0.177609	0.790299	0.769161	0.50937	0.912693	1	1	1	1	1	1	1	1	1	1	1	0.999896	0.701336	0.0895722	0.170183	0.914905	0.914905	0.617556	0.999538	0.983128	0.99671	0.999967
Dr.13174.1.A1_at	NA	N/A	N/A	0.00842667	-0.5645	0.837417	0.0773567	-0.23299	-0.16747	1.27953	0.326353	-0.553007	0.500003	0.355447	0.974258	0.0150481	0.00320448	0.629731	0.138538	0.71757	0.0573049	0.177763	0.165936	0.15153	0.172264	1	1	1	1	1	1	1	1	1	1	1	0.999896	0.70785	0.173806	0.873713	0.819709	0.819709	0.53541	0.999538	0.979553	0.99671	0.999967
Dr.5853.1.A1_at	lgals3bpb	lgals3bpb	lgals3bpb	-0.253983	-0.629733	-0.52965	-0.14504	0.112367	0.65527	0.81615	0.0795533	-0.00766	0.09713	-0.18421	0.275139	0.0152063	0.0152609	0.32735	0.55257	0.00929475	0.0114341	0.566965	0.964821	0.583282	0.352567	1	1	1	1	1	1	1	1	1	1	1	0.999896	0.711609	0.322989	0.695345	0.941279	0.941279	0.53541	0.999538	0.996171	0.99671	0.999967
Dr.9.1.S1_at	si:ch211-166a6.5	si:ch211-166a6.5	si:ch211-166a6.5	0.466953	-0.518977	-0.872557	-0.257833	-0.47283	-0.8931	0.801567	0.0527633	0.173823	-0.485933	0.191773	0.0325964	0.0153575	9.18311e-05	0.201572	0.00802256	0.0100591	0.00956044	0.827745	0.434737	0.0084377	0.349859	1	1	1	1	1	1	1	1	1	1	1	0.999896	0.711686	0.0188701	0.583617	0.591796	0.591796	0.53541	0.999538	0.979553	0.99671	0.999967
Dr.25492.1.S1_at	maff	maff	maff	0.11132	0.432867	0.22659	-0.07024	0.128537	0.0054	0.595177	-0.114073	-0.173393	0.190817	0.114077	0.462561	0.0156067	0.29778	0.585097	0.393388	0.9737	0.0101476	0.535509	0.409251	0.158098	0.61065	1	1	1	1	1	1	1	1	1	1	1	0.999896	0.715393	0.73087	0.854158	0.909241	0.909241	0.53541	0.999538	0.979553	0.99671	0.999967
Dr.18643.1.A1_at	NA	N/A	N/A	0.507987	-1.19771	1.02748	-1.22417	-0.376837	-0.415763	-1.06213	-0.224567	-1.03173	0.0395533	-0.639347	0.324045	0.0156229	0.00101304	0.0582713	0.325817	0.534367	0.000499586	0.78865	0.0965687	0.819103	0.152015	1	1	1	1	1	1	1	1	1	1	1	0.999896	0.715393	0.0855242	0.355756	0.890792	0.890792	0.53541	0.999538	0.979553	0.99671	0.999967
Dr.11063.1.A1_at	NA	0	CABZ01102170.1	-0.10749	-0.583703	-0.465497	-0.455243	-0.72893	-0.293607	0.737963	0.0616833	-0.125917	0.0454933	0.340077	0.634225	0.0157669	0.034035	0.0173144	0.0174579	0.333968	0.0176212	0.697606	0.576702	0.80611	0.308196	1	1	1	1	1	1	1	1	1	1	1	0.999896	0.715393	0.419825	0.223101	0.691087	0.691087	0.53541	0.999538	0.979553	0.99671	0.999967
Dr.25445.1.A1_at	NA	N/A	N/A	-0.201867	-0.448133	-0.1858	-0.349833	-0.121157	-0.667367	0.50633	0.160967	-0.288433	0.178167	0.0019	0.19289	0.0160495	0.185821	0.044239	0.351161	0.020452	0.142819	0.315999	0.22105	0.363929	0.994228	1	1	1	1	1	1	1	1	1	1	1	0.999896	0.715393	0.6456	0.317777	0.899799	0.899799	0.589386	0.999538	0.979553	0.99671	0.999967
Dr.25257.1.A1_at	bhlhe41	bhlhe41	bhlhe41	0.730177	0.764707	0.7017	1.02409	0.246997	-1.68992	2.02747	-0.0344333	-0.123793	-0.0045	0.0319033	0.00119839	0.0162623	0.00137951	0.000360013	0.15349	0.251234	0.200802	0.910709	0.720044	0.98508	0.977226	1	1	1	1	1	1	1	1	1	1	1	0.999896	0.715393	0.106653	0.042836	0.827642	0.827642	0.632515	0.999538	0.981159	0.999286	0.999967
Dr.12975.1.A1_at	NA	N/A	N/A	-0.0129233	0.398257	0.740667	0.556537	0.65859	0.053	0.19581	0.35192	-0.0742067	0.0390267	0.153053	0.964763	0.0163038	0.00528108	0.0330412	0.00153857	0.798662	0.27121	0.204967	0.802722	0.81895	0.66459	1	1	1	1	1	1	1	1	1	1	1	0.999896	0.715393	0.220517	0.284332	0.35335	0.35335	0.687244	0.999538	0.98603	0.99671	0.999967
Dr.9890.1.A1_at	NA	0	CR391986.1	-0.0228667	0.634133	0.00503333	-0.244233	0.0993	1.13123	-0.791933	-0.178737	-0.49911	-0.370463	-0.1386	0.944944	0.0163467	0.975215	0.407373	0.565085	0.0570849	0.193535	0.720389	0.00959965	0.452178	0.87944	1	1	1	1	1	1	1	1	1	1	1	0.999896	0.715393	0.995828	0.756158	0.942708	0.942708	0.627634	0.999538	0.979553	0.99671	0.999967
Dr.1662.1.S1_at	ttnb	ttn.1	ttn.1	0.660587	-0.481847	0.270687	0.0567733	-0.07411	-0.359993	0.0701533	0.693277	0.286253	0.0876533	-0.00143667	0.182787	0.0165943	0.126812	0.764867	0.637365	0.100718	0.841185	0.00310912	0.163009	0.740782	0.994196	1	1	1	1	1	1	1	1	1	1	1	0.999896	0.715393	0.589917	0.927114	0.955788	0.955788	0.957561	0.999538	0.979553	0.99671	0.999967
Dr.14613.1.A1_at	NA	N/A	N/A	-0.31376	-0.39525	0.335197	-0.197143	0.116103	-0.22225	1.0039	0.18457	0.00773667	0.220933	0.21404	0.231743	0.0168837	0.25456	0.345038	0.569599	0.449846	0.0329594	0.426741	0.976087	0.287534	0.451427	1	1	1	1	1	1	1	1	1	1	1	0.999896	0.722392	0.701758	0.707983	0.943498	0.943498	0.53541	0.999538	0.998005	0.99671	0.999967
Dr.25176.5.A1_at	NA	si:dkey-195m11.8	si:dkey-195m11.8	-0.198727	-0.69027	-0.502327	-0.03338	-0.284997	-1.06928	0.974413	0.07938	-0.00770667	-0.10181	0.25211	0.241706	0.017106	0.0222391	0.85025	0.100165	0.0862729	0.14866	0.57856	0.962072	0.472185	0.44623	1	1	1	1	1	1	1	1	1	1	1	0.999896	0.722462	0.373609	0.957783	0.810928	0.810928	0.590624	0.999538	0.996171	0.99671	0.999967
Dr.5066.1.S1_at	actn3b	actn3b	actn3b	0.157013	-0.42569	0.476477	-0.701857	0.140273	-0.183353	0.424673	0.320457	-0.00524	0.23048	-0.0741267	0.593335	0.0172003	0.030203	0.00303043	0.285201	0.403734	0.00615139	0.149019	0.977744	0.390963	0.68585	1	1	1	1	1	1	1	1	1	1	1	0.999896	0.722462	0.410368	0.110937	0.874402	0.874402	0.53541	0.999538	0.998005	0.99671	0.999967
Dr.14883.1.S1_at	gar1	gar1	gar1	0.113173	0.416043	0.240937	0.65105	0.29892	0.250877	-0.574853	-0.0886467	0.0713167	-0.116277	0.06717	0.644823	0.0172692	0.0968522	0.00052191	0.0650928	0.28856	0.0340577	0.681374	0.707974	0.688308	0.787774	1	1	1	1	1	1	1	1	1	1	1	0.999896	0.722462	0.554451	0.0512621	0.799066	0.799066	0.53541	0.999538	0.981159	0.99671	0.999967
Dr.23370.1.S1_at	NA	N/A	N/A	0.20856	-0.431703	-0.4324	0.50527	0.04552	-0.13185	0.613027	0.0473767	0.131037	0.126023	-0.01731	0.244654	0.0180409	0.016524	0.0529192	0.858907	0.673859	0.0224934	0.835121	0.687787	0.525948	0.978061	1	1	1	1	1	1	1	1	1	1	1	0.999896	0.740183	0.334702	0.343	0.979485	0.979485	0.53541	0.999538	0.981159	0.99671	0.999967
Dr.17898.1.S1_at	LOC100537916	gpr37a	gpr37a	-0.16663	-0.43937	0.37249	-0.745083	-0.169837	-0.327357	-0.353257	0.141607	-0.35522	0.0510667	0.0650167	0.30845	0.0180433	0.0507562	0.000512413	0.259987	0.131546	0.0187772	0.533038	0.0970519	0.77492	0.848639	1	1	1	1	1	1	1	1	1	1	1	0.999896	0.740183	0.470822	0.0512621	0.874402	0.874402	0.53541	0.999538	0.979553	0.99671	0.999967
Dr.24208.1.S1_at	abcf2a	abcf2a	abcf2a	0.36674	0.774867	0.712547	1.76057	0.606833	0.73568	-0.950657	0.272163	0.319413	0.2663	0.106247	0.546425	0.0184731	0.0274298	0.000194696	0.0156119	0.170785	0.127538	0.679675	0.559284	0.558678	0.815294	1	1	1	1	1	1	1	1	1	1	1	0.999896	0.744107	0.401129	0.0323001	0.676175	0.676175	0.579909	0.999538	0.979553	0.99671	0.999967
Dr.2675.1.A1_at	fkbp5	fkbp5	fkbp5	1.23491	1.24838	1.34873	1.54688	0.356107	0.651593	-0.284183	0.50613	0.48525	1.10131	0.354973	0.106518	0.0185936	0.00231299	0.00161647	0.556345	0.0893198	0.696351	0.323659	0.232065	0.0115651	0.770096	1	1	1	1	1	1	1	1	1	1	1	0.999896	0.744107	0.147437	0.085285	0.941279	0.941279	0.902183	0.999538	0.979553	0.99671	0.999967
Dr.11520.2.S1_a_at	si:ch211-51e12.7	si:ch211-51e12.7	si:ch211-51e12.7	-0.682293	-0.382067	-0.1237	-0.0136033	0.122713	0.178357	-0.64353	0.33027	0.1038	-0.207963	-0.16213	0.155731	0.0186155	0.640625	0.923388	0.471373	0.523164	0.0234084	0.115296	0.698928	0.311645	0.717953	1	1	1	1	1	1	1	1	1	1	1	0.999896	0.744107	0.892785	0.975614	0.926603	0.926603	0.53541	0.999538	0.981159	0.99671	0.999967
Dr.25770.1.S1_at	ctps1a	ctps1a	ctps1a	0.0767867	0.34488	0.29852	0.912453	0.327383	0.154517	-0.475027	-0.141303	0.130183	-0.272093	0.0799633	0.785853	0.0192471	0.0959752	0.000199128	0.0802644	0.546668	0.0623611	0.592622	0.590167	0.232667	0.74212	1	1	1	1	1	1	1	1	1	1	1	0.999896	0.746631	0.553897	0.0323001	0.799186	0.799186	0.53541	0.999538	0.979553	0.99671	0.999967
Dr.2426.1.S1_at	ambp	ambp	ambp	-0.380523	0.4132	-0.62624	-0.0295667	-0.551257	-0.06605	-0.198587	0.0137167	-0.175563	-0.26285	-0.0833733	0.0184027	0.019267	0.00741037	0.84984	0.0111777	0.811517	0.658687	0.965269	0.441155	0.234596	0.754804	1	1	1	1	1	1	1	1	1	1	1	0.999896	0.746631	0.254347	0.957783	0.63709	0.63709	0.888994	0.999538	0.979553	0.99671	0.999967
Dr.17491.2.S1_at	pygmb	pygmb	pygmb	-0.103487	-0.4246	-0.444267	-0.0390333	-0.290757	-0.648853	0.128303	0.0604167	-0.35547	0.000123333	0.00890667	0.636728	0.0207031	0.00415942	0.82012	0.0974484	0.0111667	0.677789	0.693742	0.193804	0.999282	0.981446	1	1	1	1	1	1	1	1	1	1	1	0.999896	0.7751	0.19744	0.946512	0.807943	0.807943	0.895722	0.999538	0.979553	0.999817	0.999967
Dr.17176.1.A1_at	st6gal2a	st6gal2a	st6gal2a	-0.264747	0.45598	0.0332033	-0.40291	0.0206867	-0.0946333	0.63594	-0.330397	-0.5553	-0.266197	-0.225367	0.23806	0.0219769	0.822077	0.0329821	0.900028	0.791825	0.0260588	0.0681557	0.0268398	0.250788	0.667505	1	1	1	1	1	1	1	1	1	1	1	0.999896	0.788997	0.957802	0.284302	0.98583	0.98583	0.53541	0.999538	0.979553	0.99671	0.999967
Dr.24867.1.A1_at	osbpl7	osbpl7	osbpl7	-0.127703	-0.71032	-0.312837	0.334953	-0.303903	-0.935303	1.23201	-0.0299	-0.112463	0.02949	-0.168213	0.394817	0.0221953	0.0435233	0.0265734	0.0848284	0.189408	0.0642224	0.827675	0.566765	0.872631	0.707406	1	1	1	1	1	1	1	1	1	1	1	0.999896	0.791406	0.452532	0.262989	0.799611	0.799611	0.53541	0.999538	0.979553	0.99671	0.999967
Dr.4829.1.A1_at	alas1	alas1	alas1	-0.279983	0.335203	0.548007	0.761573	0.331827	-0.0231067	-0.204557	0.126453	-0.0866867	-0.127573	-0.03419	0.379448	0.0224815	0.0105318	4.9548e-05	0.032888	0.887199	0.223649	0.554405	0.578696	0.53528	0.889143	1	1	1	0.773791	1	1	1	1	1	1	1	0.999896	0.796129	0.280873	0.0164636	0.770726	0.770726	0.651342	0.999538	0.979553	0.99671	0.999967
Dr.4812.1.S1_s_at	NA	myhz2	myhz2	0.546987	-0.79553	0.0715433	-0.34452	-0.504547	-0.571047	0.330413	1.1874	0.458643	0.368003	0.0912267	0.470015	0.0226202	0.849842	0.433833	0.0679038	0.288883	0.567049	0.0129678	0.157952	0.478945	0.855162	1	1	1	1	1	1	1	1	1	1	1	0.999896	0.797427	0.963831	0.774956	0.799066	0.799066	0.849966	0.999538	0.979553	0.99671	0.999967
Dr.19483.1.A1_at	esm1	esm1	esm1	0.0420633	0.5815	2.38471	1.9172	1.18115	0.69357	0.36986	0.0877667	0.0969	-0.271967	-0.0133667	0.731201	0.0227592	8.25759e-09	4.54001e-07	6.86058e-06	0.0363371	0.0129136	0.637446	0.475687	0.115782	0.948095	1	1	0.000128959	0.00709013	0.107142	0.107142	1	1	1	1	1	0.999896	0.797595	4.29863e-05	0.000709013	0.0214283	0.0214283	0.53541	0.999538	0.979553	0.99671	0.999967
Dr.26384.1.A1_at	rimkla	rimkla	rimkla	-0.172063	0.44	-0.0759967	-0.636197	0.329967	1.01767	-1.1393	0.10611	-0.35721	0.220323	0.11251	0.537461	0.0228385	0.604144	0.022006	0.131586	0.322014	0.240604	0.516477	0.06705	0.252443	0.906201	1	1	1	1	1	1	1	1	1	1	1	0.999896	0.797915	0.878031	0.244357	0.81431	0.81431	0.663981	0.999538	0.979553	0.99671	0.999967
Dr.11139.1.A1_at	kcnb2	kcnb2	kcnb2	0.25459	-0.51012	0.219253	0.975447	-0.746853	-0.36581	-0.0133967	0.268853	0.157227	-0.113173	0.0811833	0.576989	0.0232986	0.188252	0.00114682	0.00150542	0.0755404	0.981321	0.221979	0.435872	0.560507	0.900376	1	1	1	1	1	1	1	1	1	1	1	0.999896	0.804226	0.648289	0.0728043	0.35335	0.35335	0.994704	0.999538	0.979553	0.99671	0.999967
Dr.12592.1.S1_at	guca1a	guca1a	guca1a	-0.09335	-0.551197	-0.72559	-0.02928	-0.288143	0.1245	-1.51641	-0.268427	-0.538393	0.0171167	0.137147	0.724414	0.0235922	0.00589404	0.888765	0.0695109	0.550946	2.50254e-05	0.138091	0.031817	0.933323	0.656569	1	1	1	1	1	1	0.390821	1	1	1	1	0.999896	0.804594	0.228399	0.966967	0.799066	0.799066	0.0781643	0.999538	0.979553	0.99671	0.999967
Dr.12593.1.S1_at	klf3	klf3	klf3	0.65493	0.569447	0.52071	0.276407	0.0313	0.106267	-0.18536	0.0811367	0.09513	-0.161107	0.260927	0.00716394	0.0242706	0.00876268	0.127093	0.863505	0.619458	0.621093	0.777331	0.586983	0.408143	0.342076	1	1	1	1	1	1	1	1	1	1	1	0.999896	0.813353	0.260436	0.48827	0.980967	0.980967	0.875088	0.999538	0.979553	0.99671	0.999967
Dr.11276.1.A1_at	rgs9a	rgs9a	rgs9a	-0.00476333	-0.729357	-0.556983	0.287253	-0.27016	-0.741367	0.751933	0.17935	-0.160643	-0.08469	0.200823	0.97742	0.0246135	0.002579	0.170163	0.376341	0.0741211	0.0483142	0.499422	0.452258	0.551799	0.535024	1	1	1	1	1	1	1	1	1	1	1	0.999896	0.813353	0.157946	0.547684	0.906452	0.906452	0.53541	0.999538	0.979553	0.99671	0.999967
Dr.1760.1.A1_at	wu:fc33e09	N/A	N/A	-0.786317	-0.48822	-0.0824467	-0.588603	-0.0247233	0.421773	-0.320767	0.53298	-0.19728	0.389427	0.00294667	0.0135468	0.0246865	0.535895	0.00451751	0.901314	0.121652	0.193168	0.0514377	0.258107	0.0846044	0.987545	1	1	1	1	1	1	1	1	1	1	1	0.999896	0.813353	0.850256	0.125026	0.985993	0.985993	0.627634	0.999538	0.979553	0.99671	0.999967
Dr.268.1.S1_at	epd	epd	epd	0.5363	-0.611443	0.162943	-0.713493	-0.43617	0.22818	0.443863	0.619873	-0.449533	0.00859	0.366607	0.159409	0.024958	0.557428	0.0903457	0.0785263	0.463221	0.370285	0.075219	0.322608	0.968141	0.495967	1	1	1	1	1	1	1	1	1	1	1	0.999896	0.815017	0.860914	0.424851	0.799066	0.799066	0.745406	0.999538	0.979553	0.998677	0.999967
Dr.11194.1.A1_at	si:dkey-22i16.2	cnga1a	cnga1a	-0.32776	-0.416387	-0.987197	-0.77717	-0.427707	-0.72478	-0.36817	-0.148773	-0.168687	0.132857	-0.0381267	0.0647896	0.0255819	2.65407e-05	0.00124641	0.0127172	0.00662931	0.128136	0.534933	0.418736	0.300926	0.908058	1	1	0.414486	1	1	1	1	1	1	1	1	0.999896	0.821532	0.0084589	0.074292	0.653729	0.653729	0.579947	0.999538	0.979553	0.99671	0.999967
Dr.15991.1.S1_at	LOC100000332	si:ch73-335l21.4	si:ch73-335l21.4	-0.220367	0.401707	0.78105	0.674393	0.565233	0.142867	0.117017	0.19211	0.35308	0.0257967	-0.273057	0.283456	0.0258484	0.00506416	0.0251644	0.00380891	0.400119	0.402534	0.534544	0.0490112	0.883464	0.140052	1	1	1	1	1	1	1	1	1	1	1	0.999896	0.821532	0.215496	0.258481	0.476018	0.476018	0.761862	0.999538	0.979553	0.99671	0.999967
Dr.11277.1.A1_at	uts1	uts1	uts1	0.167403	-0.49306	-0.362257	-0.48341	-0.129657	-0.781297	0.35886	-0.129177	-0.291603	-0.0410667	0.120743	0.508555	0.0261184	0.0201533	0.0914336	0.388121	0.0102906	0.233234	0.428591	0.322767	0.853172	0.464481	1	1	1	1	1	1	1	1	1	1	1	0.999896	0.821532	0.357989	0.426626	0.909241	0.909241	0.657653	0.999538	0.979553	0.99671	0.999967
Dr.9880.1.A1_at	kera	kera	kera	0.672693	1.5392	-0.667773	0.19202	0.524813	0.47597	-0.385703	-0.13319	0.177117	-0.13155	0.153927	0.0785349	0.0263025	0.0373065	0.357708	0.357542	0.350735	0.103029	0.565041	0.374081	0.624088	0.865852	1	1	1	1	1	1	1	1	1	1	1	0.999896	0.821532	0.431224	0.719857	0.900501	0.900501	0.558686	0.999538	0.979553	0.99671	0.999967
Dr.14127.1.S1_at	gfap	gfap	gfap	-0.08944	0.342227	0.442477	0.447017	0.20354	0.586853	0.246967	-0.0386467	-0.0352067	0.0504733	0.13615	0.527433	0.0266262	0.00849558	0.0113885	0.23209	0.00882695	0.163007	0.762717	0.851295	0.757618	0.445057	1	1	1	1	1	1	1	1	1	1	1	0.999896	0.825556	0.260436	0.189041	0.864636	0.864636	0.605542	0.999538	0.989895	0.99671	0.999967
Dr.4751.1.S1_x_at	aldh2.1	aldh2.1	aldh2.1	-0.193623	-0.419713	-0.687407	-0.0103433	-0.00797333	-0.168337	0.126417	0.0459167	0.156223	-0.01646	0.0302433	0.240812	0.0275041	0.000332333	0.935225	0.959819	0.36121	0.346198	0.765832	0.291843	0.941005	0.914592	1	1	1	1	1	1	1	1	1	1	1	0.999896	0.827631	0.0415203	0.979769	0.993207	0.993207	0.731732	0.999538	0.979553	0.99671	0.999967
Dr.16542.1.A1_at	grwd1	grwd1	grwd1	-0.22968	0.628863	1.25134	0.848113	0.434953	0.392083	0.0545233	-0.0941967	0.0888433	0.07881	-0.12766	0.1901	0.0275068	2.88588e-05	0.00257171	0.0148161	0.0264331	0.877123	0.655419	0.582137	0.694739	0.439868	1	1	0.450687	1	1	1	1	1	1	1	1	0.999896	0.827631	0.00866706	0.105698	0.670252	0.670252	0.969223	0.999538	0.979553	0.99671	0.999967
Dr.4647.1.S1_at	eif4ebp3l	eif4ebp3l	eif4ebp3l	0.46363	0.605363	0.15977	0.472343	-0.02623	-0.18444	1.10942	-0.00571667	0.16718	-0.1799	-0.05744	0.0381403	0.0278256	0.520797	0.020034	0.89025	0.773923	0.0974686	0.98202	0.37097	0.34352	0.840349	1	1	1	1	1	1	1	1	1	1	1	0.999896	0.827718	0.842175	0.235141	0.985583	0.985583	0.554456	0.999538	0.979553	0.99671	0.999967
Dr.6884.1.S1_at	slc3a2b	slc3a2b	slc3a2b	0.25416	0.344147	0.14296	-0.15892	-0.0451367	0.66226	-0.0597733	0.24254	0.233073	0.182227	0.0982067	0.175251	0.0280222	0.325243	0.26462	0.770485	0.0304717	0.768766	0.232286	0.268544	0.407758	0.594462	1	1	1	1	1	1	1	1	1	1	1	0.999896	0.830404	0.742875	0.648712	0.969515	0.969515	0.931839	0.999538	0.979553	0.99671	0.999967
Dr.5623.1.S1_at	lipg	lipg	lipg	0.267087	0.320953	0.139303	0.70014	0.260223	0.187617	-0.395527	-0.0994467	0.254843	-0.09989	0.0291533	0.16802	0.0285987	0.302785	0.0130825	0.125124	0.301143	0.390124	0.698051	0.322885	0.582164	0.88424	1	1	1	1	1	1	1	1	1	1	1	0.999896	0.835904	0.733383	0.197019	0.81431	0.81431	0.755151	0.999538	0.979553	0.99671	0.999967
Dr.11708.1.S1_at	bzw2	bzw2	bzw2	-0.16368	-0.5475	0.116787	1.0317	-0.773207	-0.455283	0.935403	-0.0602167	-0.134207	-0.00900333	0.13183	0.527754	0.0292189	0.442796	8.47513e-05	0.0016157	0.394722	0.0491414	0.669221	0.436175	0.941397	0.687819	1	1	1	1	1	1	1	1	1	1	1	0.999896	0.835904	0.804783	0.0220594	0.355385	0.355385	0.53541	0.999538	0.979553	0.99671	0.999967
Dr.16133.1.A1_a_at	ftsj	N/A	N/A	-0.13689	0.39216	0.298653	0.682717	0.15821	0.116097	-0.733523	-0.104627	0.106007	-0.04412	-0.04142	0.601012	0.0292398	0.073046	0.00241254	0.489518	0.652631	0.0411876	0.771697	0.706359	0.888082	0.899051	1	1	1	1	1	1	1	1	1	1	1	0.999896	0.835904	0.51727	0.102942	0.930441	0.930441	0.53541	0.999538	0.981159	0.99671	0.999967
Dr.16174.1.A1_at	klf9	N/A	N/A	1.49415	1.49487	1.09134	0.623073	-0.0598133	-0.00512333	0.852847	0.291497	0.0619333	0.370817	0.22985	0.00655928	0.029588	0.000878724	0.0328158	0.856867	0.992784	0.373122	0.553825	0.884259	0.0563327	0.517913	1	1	1	1	1	1	1	1	1	1	1	0.999896	0.835904	0.0809349	0.284082	0.979485	0.979485	0.74607	0.999538	0.98994	0.99671	0.999967
Dr.14029.1.A1_at	pkp1b	pkp1b	pkp1b	-0.174177	-0.417107	-0.3109	-0.35081	-0.894087	-0.921777	0.909243	0.101197	-0.05339	-0.17787	-0.0734067	0.511612	0.0297961	0.210311	0.108973	0.000273786	0.204739	0.0202797	0.63855	0.852158	0.4271	0.801094	1	1	1	1	1	1	1	1	1	1	1	0.999896	0.835904	0.665688	0.458038	0.149806	0.149806	0.53541	0.999538	0.989895	0.99671	0.999967
Dr.10598.1.S1_at	fah	N/A	N/A	0.319703	0.39259	0.611023	0.69296	0.1869	0.19928	0.15731	0.196777	-0.120453	-0.0746267	0.34939	0.107907	0.0298712	0.00208149	0.00497603	0.220409	0.227552	0.624418	0.361829	0.385878	0.690914	0.157601	1	1	1	1	1	1	1	1	1	1	1	0.999896	0.835904	0.13721	0.129284	0.858883	0.858883	0.876299	0.999538	0.979553	0.99671	0.999967
Dr.6531.1.A1_at	socs1a	socs1a	socs1a	0.543467	0.62943	0.874087	0.45972	0.58951	-0.276993	0.294487	0.09087	0.62039	-0.835583	0.31609	0.0531746	0.0299802	0.0141084	0.00887273	0.00384786	0.368943	0.37272	0.72159	0.0640615	0.000728368	0.602754	1	1	1	1	1	1	1	1	1	1	1	0.999896	0.835904	0.316371	0.168823	0.476018	0.476018	0.74607	0.999538	0.979553	0.99671	0.999967
Dr.9252.1.A1_at	scel	scel	scel	0.194223	-0.336837	-0.798087	0.508333	-0.0596367	-0.0347367	0.412527	-0.00346667	0.149853	-0.28731	0.0530333	0.406636	0.0305251	0.000340693	0.0252697	0.769937	0.874188	0.0151647	0.982797	0.643405	0.0686625	0.846279	1	1	1	1	1	1	1	1	1	1	1	0.999896	0.843631	0.0419443	0.258481	0.969515	0.969515	0.53541	0.999538	0.981159	0.99671	0.999967
Dr.23823.1.A1_at	NA	N/A	N/A	-0.0761133	-0.3593	-0.178683	0.176897	-0.0438733	-0.25829	0.867803	0.0695567	0.0736433	0.14053	0.221017	0.553472	0.0305503	0.241623	0.25462	0.748352	0.248529	0.0200472	0.575613	0.645582	0.309003	0.197669	1	1	1	1	1	1	1	1	1	1	1	0.999896	0.843631	0.688206	0.63955	0.968728	0.968728	0.53541	0.999538	0.981159	0.99671	0.999967
Dr.18930.1.A1_at	wu:fb72e05	N/A	N/A	-0.00139333	-0.342163	0.599767	-0.535493	0.0752833	0.0369	-0.02557	-0.12064	-0.293063	0.339373	0.04167	0.995342	0.031036	0.00214307	0.0122153	0.685932	0.805284	0.898067	0.656401	0.292755	0.297637	0.787306	1	1	1	1	1	1	1	1	1	1	1	0.999896	0.844405	0.140623	0.192888	0.961196	0.961196	0.973563	0.999538	0.979553	0.99671	0.999967
Dr.631.1.S1_at	mg:db04d07	N/A	N/A	0.0290733	-0.58653	-0.367227	-0.172977	-0.536207	-0.8819	0.91938	0.0886967	-0.357347	0.00777667	-0.141137	0.898517	0.0311881	0.24882	0.277644	0.0220558	0.143107	0.180685	0.695421	0.255398	0.971482	0.669041	1	1	1	1	1	1	1	1	1	1	1	0.999896	0.84568	0.696344	0.660166	0.706247	0.706247	0.620055	0.999538	0.979553	0.999176	0.999967
Dr.14699.1.A1_at	LOC100151335	zgc:64065	zgc:64065	0.319653	0.420087	0.0815	0.81165	-0.112523	-0.0146367	0.02338	-0.175727	0.332193	-0.618053	0.09875	0.137512	0.0313557	0.514817	0.000153506	0.464148	0.942904	0.842601	0.341666	0.17006	0.0120626	0.593	1	1	1	1	1	1	1	1	1	1	1	0.999896	0.84568	0.839611	0.0292353	0.925157	0.925157	0.957715	0.999538	0.979553	0.99671	0.999967
Dr.24921.1.S1_at	gpx4b	gpx4b	gpx4b	-0.0793067	0.377857	1.37488	1.43532	0.657973	0.519963	0.0911933	0.167773	0.424113	-0.247957	-0.0872633	0.689598	0.0319052	1.35137e-05	3.04765e-07	0.000413815	0.0193102	0.531799	0.25191	0.0617549	0.155865	0.713059	1	1	0.211043	0.00475952	1	1	1	1	1	1	1	0.999896	0.852324	0.00565546	0.000639442	0.208469	0.208469	0.834498	0.999538	0.979553	0.99671	0.999967
Dr.12263.1.A1_at	sdpra	cavin2a	cavin2a	0.00459	-0.460317	-0.151567	-0.41995	-0.0732	-0.26377	0.808323	-0.181307	-0.0879167	0.0821833	0.118287	0.989184	0.0335465	0.267184	0.0169966	0.677583	0.292893	0.0168899	0.195633	0.587014	0.643925	0.737817	1	1	1	1	1	1	1	1	1	1	1	0.999896	0.87323	0.708182	0.221013	0.961196	0.961196	0.53541	0.999538	0.979553	0.99671	0.999967
Dr.13321.1.S2_at	hig1	higd1a	higd1a	0.726823	0.8542	0.6328	1.38656	-0.0577333	0.57837	-0.06683	0.515973	0.481807	0.148403	0.11217	0.207244	0.0335492	0.0108793	6.9849e-05	0.710677	0.227859	0.821488	0.165215	0.0461297	0.709645	0.858961	1	1	1	1	1	1	1	1	1	1	1	0.999896	0.87323	0.283642	0.0202006	0.963448	0.963448	0.949044	0.999538	0.979553	0.99671	0.999967
Dr.25506.1.A1_at	mmrn2a	N/A	N/A	-0.0897833	0.466563	-0.283563	-0.662907	-0.118563	1.48525	-0.634847	-0.0142867	-0.466253	0.0959767	0.165723	0.640282	0.0343965	0.215426	0.00112432	0.644377	0.057707	0.393334	0.931859	0.0122198	0.649144	0.877319	1	1	1	1	1	1	1	1	1	1	1	0.999896	0.876284	0.669593	0.0723311	0.95609	0.95609	0.757703	0.999538	0.979553	0.99671	0.999967
Dr.9845.2.A1_at	arl3l2	arl3l2	arl3l2	-0.22955	-0.551107	-1.43798	-0.43774	-0.557393	-0.322553	-0.06319	-0.0547667	0.0537	-0.118153	0.0815767	0.131189	0.0344521	8.59827e-07	0.0317089	0.0033728	0.0764831	0.715902	0.67602	0.758845	0.442026	0.685666	1	1	0.0134279	1	1	1	1	1	1	1	1	0.999896	0.876284	0.00111899	0.281232	0.476018	0.476018	0.907546	0.999538	0.981159	0.99671	0.999967
Dr.7728.1.A1_s_at	wu:fi38a11	N/A	N/A	-0.0507367	-0.458047	-0.198673	-0.498027	-0.79113	-0.405527	1.37089	0.219	-0.248803	0.1516	0.275243	0.828522	0.0346949	0.376186	0.0762798	0.00370411	0.485418	0.0272171	0.154856	0.385254	0.364504	0.23259	1	1	1	1	1	1	1	1	1	1	1	0.999896	0.87654	0.774233	0.398306	0.476018	0.476018	0.53541	0.999538	0.979553	0.99671	0.999967
Dr.12557.1.A1_at	camta1a	camta1a	camta1a	0.00418	0.381627	1.59983	0.701833	-0.0364833	-0.626943	0.39266	0.345827	-0.157933	-0.392747	-0.203723	0.983289	0.0348821	3.00312e-05	0.000346786	0.794215	0.0856611	0.416305	0.0351699	0.581447	0.131782	0.348014	1	1	0.468997	1	1	1	1	1	1	1	1	0.999896	0.87654	0.00884899	0.0419518	0.970619	0.970619	0.768401	0.999538	0.979553	0.99671	0.999967
Dr.14268.1.A1_at	pcf11	pcf11	pcf11	0.11532	0.300437	-0.00544333	-0.587127	-0.248483	0.0272367	0.206977	-0.17695	-0.120597	0.0133033	0.142047	0.504137	0.0349673	0.975657	0.00260775	0.131619	0.894987	0.321875	0.212013	0.418679	0.929571	0.346324	1	1	1	1	1	1	1	1	1	1	1	0.999896	0.87654	0.995937	0.105776	0.81431	0.81431	0.716103	0.999538	0.979553	0.99671	0.999967
Dr.10336.1.S1_at	dct	dct	dct	-0.161217	0.459087	-0.302447	1.03654	0.519633	0.304703	-0.330713	0.165417	0.1975	-0.500617	-0.05953	0.664016	0.0352229	0.105819	0.00104065	0.0242847	0.0808745	0.37533	0.583236	0.480735	0.0569756	0.811195	1	1	1	1	1	1	1	1	1	1	1	0.999896	0.877314	0.566146	0.0695642	0.723171	0.723171	0.747348	0.999538	0.979553	0.99671	0.999967
Dr.11552.1.S1_at	atp2a1l	atp2a1l	atp2a1l	0.653113	-0.705373	-0.08053	-0.654927	-0.214697	-0.39404	0.216773	0.52955	0.125653	-0.19646	-0.41993	0.327349	0.0357299	0.667765	0.0116526	0.241502	0.127549	0.493747	0.216162	0.620608	0.414371	0.0925402	1	1	1	1	1	1	1	1	1	1	1	0.999896	0.883201	0.902912	0.190207	0.8661	0.8661	0.817715	0.999538	0.980248	0.99671	0.999967
Dr.20928.1.S1_at	pvalb1	pvalb1	pvalb1	0.62954	-1.13114	-0.542363	-1.23223	-0.595057	-1.17332	0.0475433	0.636487	0.710973	-0.419667	-0.322887	0.390497	0.0359384	0.114787	0.00980691	0.0869106	0.0168512	0.896028	0.229509	0.00892789	0.144753	0.493266	1	1	1	1	1	1	1	1	1	1	1	0.999896	0.883201	0.575793	0.175435	0.799611	0.799611	0.973519	0.999538	0.979553	0.99671	0.999967
Dr.9268.1.A1_at	map1aa	map1aa	map1aa	-0.102	-0.285843	0.0196067	-0.788893	0.0631	0.42207	-0.359373	0.206917	-0.448337	0.0709	0.256353	0.688657	0.0360971	0.906786	0.000380157	0.736437	0.32825	0.358725	0.196652	0.00586007	0.687146	0.525623	1	1	1	1	1	1	1	1	1	1	1	0.999896	0.883201	0.980562	0.042836	0.967805	0.967805	0.738395	0.999538	0.979553	0.99671	0.999967
Dr.8594.1.S1_at	zgc:100919	tspan36	tspan36	0.126263	0.506607	0.336477	0.63855	0.0206067	0.60718	0.277433	0.08213	0.357867	-0.48027	0.0669433	0.47002	0.0362203	0.109469	0.00453866	0.869557	0.0453164	0.189335	0.687624	0.0419891	0.0327638	0.76171	1	1	1	1	1	1	1	1	1	1	1	0.999896	0.883201	0.5663	0.125026	0.982209	0.982209	0.62706	0.999538	0.979553	0.99671	0.999967
Dr.4837.1.A1_at	acta1a	acta1a	acta1a	-0.384217	-0.64051	-0.543207	0.0641867	0.02344	-0.05382	0.632563	-0.0541333	-0.533973	-0.414443	0.18859	0.273233	0.0364464	0.0915689	0.870131	0.975389	0.911093	0.230957	0.915373	0.214852	0.433941	0.894097	1	1	1	1	1	1	1	1	1	1	1	0.999896	0.883201	0.547276	0.962314	0.995179	0.995179	0.657653	0.999538	0.979553	0.99671	0.999967
Dr.22360.1.A1_at	aqp1a.1	aqp1a.1	aqp1a.1	0.42748	0.362413	0.202047	0.63523	0.25515	0.0448233	0.414627	-0.02727	0.21435	0.419597	0.306883	0.0498711	0.0368629	0.281614	0.00422367	0.165154	0.836113	0.124874	0.847521	0.180452	0.0322863	0.162187	1	1	1	1	1	1	1	1	1	1	1	0.999896	0.889074	0.717809	0.122801	0.837425	0.837425	0.579883	0.999538	0.979553	0.99671	0.999967
Dr.16375.1.A1_at	unc119b	unc119b	unc119b	-0.01336	-0.469077	-1.10717	0.35881	-0.273247	-0.394377	0.646217	0.0217267	0.0948633	0.0815867	0.01893	0.9327	0.0372566	9.76746e-06	0.0200836	0.0483771	0.289185	0.0849364	0.884741	0.542082	0.560072	0.955107	1	1	0.152538	1	1	1	1	1	1	1	1	0.999896	0.889074	0.00507403	0.235141	0.788976	0.788976	0.5458	0.999538	0.979553	0.99671	0.999967
Dr.5428.2.A1_at	pik3r3b	pik3r3b	pik3r3b	0.0523833	0.322623	-0.0933367	0.782603	0.565397	0.36912	-0.282363	0.271773	0.175337	0.23392	-0.0965267	0.836833	0.0377042	0.722233	0.000512805	0.00144527	0.245309	0.472741	0.333319	0.454753	0.253987	0.734418	1	1	1	1	1	1	1	1	1	1	1	0.999896	0.890417	0.919973	0.0512621	0.35335	0.35335	0.805104	0.999538	0.979553	0.99671	0.999967
Dr.8629.1.A1_at	lrrfip1a	lrrfip1a	lrrfip1a	0.0181833	-0.3528	-0.871547	0.0777333	-0.20863	-0.768803	1.06361	-0.00790333	-0.10985	-0.0804833	0.11474	0.919479	0.0377445	0.000203429	0.708146	0.253237	0.122608	0.0430263	0.960684	0.556051	0.68412	0.462678	1	1	1	1	1	1	1	1	1	1	1	0.999896	0.890417	0.031455	0.906262	0.873941	0.873941	0.53541	0.999538	0.979553	0.99671	0.999967
Dr.21757.1.A1_at	NA	N/A	N/A	0.0717167	-0.29554	0.60381	-0.116247	0.25073	-0.150577	0.28203	0.1478	-0.0945667	0.397447	-0.0826	0.654475	0.0393596	0.0045194	0.607567	0.183789	0.445574	0.278748	0.301882	0.71557	0.149453	0.765538	1	1	1	1	1	1	1	1	1	1	1	0.999896	0.890572	0.207413	0.865053	0.842155	0.842155	0.69319	0.999538	0.981159	0.99671	0.999967
Dr.12585.1.S1_at	myo3a	myo3a	myo3a	-0.06385	-0.63574	-1.17471	0.151833	-0.31374	-0.7713	0.828513	0.229343	-0.0986767	-0.0261667	0.283507	0.710321	0.039556	0.000203195	0.290581	0.189146	0.111032	0.182173	0.121252	0.595681	0.911313	0.559644	1	1	1	1	1	1	1	1	1	1	1	0.999896	0.890572	0.031455	0.668954	0.843343	0.843343	0.622099	0.999538	0.979553	0.99671	0.999967
Dr.24216.1.S1_at	cki	N/A	N/A	0.21	0.482133	-0.643213	-0.802877	-0.746873	-1.14353	-0.68225	-1.232	-0.0289967	-0.144147	0.146197	0.467385	0.0402947	0.00537884	0.00900389	0.0337604	0.0122027	0.00772068	0.0134313	0.891894	0.524792	0.845323	1	1	1	1	1	1	1	1	1	1	1	0.999896	0.896877	0.221852	0.169025	0.774125	0.774125	0.53541	0.999538	0.990022	0.99671	0.999967
Dr.26458.1.S1_at	zgc:64022	zgc:64022	zgc:64022	0.02338	0.865077	0.19969	-0.101293	-0.447783	0.113413	-0.268623	0.0669067	0.0519433	0.119527	-0.0879033	0.873268	0.0413699	0.291061	0.567048	0.223169	0.556346	0.241482	0.706644	0.715504	0.386272	0.606976	1	1	1	1	1	1	1	1	1	1	1	0.999896	0.906135	0.726263	0.846513	0.861	0.861	0.66465	0.999538	0.981159	0.99671	0.999967
Dr.25140.2.S1_at	icn	icn	icn	0.415587	-0.400663	-1.08744	-0.0115167	-0.413593	0.139787	-0.0167167	0.0455233	0.24371	-0.09751	-0.11103	0.231707	0.0415124	0.000388793	0.95841	0.140459	0.455868	0.953011	0.840468	0.521195	0.665815	0.622819	1	1	1	1	1	1	1	1	1	1	1	0.999896	0.906712	0.0449824	0.988798	0.825521	0.825521	0.988652	0.999538	0.979553	0.99671	0.999967
Dr.6531.2.S1_at	socs1a	socs1a	socs1a	0.673193	0.64527	0.802603	0.546527	0.63988	0.0431833	0.04496	0.10731	0.680493	-0.63214	0.0219433	0.00274428	0.0417464	0.0041548	0.00351321	0.0101019	0.910125	0.901083	0.642849	0.0142107	0.00519592	0.962185	1	1	1	1	1	1	1	1	1	1	1	0.999896	0.908013	0.19744	0.112892	0.616253	0.616253	0.974419	0.999538	0.979553	0.99671	0.999967
Dr.2625.1.A1_at	dst	0	DST	-0.307903	-0.354707	0.2922	-0.632483	0.259333	-0.0977167	-0.137993	0.335263	-0.34423	0.1489	0.210883	0.107392	0.0430622	0.153684	0.00751076	0.0968972	0.697892	0.438981	0.0209737	0.202824	0.496224	0.345956	1	1	1	1	1	1	1	1	1	1	1	0.999896	0.920589	0.61572	0.158937	0.807494	0.807494	0.782607	0.999538	0.979553	0.99671	0.999967
Dr.460.1.A1_at	pvalb2	pvalb2	pvalb2	1.10835	-1.01042	-0.10192	-0.983163	-0.253647	-0.873773	0.206983	1.00477	0.98994	-0.0635367	-0.124553	0.193384	0.0431834	0.76509	0.057904	0.274546	0.0195683	0.623451	0.0754752	0.00582592	0.883727	0.704509	1	1	1	1	1	1	1	1	1	1	1	0.999896	0.920589	0.936863	0.354622	0.874402	0.874402	0.876299	0.999538	0.979553	0.99671	0.999967
Dr.9288.1.S1_at	igf2b	igf2b	igf2b	0.702387	0.313827	0.332713	0.09508	0.07772	0.09838	0.27711	-0.21189	0.00211333	0.0677567	0.1867	0.0100825	0.0441878	0.0735322	0.449009	0.561866	0.521622	0.389994	0.231147	0.986999	0.628077	0.439877	1	1	1	1	1	1	1	1	1	1	1	0.999896	0.928449	0.517509	0.783792	0.941603	0.941603	0.755088	0.999538	0.999049	0.99671	0.999967
Dr.10250.1.A1_at	tdh	tdh	tdh	0.61978	-0.498153	-0.25215	-0.0438367	-0.409337	-0.0457467	-0.27297	0.143477	0.475063	0.0521733	-0.03503	0.00292202	0.0448746	0.311866	0.77374	0.0157661	0.799795	0.426641	0.54716	0.186576	0.774735	0.878271	1	1	1	1	1	1	1	1	1	1	1	0.999896	0.931923	0.737495	0.930486	0.676425	0.676425	0.775302	0.999538	0.979553	0.99671	0.999967
Dr.664.2.S1_at	ddx5	ddx5	ddx5	-0.00396	0.507837	0.86406	1.18747	0.54418	0.596393	-0.422777	0.13917	-0.03352	0.124207	0.201217	0.99051	0.045818	4.14444e-05	8.94894e-06	0.00244277	0.227906	0.0963004	0.576925	0.878701	0.497628	0.201945	1	1	0.647238	0.139756	1	1	1	1	1	1	1	0.999896	0.942145	0.011355	0.00665503	0.434367	0.434367	0.554427	0.999538	0.98994	0.99671	0.999967
Dr.25756.1.S1_at	hdac9b	hdac9b	hdac9b	0.00721	-0.388167	-1.19548	-0.279637	0.569977	-0.750643	0.138003	0.27641	-0.04717	0.163797	0.40257	0.953198	0.0459759	0.000120792	0.209643	0.00351119	0.0134878	0.637332	0.277658	0.87644	0.519914	0.304838	1	1	1	1	1	1	1	1	1	1	1	0.999896	0.943502	0.0221562	0.591928	0.476018	0.476018	0.88232	0.999538	0.98994	0.99671	0.999967
Dr.4275.1.S1_at	NA	prss59.2	prss59.2	1.38233	0.93183	0.461907	-0.988257	0.5045	-1.15781	-0.211527	1.47541	0.978823	0.885177	0.294637	0.341346	0.0462374	0.312734	0.0174751	0.50083	0.124244	0.222395	0.273539	0.00452606	0.381375	0.393991	1	1	1	1	1	1	1	1	1	1	1	0.999896	0.944853	0.737827	0.224431	0.931357	0.931357	0.650939	0.999538	0.979553	0.99671	0.999967
Dr.100.1.A1_at	abca12	abca12	abca12	0.166397	-0.464657	0.10743	0.604553	0.372753	0.183163	0.370843	-0.00437	0.09531	-0.04719	-0.108277	0.273838	0.0470899	0.406546	0.00925055	0.0876884	0.449758	0.0284024	0.986281	0.715391	0.856131	0.674229	1	1	1	1	1	1	1	1	1	1	1	0.999896	0.948906	0.788536	0.170183	0.799732	0.799732	0.53541	0.999538	0.981159	0.99671	0.999967
Dr.10293.2.S1_a_at	pde6h	pde6ha	pde6ha	-0.0120667	0.399953	-0.386433	0.008	1.10584	-0.2531	1.18383	0.139533	0.00396667	0.266333	-0.0467333	0.935607	0.0472964	0.0310009	0.95588	0.000120379	0.355546	0.000840722	0.286805	0.980231	0.0546615	0.741621	1	1	1	1	1	1	1	1	1	1	1	0.999896	0.948985	0.414896	0.987918	0.093998	0.093998	0.53541	0.999538	0.998309	0.99671	0.999967
Dr.23086.1.A1_at	wu:fk14d06	N/A	N/A	0.387873	0.292477	-0.245507	0.682453	0.101333	-0.02614	0.423967	-0.0624067	0.59993	-0.208977	-0.0389367	0.100445	0.0474997	0.0866108	0.000941735	0.442214	0.891801	0.0433919	0.705091	0.0106304	0.293799	0.898404	1	1	1	1	1	1	1	1	1	1	1	0.999896	0.948985	0.541506	0.0664578	0.918549	0.918549	0.53541	0.999538	0.979553	0.99671	0.999967
Dr.5206.1.S1_at	aldh1a2	aldh1a2	aldh1a2	0.300553	0.324663	-0.03789	0.36183	-0.0561967	-0.0790933	-0.597353	-0.0712633	0.138787	-0.125153	0.07204	0.273082	0.047894	0.879719	0.0630621	0.673942	0.799725	0.0157686	0.788521	0.62268	0.647417	0.753592	1	1	1	1	1	1	1	1	1	1	1	0.999896	0.950668	0.97312	0.367502	0.961034	0.961034	0.53541	0.999538	0.980731	0.99671	0.999967
Dr.4654.3.S1_at	ppp1r15a	ppp1r15a	ppp1r15a	0.09051	0.53551	0.441677	-0.819323	-0.0457833	0.286167	-0.03316	0.0995167	-0.426277	-0.0785367	-0.122297	0.668481	0.0482467	0.029701	0.0019253	0.827901	0.118537	0.894945	0.75873	0.113979	0.659767	0.583669	1	1	1	1	1	1	1	1	1	1	1	0.999896	0.950668	0.409391	0.0911135	0.977267	0.977267	0.973488	0.999538	0.979553	0.99671	0.999967
Dr.22840.1.S1_at	zgc:158423	zgc:158423	zgc:158423	0.278833	0.301943	0.207777	0.610733	0.19603	0.231243	-0.0253267	-0.261177	0.105217	-0.492993	0.0462033	0.103123	0.0483002	0.25571	0.00249779	0.263703	0.190771	0.86748	0.182598	0.503883	0.0211327	0.733581	1	1	1	1	1	1	1	1	1	1	1	0.999896	0.950668	0.702943	0.105143	0.874402	0.874402	0.966195	0.999538	0.979553	0.99671	0.999967
Dr.7596.1.A1_at	fgf13a	fgf13a	fgf13a	-0.0231633	-0.350833	-0.138483	-0.03889	-0.25726	-0.63033	0.794777	0.144797	-0.3076	0.220513	-0.123297	0.848439	0.0493009	0.328284	0.761001	0.0791101	0.102544	0.0311753	0.310598	0.113921	0.215099	0.678443	1	1	1	1	1	1	1	1	1	1	1	0.999896	0.962414	0.743663	0.925478	0.799066	0.799066	0.53541	0.999538	0.979553	0.99671	0.999967
Dr.25993.1.A1_at	NA	hs6st1b	hs6st1b	0.0366033	0.32848	0.723113	0.0218633	0.01032	0.245917	-0.448167	0.25044	0.135697	-0.00774667	-0.0199267	0.774422	0.0496588	0.00021236	0.881442	0.954295	0.164432	0.0330528	0.0974098	0.470176	0.954	0.942564	1	1	1	1	1	1	1	1	1	1	1	0.999896	0.964676	0.0321983	0.965857	0.992363	0.992363	0.53541	0.999538	0.979553	0.998105	0.999967
AFFX-PheX-M_at	NA	N/A	N/A	0.277517	0.26975	-0.33961	0.12117	-0.240527	0.0874	0.0188667	-0.726507	-0.05072	-0.02762	-0.100087	0.168164	0.0496997	0.0688001	0.385166	0.0654979	0.678906	0.897827	0.0339592	0.748563	0.878845	0.669836	1	1	1	1	1	1	1	1	1	1	1	0.999896	0.964676	0.514456	0.740458	0.799066	0.799066	0.973563	0.999538	0.981159	0.99671	0.999967
Dr.7728.1.A1_at	wu:fi38a11	N/A	N/A	0.125497	-0.373703	-0.156647	-0.634693	-0.42166	-0.961527	1.4029	0.15398	-0.437363	0.213213	-0.000903333	0.452759	0.0499595	0.494164	0.00211689	0.0661092	0.165851	0.0205704	0.327739	0.102801	0.342388	0.996864	1	1	1	1	1	1	1	1	1	1	1	0.999896	0.964676	0.829219	0.0969486	0.799066	0.799066	0.53541	0.999538	0.979553	0.99671	0.999967
Dr.394.1.A1_at	uspl1	uspl1	uspl1	-0.03044	0.330507	0.588083	-0.323477	-0.08369	0.0833833	-0.193203	0.0963567	-0.3591	-0.04507	0.263473	0.822434	0.0499727	0.00272374	0.0260062	0.561549	0.672733	0.224052	0.461583	0.0264901	0.82719	0.235994	1	1	1	1	1	1	1	1	1	1	1	0.999896	0.964676	0.159912	0.26123	0.941603	0.941603	0.651649	0.999538	0.979553	0.99671	0.999967
Dr.12796.1.A1_at	wbp2	wbp2	wbp2	0.191427	0.342963	0.615953	0.107137	0.04979	0.129227	0.20607	0.373123	-0.202993	0.03505	-0.0854067	0.315185	0.0510361	0.00275453	0.532609	0.856042	0.481062	0.331318	0.0203849	0.284347	0.842972	0.695763	1	1	1	1	1	1	1	1	1	1	1	0.999896	0.971789	0.160513	0.827144	0.979485	0.979485	0.722476	0.999538	0.979553	0.99671	0.999967
Dr.4654.1.A1_at	ppp1r15a	ppp1r15a	ppp1r15a	0.22852	0.430407	0.121357	-0.708817	-0.109567	0.32416	0.118213	0.0389833	-0.38237	-0.0246667	-0.0223333	0.336086	0.0515786	0.367768	0.010342	0.483035	0.0756911	0.654897	0.897121	0.110657	0.907003	0.917268	1	1	1	1	1	1	1	1	1	1	1	0.999896	0.971789	0.768559	0.180661	0.928365	0.928365	0.887502	0.999538	0.979553	0.99671	0.999967
Dr.12840.1.A1_at	NA	fbxl3a	fbxl3a	0.1127	0.334847	-0.00155333	-0.623267	0.132307	0.39186	0.335623	0.0539933	-0.688363	0.0519567	0.310667	0.73241	0.0527402	0.990655	0.00582406	0.421524	0.0994668	0.233137	0.798563	0.0214279	0.795	0.457158	1	1	1	1	1	1	1	1	1	1	1	0.999896	0.977655	0.997695	0.139334	0.915058	0.915058	0.657653	0.999538	0.979553	0.99671	0.999967
Dr.26372.1.A1_at	NA	N/A	N/A	0.237003	0.5769	0.16029	-0.89009	-0.671003	-0.0480367	0.24438	-0.153353	-0.422797	0.161927	-0.06393	0.57362	0.053288	0.585968	0.0130184	0.0580529	0.864889	0.336488	0.678434	0.191939	0.528816	0.940714	1	1	1	1	1	1	1	1	1	1	1	0.999896	0.980966	0.870246	0.196623	0.788976	0.788976	0.726481	0.999538	0.979553	0.99671	0.999967
Dr.14702.1.A1_at	NA	N/A	N/A	0.08136	0.292617	0.749013	0.418527	0.0734667	0.174417	-0.02047	0.05171	0.20071	-0.15358	-0.164037	0.572731	0.0546765	0.000545376	0.0219755	0.67833	0.250413	0.865321	0.698884	0.337632	0.315464	0.366417	1	1	1	1	1	1	1	1	1	1	1	0.999896	0.986254	0.0579398	0.244357	0.961196	0.961196	0.96492	0.999538	0.979553	0.99671	0.999967
Dr.7608.1.A1_at	jun	jun	jun	-0.254723	0.472097	1.57088	0.41415	0.700347	0.19976	0.923437	0.571533	-0.0884933	0.04184	-0.0643	0.183541	0.0561687	0.000265339	0.0661416	0.00661441	0.401515	0.00266098	0.0573409	0.798931	0.862678	0.802328	1	1	1	1	1	1	1	1	1	1	1	0.999896	0.99373	0.0364924	0.373077	0.558364	0.558364	0.53541	0.999538	0.98603	0.99671	0.999967
Dr.15082.1.S1_at	zgc:73273	dctpp1	dctpp1	-0.224777	0.275733	-0.0393433	-0.224213	0.145603	-0.0389867	-0.645247	-0.06037	0.37377	-0.280063	-0.20447	0.267157	0.057926	0.795648	0.127634	0.48201	0.804583	0.0352259	0.747357	0.0878722	0.157484	0.322704	1	1	1	1	1	1	1	1	1	1	1	0.999896	0.995154	0.948232	0.489384	0.928147	0.928147	0.53541	0.999538	0.979553	0.99671	0.999967
Dr.4918.1.A1_at	nuak2	nuak2	nuak2	0.165193	0.303537	0.0565633	0.26851	0.00705333	-0.343207	0.585397	-0.0879133	-0.0987433	0.158553	-0.202133	0.431717	0.0589403	0.727579	0.239841	0.964406	0.282779	0.0364826	0.624189	0.603007	0.300286	0.476257	1	1	1	1	1	1	1	1	1	1	1	0.999896	0.995154	0.921757	0.625099	0.993604	0.993604	0.53541	0.999538	0.980248	0.99671	0.999967
Dr.59.1.S1_at	anxa1a	anxa1a	anxa1a	0.46548	-0.432247	-1.03504	-0.211447	-0.63504	-0.71113	0.362477	0.0508267	0.11439	-0.29275	-0.0610333	0.130258	0.0595156	0.000104635	0.35717	0.002157	0.0191854	0.117003	0.882932	0.606876	0.101804	0.715979	1	1	1	1	1	1	1	1	1	1	1	0.999896	0.995154	0.0206001	0.719083	0.415875	0.415875	0.571558	0.999538	0.980248	0.99671	0.999967
Dr.7116.1.S1_at	mphosph10	mphosph10	mphosph10	0.301773	0.281347	0.476513	0.66113	0.195673	0.301593	-0.186567	-0.0608967	0.01321	0.1074	0.11318	0.109174	0.0605174	0.0558491	0.000280672	0.229843	0.371147	0.334715	0.755262	0.934386	0.639944	0.596281	1	1	1	1	1	1	1	1	1	1	1	0.999896	0.995154	0.484822	0.0367954	0.864494	0.864494	0.725063	0.999538	0.994275	0.99671	0.999967
Dr.982.1.S1_at	vmp1	vmp1	vmp1	0.129363	0.362923	1.08542	1.09756	0.41593	0.700803	-0.48698	0.0677167	0.247137	-0.107813	-0.00429	0.601727	0.0609329	0.000219536	1.41536e-05	0.0115972	0.0605561	0.158686	0.797945	0.261758	0.602382	0.982424	1	1	1	0.221037	1	1	1	1	1	1	1	0.999896	0.995154	0.0322675	0.00879604	0.645121	0.645121	0.600974	0.999538	0.979553	0.99671	0.999967
Dr.8763.1.A1_at	kpnb3	kpnb3	kpnb3	-0.145943	0.348523	0.358667	0.858683	0.415437	0.0242267	-0.768723	0.106347	0.0255833	-0.190977	-0.00784	0.691493	0.061297	0.0480815	0.000101905	0.0100585	0.934965	0.0673383	0.755638	0.909306	0.3413	0.958354	1	1	1	1	1	1	1	1	1	1	1	0.999896	0.995154	0.465925	0.0241129	0.616253	0.616253	0.537143	0.999538	0.992601	0.99671	0.999967
Dr.20131.2.A1_at	clu	clu	clu	0.0581033	0.320607	0.846093	0.15117	0.23996	-0.00741	0.385227	-0.0109467	-0.00689333	0.026	-0.04407	0.679827	0.06164	0.000760202	0.641521	0.080325	0.975257	0.144874	0.935321	0.97051	0.865744	0.889299	1	1	1	1	1	1	1	1	1	1	1	0.999896	0.995154	0.0737396	0.878592	0.799186	0.799186	0.589386	0.999538	0.997324	0.99671	0.999967
Dr.24292.5.S1_at	krt17	krt17	krt17	0.380893	-0.28931	-1.25281	-0.10013	-0.342223	0.217817	-0.100233	0.02189	0.222993	-0.405487	0.259087	0.115585	0.0616898	0.000251355	0.744056	0.109944	0.380777	0.75709	0.929766	0.678217	0.0402344	0.43974	1	1	1	1	1	1	1	1	1	1	1	0.999896	0.995154	0.0353641	0.920317	0.812937	0.812937	0.92755	0.999538	0.981159	0.99671	0.999967
Dr.12469.1.S1_at	arr3a	arr3a	arr3a	-0.185867	-0.362487	-0.9461	0.308567	-0.0233867	-0.99688	1.81962	0.196667	-0.243167	-0.1019	0.0652333	0.3435	0.0617017	7.58163e-05	0.0977572	0.916515	0.115833	0.0178337	0.28531	0.186557	0.43592	0.926822	1	1	1	1	1	1	1	1	1	1	1	0.999896	0.995154	0.0166764	0.439081	0.987306	0.987306	0.53541	0.999538	0.979553	0.99671	0.999967
Dr.11283.1.A1_at	slc25a3a	slc25a3a	slc25a3a	-0.343437	-0.490743	-1.24565	0.443677	-0.0787133	-0.1988	-0.345633	-0.0251667	0.17369	-0.0580667	-0.0277633	0.358557	0.0622732	1.26012e-05	0.054281	0.792084	0.372065	0.0531128	0.913791	0.558867	0.696543	0.947289	1	1	0.196793	1	1	1	1	1	1	1	1	0.999896	0.995154	0.00565546	0.345862	0.970619	0.970619	0.53541	0.999538	0.979553	0.99671	0.999967
Dr.1015.1.A1_at	si:ch211-217k17.9	si:ch211-217k17.9	si:ch211-217k17.9	0.28932	0.305367	-0.0370967	0.625603	0.135713	0.0661067	-0.123177	-0.06726	0.15671	0.01326	0.228183	0.0626994	0.0624146	0.816652	0.0182073	0.321321	0.787969	0.48763	0.783175	0.483376	0.963054	0.308913	1	1	1	1	1	1	1	1	1	1	1	0.999896	0.995154	0.955831	0.226435	0.889838	0.889838	0.815306	0.999538	0.979553	0.998501	0.999967
Dr.16960.1.A1_at	NA	N/A	N/A	0.2165	-0.31544	0.362913	-0.599397	-0.109193	-0.507043	0.489097	-0.0791033	-0.563053	0.210807	0.267707	0.409745	0.0626381	0.0250054	0.016653	0.501532	0.100195	0.151656	0.685644	0.0323898	0.503049	0.170619	1	1	1	1	1	1	1	1	1	1	1	0.999896	0.995154	0.389917	0.218562	0.931357	0.931357	0.593217	0.999538	0.979553	0.99671	0.999967
Dr.20690.1.S1_at	ssrp1a	ssrp1a	ssrp1a	-0.0626733	0.421577	0.19314	0.28517	0.118237	0.46032	-0.89932	-0.15921	0.177847	-0.170863	-0.188133	0.813556	0.0629896	0.196603	0.0608006	0.449839	0.178413	0.0215407	0.651681	0.403639	0.489324	0.440085	1	1	1	1	1	1	1	1	1	1	1	0.999896	0.995154	0.654252	0.362706	0.919703	0.919703	0.53541	0.999538	0.979553	0.99671	0.999967
Dr.22620.1.S1_at	gstt1b	gstt1b	gstt1b	0.155997	-0.329477	-0.348237	-0.505243	-0.585757	0.39709	-0.0340733	-0.133147	0.33778	-0.596693	0.34291	0.626522	0.0631228	0.0504764	0.00777673	0.00375631	0.178856	0.936611	0.326629	0.128584	0.0123243	0.244258	1	1	1	1	1	1	1	1	1	1	1	0.999896	0.995154	0.47016	0.161237	0.476018	0.476018	0.984125	0.999538	0.979553	0.99671	0.999967
Dr.25140.5.S1_x_at	icn2	icn2	icn2	0.353143	-0.470043	-1.37756	-0.119543	0.0124533	0.205893	0.407437	0.348903	0.468013	-0.06621	0.0566333	0.231663	0.0635795	0.00012201	0.547877	0.952658	0.236472	0.108362	0.0819189	0.295066	0.768849	0.846247	1	1	1	1	1	1	1	1	1	1	1	0.999896	0.995154	0.0221562	0.834873	0.992363	0.992363	0.561754	0.999538	0.979553	0.99671	0.999967
Dr.4050.1.A1_at	rnf121	rnf121	rnf121	0.08141	-0.26699	0.21547	0.647243	0.210043	0.175263	-0.39004	0.135417	0.191533	0.0163	0.00542667	0.675366	0.063946	0.279484	0.00271222	0.118371	0.584489	0.0297358	0.361724	0.217721	0.908234	0.967926	1	1	1	1	1	1	1	1	1	1	1	0.999896	0.995154	0.715559	0.1068	0.813341	0.813341	0.53541	0.999538	0.979553	0.99671	0.999967
Dr.12594.1.S1_at	xbp1	xbp1	xbp1	-0.363417	0.358233	0.213083	0.77753	0.153647	0.21596	-0.121743	0.0156767	0.223873	0.206737	0.0433333	0.349745	0.0642715	0.15623	0.000104438	0.233851	0.412424	0.460086	0.943517	0.127635	0.378836	0.821106	1	1	1	1	1	1	1	1	1	1	1	0.999896	0.996751	0.616841	0.0242182	0.865927	0.865927	0.797998	0.999538	0.979553	0.99671	0.999967
Dr.4113.1.S1_at	etf1	etf1b	etf1b	-0.0403	0.41158	0.542207	0.454527	0.34093	0.449957	-0.612673	0.09747	0.218427	-0.156257	0.0194	0.871507	0.0649114	0.00391806	0.0289884	0.0656895	0.249349	0.0293528	0.732003	0.322053	0.485586	0.926545	1	1	1	1	1	1	1	1	1	1	1	0.999896	0.999699	0.191888	0.2723	0.799066	0.799066	0.53541	0.999538	0.979553	0.99671	0.999967
Dr.1058.1.S1_at	phb	phb	phb	0.21466	0.411817	0.65984	0.805267	0.378197	0.70947	-0.3678	0.103973	0.241193	0.125877	-0.14692	0.391823	0.0659709	0.00770241	0.000181792	0.0428947	0.0919478	0.157196	0.746815	0.240386	0.549735	0.511073	1	1	1	1	1	1	1	1	1	1	1	0.999896	0.999699	0.25539	0.0323001	0.788976	0.788976	0.599897	0.999538	0.979553	0.99671	0.999967
Dr.12062.1.S1_at	eps8	eps8a	eps8a	-0.748687	-0.405637	-0.500977	0.0614433	-0.221377	-0.60843	0.157873	0.04115	-0.509423	0.180017	-0.118537	0.0125241	0.0662635	0.0170089	0.649372	0.151765	0.0669032	0.606447	0.805617	0.0604662	0.455656	0.602	1	1	1	1	1	1	1	1	1	1	1	0.999896	0.999699	0.34055	0.882264	0.827642	0.827642	0.868071	0.999538	0.979553	0.99671	0.999967
Dr.25140.2.S1_x_at	icn	icn	icn	0.310097	-0.398937	-1.11408	-0.0287	-0.270423	0.226427	0.0322233	0.0635667	0.284187	-0.0413733	-0.0423233	0.356235	0.0664087	0.000778197	0.875279	0.245847	0.186857	0.8964	0.778951	0.444989	0.856344	0.861186	1	1	1	1	1	1	1	1	1	1	1	0.999896	0.999699	0.0745589	0.964013	0.869232	0.869232	0.973519	0.999538	0.979553	0.99671	0.999967
Dr.21062.1.S1_at	klhl18	klhl18	klhl18	0.122703	-0.262013	0.04976	0.0586933	-0.0478933	0.0981833	-0.714043	-0.03068	-0.0144867	-0.0456733	-0.0446933	0.41871	0.0667833	0.751279	0.635294	0.719695	0.679761	0.0412636	0.859971	0.93276	0.739411	0.781415	1	1	1	1	1	1	1	1	1	1	1	0.999896	0.999699	0.931753	0.875767	0.965062	0.965062	0.53541	0.999538	0.99421	0.99671	0.999967
Dr.9835.1.S1_at	gngt1	gngt1	gngt1	-0.452133	-0.512567	-1.15004	-1.04433	-0.5305	-0.181353	-1.24127	-0.1637	-0.0364233	0.04963	0.128967	0.070811	0.0668501	0.000322186	0.000233181	0.0125858	0.499231	0.0126425	0.444967	0.92497	0.890929	0.625162	1	1	1	1	1	1	1	1	1	1	1	0.999896	0.999699	0.0412425	0.0346817	0.653729	0.653729	0.53541	0.999538	0.993804	0.99671	0.999967
Dr.26454.1.S1_at	grina	grinab	grinab	-0.00142667	0.278323	0.725277	-0.12694	0.119633	0.32716	0.15329	0.13328	0.12248	-0.109773	-0.24499	0.992695	0.0671124	0.0002921	0.344413	0.454246	0.0559753	0.304647	0.277284	0.423258	0.409714	0.500057	1	1	1	1	1	1	1	1	1	1	1	0.999896	0.999699	0.0383339	0.70791	0.922013	0.922013	0.709602	0.999538	0.979553	0.99671	0.999967
Dr.354.1.S1_at	rho	rho	rho	-0.386367	-0.334367	-0.561533	-0.800833	-0.160933	-0.327733	-0.581733	-0.0337333	-0.163067	0.0735333	0.0359333	0.0939326	0.0674578	0.00251809	0.000342309	0.278293	0.0891775	0.0154466	0.832147	0.536899	0.63696	0.927114	1	1	1	1	1	1	1	1	1	1	1	0.999896	0.999699	0.155603	0.0417644	0.874402	0.874402	0.53541	0.999538	0.979553	0.99671	0.999967
Dr.11177.1.A1_at	zgc:153443	slc24a2	slc24a2	-0.133127	-0.33501	0.0538633	0.97942	-0.24965	-0.572897	0.67033	0.281507	-0.111093	0.294447	0.144393	0.768697	0.0680011	0.698919	0.000469262	0.259732	0.132608	0.208143	0.0741852	0.648963	0.175121	0.875226	1	1	1	1	1	1	1	1	1	1	1	0.999896	0.999699	0.910659	0.0498535	0.874402	0.874402	0.63918	0.999538	0.981159	0.99671	0.999967
Dr.24899.1.A1_at	wu:fb15e04	si:dkey-183i3.5	si:dkey-183i3.5	0.227617	-0.327597	-0.833463	-0.613023	-0.908123	-1.03193	-0.30546	0.03799	0.355057	-0.250887	-0.03519	0.315265	0.0683142	0.000464889	0.0555821	9.76448e-05	0.00599242	0.361344	0.896041	0.31199	0.324558	0.928533	1	1	1	1	1	1	1	1	1	1	1	0.999896	0.999699	0.0504179	0.349639	0.0847177	0.0847177	0.739304	0.999538	0.979553	0.99671	0.999967
Dr.12202.1.A1_at	tmem244	tmem244	tmem244	-0.31172	-0.26417	-0.668113	-0.00797667	-0.373537	-0.330037	-0.202337	-0.241473	-0.0711767	-0.18129	-0.05523	0.166565	0.0685615	0.000790224	0.96447	0.0464017	0.0482152	0.258015	0.177883	0.587535	0.30995	0.718085	1	1	1	1	1	1	1	1	1	1	1	0.999896	0.999699	0.0752495	0.990049	0.788976	0.788976	0.677812	0.999538	0.979553	0.99671	0.999967
Dr.21244.1.S1_at	ucp2	ucp2	ucp2	0.6076	0.298663	0.292973	0.788513	0.18873	0.192957	0.447967	0.102537	0.22257	-0.193867	0.0150567	0.0171681	0.0688766	0.147485	0.000127455	0.366708	0.566068	0.147482	0.603889	0.328175	0.378706	0.972136	1	1	1	1	1	1	1	1	1	1	1	0.999896	0.999699	0.60858	0.0277111	0.902262	0.902262	0.589603	0.999538	0.979553	0.99671	0.999967
Dr.16758.1.A1_at	NA	N/A	N/A	-0.151167	-0.3117	-0.11382	-0.21484	0.0734733	0.0660533	0.0328	0.13532	-0.757477	0.384913	-0.106263	0.540104	0.0693456	0.580258	0.256337	0.576597	0.697617	0.90063	0.519347	0.00165054	0.189241	0.687973	1	1	1	1	1	1	1	1	1	1	1	0.999896	0.999699	0.868789	0.64058	0.944406	0.944406	0.97431	0.999538	0.979553	0.99671	0.999967
Dr.7806.1.A1_at	NA	fam13b	fam13b	-0.182723	-0.361767	0.118487	-0.83258	0.0308267	-0.07597	0.15727	0.160293	-0.641227	0.11506	0.441973	0.488354	0.0714076	0.420283	0.00292872	0.858005	0.686355	0.374028	0.340698	0.0167618	0.605559	0.020823	1	1	1	1	1	1	1	1	1	1	1	0.999896	0.999699	0.795789	0.1089	0.979485	0.979485	0.746765	0.999538	0.979553	0.99671	0.999967
Dr.17081.1.S1_at	surf6	surf6	surf6	0.317193	0.27667	-0.331193	0.719337	-0.07836	0.0287733	-0.410977	-0.170227	0.00879	-0.0990233	0.0194433	0.158155	0.0717597	0.0755685	0.000762533	0.596357	0.883328	0.0449409	0.325393	0.96173	0.642853	0.923267	1	1	1	1	1	1	1	1	1	1	1	0.999896	0.999699	0.522886	0.0599637	0.947533	0.947533	0.53541	0.999538	0.996171	0.99671	0.999967
Dr.12760.1.A1_at	cox4i2	cox4i2	cox4i2	-0.35136	-0.359303	-0.74348	-0.774927	-0.270033	0.281153	0.383063	-0.21295	-0.0830333	-0.00465667	0.15977	0.0981962	0.0722718	0.00176601	0.000316309	0.0820035	0.53175	0.113668	0.299285	0.721202	0.977933	0.669551	1	1	1	1	1	1	1	1	1	1	1	0.999896	0.999699	0.125362	0.0396325	0.799611	0.799611	0.566107	0.999538	0.981159	0.999286	0.999967
Dr.7320.1.A1_at	tmem184a	tmem184a	tmem184a	0.133283	0.31387	0.735953	0.462837	-0.09503	0.68192	0.338007	0.218783	0.160743	0.211587	0.231413	0.401375	0.0724072	0.000615927	0.0100117	0.646156	0.00840089	0.273717	0.267908	0.417563	0.282363	0.265785	1	1	1	1	1	1	1	1	1	1	1	0.999896	0.999699	0.0637015	0.176725	0.95609	0.95609	0.689728	0.999538	0.979553	0.99671	0.999967
Dr.1190.1.S1_at	anxa1b	anxa1b	anxa1b	0.367837	-0.55684	-0.800333	0.36843	0.05925	0.55545	-0.11169	0.21967	0.367887	0.0129733	-0.293753	0.0942696	0.0727291	0.0115109	0.282753	0.853721	0.0717579	0.667406	0.531367	0.630758	0.974804	0.545019	1	1	1	1	1	1	1	1	1	1	1	0.999896	0.999699	0.290706	0.663524	0.979365	0.979365	0.89115	0.999538	0.980732	0.999286	0.999967
Dr.11169.1.A1_at	NA	N/A	N/A	-0.218107	-0.30655	-0.0240233	-0.0889967	-0.315713	-0.36356	0.719873	-0.0229233	-0.334873	-0.0144267	0.07525	0.2322	0.0742137	0.87833	0.559326	0.0648615	0.230445	0.0484998	0.891236	0.113502	0.929954	0.568026	1	1	1	1	1	1	1	1	1	1	1	0.999896	0.999699	0.97269	0.842415	0.799066	0.799066	0.53541	0.999538	0.979553	0.99671	0.999967
Dr.13229.1.A1_at	prnprs3	prnprs3	prnprs3	-0.0879333	0.326867	0.747623	0.2379	0.0946333	0.187187	0.574067	0.00387333	-0.05643	0.0553433	-0.04617	0.561022	0.0750331	0.000287628	0.105116	0.560109	0.300266	0.0516349	0.980838	0.721665	0.695109	0.854071	1	1	1	1	1	1	1	1	1	1	1	0.999896	0.999699	0.0383319	0.451272	0.941603	0.941603	0.53541	0.999538	0.981159	0.99671	0.999967
Dr.1691.7.S1_at	LOC100334215	si:ch211-195b11.3	si:ch211-195b11.3	0.38139	0.340533	0.0997133	0.606237	0.458633	0.37481	0.616857	0.206433	0.262763	-0.0832933	-0.117237	0.0642468	0.0752307	0.544277	0.00306311	0.00291364	0.0548425	0.000926041	0.298787	0.501403	0.693218	0.570175	1	1	1	1	1	1	1	1	1	1	1	0.999896	0.999699	0.853964	0.111248	0.44897	0.44897	0.53541	0.999538	0.979553	0.99671	0.999967
Dr.9024.1.A1_at	NA	cdkn1bb	cdkn1bb	0.12138	0.308683	-0.0623	-0.138687	0.39283	0.0795967	0.801143	0.0861033	0.0719267	-0.0577267	0.333893	0.566899	0.0757847	0.853451	0.454993	0.144691	0.605656	0.00471688	0.679798	0.816516	0.770312	0.44293	1	1	1	1	1	1	1	1	1	1	1	0.999896	0.999699	0.964251	0.785498	0.825973	0.825973	0.53541	0.999538	0.987054	0.99671	0.999967
Dr.832.1.A1_at	ehd1b	ehd1b	ehd1b	-0.00533667	0.316567	-0.00247	0.719787	-0.0883333	0.353573	-0.74167	-0.0676733	0.40236	-0.0139033	0.08813	0.988336	0.076071	0.988756	0.00197754	0.737165	0.181619	0.11158	0.84025	0.234541	0.971537	0.793946	1	1	1	1	1	1	1	1	1	1	1	0.999896	0.999699	0.997462	0.0925167	0.96784	0.96784	0.562654	0.999538	0.979553	0.999176	0.999967
Dr.12713.1.S1_at	pitpnaa	pitpnaa	pitpnaa	-0.11803	0.270793	0.218993	1.17149	0.478043	0.63486	0.137193	0.184533	0.289317	-0.306903	-0.216957	0.690324	0.0760906	0.268379	1.80302e-05	0.0431238	0.0531529	0.477844	0.240929	0.422127	0.322354	0.624724	1	1	1	0.281577	1	1	1	1	1	1	1	0.999896	0.999699	0.708741	0.0103739	0.788976	0.788976	0.808431	0.999538	0.979553	0.99671	0.999967
Dr.5335.1.S2_at	pl10	ddx3xb	ddx3xb	-0.212913	-0.274317	0.445623	0.295007	0.323753	0.213533	-0.733563	0.275863	0.0375367	0.12844	0.137803	0.515072	0.076759	0.00869963	0.095656	0.0825619	0.563381	0.030516	0.165187	0.814126	0.549149	0.582075	1	1	1	1	1	1	1	1	1	1	1	0.999896	0.999699	0.260436	0.435377	0.799611	0.799611	0.53541	0.999538	0.986576	0.99671	0.999967
Dr.15882.1.A1_at	chek1	chek1	chek1	-0.253433	-0.3283	-0.49634	0.06774	0.0709367	0.23374	-0.589247	-0.0140733	0.10006	0.160627	-0.15907	0.334418	0.0767736	0.0326464	0.687853	0.740013	0.238058	0.00575105	0.96186	0.560688	0.553353	0.658779	1	1	1	1	1	1	1	1	1	1	1	0.999896	0.999699	0.417937	0.897952	0.967878	0.967878	0.53541	0.999538	0.979553	0.99671	0.999967
Dr.18807.1.S1_at	bokb	bokb	bokb	-0.34934	0.46851	-0.864543	0.468877	-0.173083	-1.04741	0.874547	0.43814	0.04503	0.15511	-0.08933	0.212504	0.0784875	0.00478371	0.0544752	0.572444	0.0316997	0.157118	0.217171	0.890741	0.621034	0.829768	1	1	1	1	1	1	1	1	1	1	1	0.999896	0.999699	0.212902	0.346675	0.944032	0.944032	0.599781	0.999538	0.990022	0.99671	0.999967
Dr.21044.1.S1_at	osgn1	osgn1	osgn1	0.05462	-0.247587	-0.01802	0.626167	0.286807	-0.0788833	-0.24059	0.117497	0.0866233	-0.155293	-0.118253	0.836369	0.078719	0.914963	0.00912047	0.17631	0.582001	0.298871	0.615172	0.617593	0.447327	0.688444	1	1	1	1	1	1	1	1	1	1	1	0.999896	0.999699	0.981754	0.169969	0.839976	0.839976	0.706029	0.999538	0.980248	0.99671	0.999967
Dr.3409.2.A1_at	NA	clul1	clul1	-0.201177	-0.3119	-0.529493	-0.54129	-0.0506867	0.0112967	1.51288	0.03778	-0.135273	0.204203	0.13385	0.523581	0.08028	0.0923714	0.0113303	0.82729	0.975511	0.0020017	0.859594	0.561448	0.333253	0.772678	1	1	1	1	1	1	1	1	1	1	1	0.999896	0.999699	0.549179	0.189041	0.977267	0.977267	0.53541	0.999538	0.979553	0.99671	0.999967
Dr.19532.1.A1_at	NA	slc22a21	slc22a21	0.0666133	0.256687	0.405397	0.517513	0.336513	0.380823	0.78859	0.282603	0.228427	-0.218583	0.0199067	0.697642	0.0804325	0.00792944	0.0123446	0.0332327	0.0816463	0.00383604	0.205994	0.11881	0.0911707	0.935021	1	1	1	1	1	1	1	1	1	1	1	0.999896	0.999699	0.258543	0.193754	0.772314	0.772314	0.53541	0.999538	0.979553	0.99671	0.999967
Dr.9920.1.A1_at	nfil3-5	nfil3-5	nfil3-5	-0.0401	0.421667	0.23886	-0.984367	0.58552	1.95016	-1.74572	0.33846	0.260633	0.435523	-0.137797	0.9194	0.0813048	0.418235	0.0438387	0.0235147	0.195955	0.267755	0.119379	0.482123	0.301248	0.912332	1	1	1	1	1	1	1	1	1	1	1	0.999896	0.999699	0.79479	0.316958	0.720499	0.720499	0.685373	0.999538	0.979553	0.99671	0.999967
Dr.7710.1.A1_at	ets2	ets2	ets2	0.0813367	0.253903	0.337117	0.260093	0.15617	-0.54818	0.39646	0.648387	0.09172	0.0688	-0.232833	0.731848	0.0816568	0.0695876	0.105715	0.232669	0.136024	0.335682	0.0146057	0.721348	0.712065	0.212089	1	1	1	1	1	1	1	1	1	1	1	0.999896	0.999699	0.515359	0.451946	0.865363	0.865363	0.72596	0.999538	0.981159	0.99671	0.999967
Dr.26363.1.A1_at	pdcd4a	pdcd4a	pdcd4a	0.0860533	-0.262597	-0.292247	-0.370047	-0.08791	-0.34793	0.74212	-0.133637	0.02205	0.0149167	0.18588	0.653951	0.081773	0.0604943	0.0143727	0.609337	0.263408	0.0380458	0.352864	0.863707	0.90396	0.510887	1	1	1	1	1	1	1	1	1	1	1	0.999896	0.999699	0.496067	0.206493	0.951388	0.951388	0.53541	0.999538	0.989895	0.99671	0.999967
Dr.10306.1.S1_at	etv6	N/A	N/A	-0.18142	0.276563	0.70298	0.360027	-0.0169467	-0.0999767	0.202477	0.219117	0.0575433	-0.154303	-0.0507833	0.328341	0.0826561	0.000350115	0.0423426	0.896036	0.502866	0.183342	0.216827	0.689449	0.262329	0.838276	1	1	1	1	1	1	1	1	1	1	1	0.999896	0.999699	0.0421613	0.312655	0.985673	0.985673	0.622372	0.999538	0.981159	0.99671	0.999967
Dr.7108.1.S1_at	hspd1	hspd1	hspd1	0.122793	0.535523	0.470577	0.267743	0.73209	0.36727	-0.918137	0.225273	0.41936	-0.06866	-0.0182233	0.795672	0.082972	0.0601502	0.544374	0.000913667	0.322448	0.100002	0.653963	0.154878	0.823609	0.977769	1	1	1	1	1	1	1	1	1	1	1	0.999896	0.999699	0.494437	0.832256	0.331831	0.331831	0.555828	0.999538	0.979553	0.99671	0.999967
Dr.16101.1.S1_at	defbl1	defbl1	defbl1	0.480723	-0.53623	-0.959583	0.283543	-0.317857	0.350863	-0.371123	0.170603	0.27728	-0.07512	0.0993833	0.359362	0.083878	0.00223393	0.144831	0.345326	0.224996	0.120726	0.762176	0.545831	0.851752	0.693772	1	1	1	1	1	1	1	1	1	1	1	0.999896	0.999699	0.145031	0.514625	0.89742	0.89742	0.574246	0.999538	0.979553	0.99671	0.999967
Dr.9415.1.A1_at	eef1a1a	eef1a1a	eef1a1a	-0.0548667	-0.283367	-0.723133	-0.244	-0.222133	-0.227	0.231667	0.0042	-0.115267	0.00896667	0.1913	0.668618	0.0841359	0.000343784	0.074826	0.119158	0.140322	0.185086	0.976245	0.478694	0.943892	0.2595	1	1	1	1	1	1	1	1	1	1	1	0.999896	0.999699	0.0419443	0.396514	0.813341	0.813341	0.624013	0.999538	0.979553	0.996724	0.999967
Dr.12781.1.A1_at	NA	N/A	N/A	-0.16143	0.294073	-0.174333	0.12539	-0.12586	0.16394	-0.60775	0.0490667	0.00761	-0.114083	-0.0293433	0.36154	0.0843926	0.243287	0.432743	0.310946	0.465243	0.0496159	0.733951	0.964273	0.434731	0.855877	1	1	1	1	1	1	1	1	1	1	1	0.999896	0.999699	0.689925	0.774217	0.884628	0.884628	0.53541	0.999538	0.996171	0.99671	0.999967
Dr.11138.1.A1_at	podxl2	N/A	N/A	-0.23121	0.525863	0.0523033	-0.604043	0.437083	1.05382	-0.865537	0.0292933	-0.607283	0.185803	-0.0115167	0.325562	0.0844285	0.718946	0.00492322	0.0284806	0.129346	0.142724	0.82778	0.0137757	0.248048	0.983022	1	1	1	1	1	1	1	1	1	1	1	0.999896	0.999699	0.918984	0.12922	0.754391	0.754391	0.589386	0.999538	0.979553	0.99671	0.999967
Dr.1031.1.S1_at	zgc:110158	N/A	N/A	-0.160203	-0.284617	0.332843	-0.462853	0.0294467	0.589333	-0.103887	0.335287	-0.00621	0.471197	0.112687	0.471676	0.0859407	0.0269861	0.0209276	0.876794	0.0346841	0.614058	0.0949028	0.971291	0.00674853	0.459536	1	1	1	1	1	1	1	1	1	1	1	0.999896	0.999699	0.398715	0.240137	0.982887	0.982887	0.871478	0.999538	0.997324	0.99671	0.999967
Dr.2377.1.A1_at	krt1-19d	krt1-19d	krt1-19d	0.430927	-0.60069	-1.02744	-0.218777	-0.607603	-0.313967	-0.171557	0.124377	0.213167	-0.249407	-0.100313	0.0914064	0.0859821	5.9293e-05	0.43226	0.183567	0.50038	0.63792	0.76545	0.740905	0.530283	0.791709	1	1	0.925979	1	1	1	1	1	1	1	1	0.999896	0.999699	0.0138206	0.773786	0.842155	0.842155	0.882419	0.999538	0.981159	0.99671	0.999967
Dr.8080.1.S1_at	mitfa	mitfa	mitfa	-0.104463	0.386727	0.000926667	0.546737	0.151217	-0.194727	-0.375013	-0.0951867	0.11404	-0.669183	0.0593133	0.493286	0.0861032	0.995809	0.000957203	0.342494	0.30528	0.197612	0.488282	0.551475	0.0137478	0.710249	1	1	1	1	1	1	1	1	1	1	1	0.999896	0.999699	0.998921	0.0670342	0.895808	0.895808	0.629946	0.999538	0.979553	0.99671	0.999967
Dr.5231.1.S1_at	hist2h2l	hist2h2l	hist2h2l	-0.412047	-0.236237	-0.205993	-0.59146	-0.46297	-0.125977	0.539663	0.07508	0.145803	0.0227567	0.12818	0.0193567	0.0861918	0.194622	0.00123966	0.00634361	0.661701	0.0285129	0.630979	0.386891	0.920988	0.376288	1	1	1	1	1	1	1	1	1	1	1	0.999896	0.999699	0.653356	0.074292	0.547635	0.547635	0.53541	0.999538	0.979553	0.99671	0.999967
Dr.17515.1.A1_at	ldhbb	ldhbb	ldhbb	-0.29851	-0.470833	-0.68645	-0.0426633	0.134937	0.684457	-0.145087	0.123447	-0.1502	-0.16845	-0.11647	0.114918	0.0870488	0.0004013	0.830374	0.329747	0.0233023	0.476594	0.435528	0.291036	0.26349	0.701125	1	1	1	1	1	1	1	1	1	1	1	0.999896	0.999699	0.0454002	0.950503	0.891562	0.891562	0.807263	0.999538	0.979553	0.99671	0.999967
Dr.9699.1.S1_at	LOC100333136	dync1i2b	dync1i2b	-0.106613	-0.257233	-0.0254533	0.607323	0.21022	0.221383	-0.419687	-0.110473	-0.06648	-0.19571	-0.416953	0.539354	0.0870581	0.881744	0.00100188	0.185935	0.237878	0.202116	0.45009	0.700193	0.223206	0.105707	1	1	1	1	1	1	1	1	1	1	1	0.999896	0.999699	0.97393	0.0684345	0.842905	0.842905	0.634866	0.999538	0.981159	0.99671	0.999967
Dr.4654.2.S1_at	ppp1r15a	ppp1r15a	ppp1r15a	-0.235083	0.483603	0.325857	-0.762407	-0.20046	0.371933	-0.21926	0.288813	-0.387487	0.12126	-0.111667	0.311787	0.0877739	0.137019	0.00256921	0.367509	0.100668	0.457121	0.437756	0.182938	0.490855	0.639902	1	1	1	1	1	1	1	1	1	1	1	0.999896	0.999699	0.600048	0.105698	0.902564	0.902564	0.795948	0.999538	0.979553	0.99671	0.999967
Dr.7359.1.A1_at	NA	tnip1	tnip1	-0.00446667	-0.232283	0.192817	-0.188243	0.00120667	-0.255917	0.60823	0.188453	-0.0907067	0.219993	-0.00882667	0.973759	0.088156	0.211257	0.244381	0.993259	0.14486	0.0132289	0.179309	0.55068	0.192243	0.955103	1	1	1	1	1	1	1	1	1	1	1	0.999896	0.999699	0.666176	0.629151	0.998441	0.998441	0.53541	0.999538	0.979553	0.99671	0.999967
Dr.3760.1.A1_at	pdss1	pdss1	pdss1	0.0648867	0.417107	0.269683	0.47857	0.251197	0.4024	-0.70592	0.10052	0.14004	-0.07803	-0.0953433	0.747949	0.0883912	0.252994	0.0264952	0.18172	0.294743	0.0423431	0.823781	0.569163	0.780155	0.57242	1	1	1	1	1	1	1	1	1	1	1	0.999896	0.999699	0.699999	0.262882	0.842155	0.842155	0.53541	0.999538	0.979553	0.99671	0.999967
Dr.8160.1.S1_at	copz2	copz2	copz2	0.112177	-0.318803	-0.40081	-0.04074	-0.102117	0.147527	0.521683	0.339243	-0.202707	0.259993	0.644527	0.504921	0.089668	0.0587076	0.827953	0.515349	0.321485	0.00394604	0.0444666	0.394662	0.16797	0.0427104	1	1	1	1	1	1	1	1	1	1	1	0.999896	0.999699	0.491412	0.949419	0.933506	0.933506	0.53541	0.999538	0.979553	0.99671	0.999967
Dr.8240.1.S1_at	arntl2	arntl2	arntl2	-0.126433	0.46882	0.175937	-0.0782033	-0.000113333	0.229303	-0.971533	0.0347233	0.01503	-0.09999	-0.236133	0.428711	0.0897239	0.201796	0.586555	0.999549	0.596058	0.0392501	0.880672	0.916648	0.576744	0.435901	1	1	1	1	1	1	1	1	1	1	1	0.999896	0.999699	0.65916	0.854579	0.99987	0.99987	0.53541	0.999538	0.993173	0.99671	0.999967
DrAffx.1.72.S1_at	pdcl3	0	PDCL3	-0.25402	0.235053	-0.298363	0.438407	-0.03798	0.175133	-0.74418	0.120023	0.06772	-0.13148	0.0316233	0.260289	0.0898625	0.107588	0.0179974	0.766931	0.380513	0.0217293	0.411306	0.704935	0.35635	0.873582	1	1	1	1	1	1	1	1	1	1	1	0.999896	0.999699	0.566297	0.22569	0.969515	0.969515	0.53541	0.999538	0.981159	0.99671	0.999967
Dr.3681.1.S1_at	histh1l	histh1l	histh1l	-0.273967	-0.267733	-0.2923	-0.5562	-0.165633	-0.0548667	1.56557	0.318467	-0.179467	0.451767	0.0058	0.304023	0.0899341	0.107265	0.0171354	0.328603	0.89047	0.00419184	0.268798	0.458666	0.00504775	0.971116	1	1	1	1	1	1	1	1	1	1	1	0.999896	0.999699	0.566297	0.222077	0.891072	0.891072	0.53541	0.999538	0.979553	0.99671	0.999967
Dr.11074.2.A1_at	NA	N/A	N/A	-0.0415933	-0.307127	-0.03689	-0.586337	-0.217887	0.15707	0.0671433	0.02129	-0.45005	0.0976733	0.19927	0.860143	0.0912964	0.850821	0.0186547	0.194199	0.601703	0.651254	0.931754	0.0819636	0.750879	0.32526	1	1	1	1	1	1	1	1	1	1	1	0.999896	0.999699	0.963831	0.229214	0.846722	0.846722	0.886192	0.999538	0.979553	0.99671	0.999967
Dr.12499.1.A1_at	wu:fb93b03	xpo1a	xpo1a	-0.0236533	0.3491	0.293127	-0.844293	-0.39787	0.116613	-0.07247	0.0999333	-0.09455	0.3236	0.184653	0.884651	0.0914608	0.0564182	0.00383948	0.0520411	0.580871	0.761913	0.720976	0.670931	0.073037	0.26906	1	1	1	1	1	1	1	1	1	1	1	0.999896	0.999699	0.487595	0.116858	0.788976	0.788976	0.928979	0.999538	0.981159	0.99671	0.999967
Dr.25472.1.A1_at	LOC562049	N/A	N/A	-0.329703	-0.286577	0.200753	-0.627377	-0.00311667	-0.118347	0.10492	0.205207	-0.235753	0.219813	0.150973	0.0839874	0.0915055	0.2526	0.0144974	0.983153	0.505268	0.364855	0.259093	0.345564	0.282118	0.365793	1	1	1	1	1	1	1	1	1	1	1	0.999896	0.999699	0.699999	0.207077	0.996542	0.996542	0.741051	0.999538	0.979553	0.99671	0.999967
Dr.2071.1.S1_at	pgp	pgp	pgp	0.159427	0.388757	0.77298	0.86633	0.36314	0.58712	-0.550483	0.23337	0.13355	0.179557	0.252383	0.653814	0.0918863	0.000550879	0.000175254	0.0471003	0.18121	0.127362	0.497954	0.508827	0.453483	0.519442	1	1	1	1	1	1	1	1	1	1	1	0.999896	0.999699	0.0581289	0.0323001	0.788976	0.788976	0.579909	0.999538	0.979553	0.99671	0.999967
Dr.12602.1.S1_at	lyz	lyz	lyz	0.11717	0.365547	1.62168	0.13687	0.61059	0.300117	0.0700367	0.418963	0.158637	0.04375	-0.35655	0.519382	0.0920304	1.3417e-05	0.529884	0.00142829	0.209776	0.629689	0.0877577	0.546915	0.731859	0.321855	1	1	0.209534	1	1	1	1	1	1	1	1	0.999896	0.999699	0.00565546	0.825976	0.35335	0.35335	0.878257	0.999538	0.979553	0.99671	0.999967
Dr.19931.1.S1_at	tph1a	tph1a	tph1a	-0.289193	-0.436617	-0.270347	-0.342557	-0.54811	0.32111	-0.821163	-0.0787567	-0.19588	0.0469567	-0.124023	0.181502	0.0921736	0.139809	0.027885	0.00786578	0.207508	0.000530458	0.627775	0.173217	0.737807	0.646455	1	1	1	1	1	1	1	1	1	1	1	0.999896	0.999699	0.601795	0.268318	0.591796	0.591796	0.53541	0.999538	0.979553	0.99671	0.999967
Dr.6799.1.S1_at	cldn1	cldn1	cldn1	0.170237	-0.23342	-0.27116	-0.05535	0.01773	-0.634133	0.206663	-0.0538333	0.423367	-0.398097	-0.16755	0.380685	0.0929324	0.119848	0.694311	0.896914	0.0149329	0.302857	0.732137	0.123191	0.0197675	0.481353	1	1	1	1	1	1	1	1	1	1	1	0.999896	0.999699	0.582349	0.900756	0.98583	0.98583	0.708971	0.999538	0.979553	0.99671	0.999967
Dr.9878.1.S1_at	atp1a3b	atp1a3b	atp1a3b	-0.0539833	0.405017	0.720413	0.915203	0.593137	-0.221947	-0.123047	0.566073	0.30942	-0.113437	-0.102743	0.877808	0.0930349	0.00178339	5.90825e-05	0.0187309	0.465969	0.661515	0.0255427	0.264248	0.524289	0.866268	1	1	1	0.922691	1	1	1	1	1	1	1	0.999896	0.999699	0.125456	0.018092	0.69196	0.69196	0.889456	0.999538	0.979553	0.99671	0.999967
Dr.8390.1.S1_at	faxdc2	faxdc2	faxdc2	-0.309263	-0.34824	-0.24107	-0.502187	-0.0897033	-0.277857	0.787433	0.03073	-0.236713	0.157893	0.10145	0.185559	0.0944152	0.118101	0.00940371	0.562311	0.433745	0.0167026	0.861209	0.149409	0.350575	0.692855	1	1	1	1	1	1	1	1	1	1	1	0.999896	0.999699	0.580991	0.170765	0.941603	0.941603	0.53541	0.999538	0.979553	0.99671	0.999967
Dr.2478.1.S1_at	erp44	erp44	erp44	-0.624753	0.373177	-0.106943	-0.0621633	-0.0880667	0.143293	-0.237333	-0.05037	0.60505	-0.2671	-0.27047	0.057286	0.0947549	0.552811	0.745619	0.581307	0.374039	0.0837803	0.706576	0.00304802	0.0683273	0.186195	1	1	1	1	1	1	1	1	1	1	1	0.999896	0.999699	0.857734	0.921298	0.945572	0.945572	0.545356	0.999538	0.979553	0.99671	0.999967
Dr.2636.1.S1_at	impdh2	impdh2	impdh2	-0.0183	0.247473	0.23779	0.514833	0.229663	0.1867	-0.636607	-0.15501	-0.00993667	-0.206367	0.04834	0.903948	0.0947901	0.192719	0.00137893	0.288151	0.481047	0.034657	0.483513	0.959217	0.37955	0.720198	1	1	1	1	1	1	1	1	1	1	1	0.999896	0.999699	0.651615	0.0796211	0.874894	0.874894	0.53541	0.999538	0.996171	0.99671	0.999967
Dr.11048.1.A1_at	NA	N/A	N/A	0.20418	-0.273917	-0.30551	-0.26748	-0.0774767	-0.107963	0.760747	0.309657	-0.15102	0.291323	0.287247	0.344929	0.0956573	0.255305	0.16452	0.618164	0.554703	0.0228476	0.0271935	0.500217	0.0823804	0.16218	1	1	1	1	1	1	1	1	1	1	1	0.999896	0.999699	0.702778	0.540015	0.953756	0.953756	0.53541	0.999538	0.979553	0.99671	0.999967
Dr.25556.1.S1_at	krt15	krt15	krt15	0.0401433	-0.37585	-0.629933	-0.59614	-0.968693	-1.17127	0.78179	0.00343333	0.115657	-0.435197	-0.0136967	0.906334	0.0957051	0.00827075	0.13168	5.48439e-05	0.101541	0.070803	0.991698	0.569318	0.0169818	0.966899	1	1	1	1	0.856496	0.856496	1	1	1	1	1	0.999896	0.999699	0.260436	0.493744	0.0713747	0.0713747	0.538942	0.999538	0.979553	0.99671	0.999967
Dr.5122.1.S2_at	hnrnpa0a	hnrnpa0a	hnrnpa0a	-0.661743	-0.5138	-0.436517	1.12625	0.507243	0.54222	-0.19459	0.47892	0.171797	0.26336	0.31226	0.209629	0.0969292	0.0470461	0.00020392	0.0901518	0.204244	0.455402	0.133482	0.620888	0.347063	0.584046	1	1	1	1	1	1	1	1	1	1	1	0.999896	0.999699	0.46296	0.0323001	0.802136	0.802136	0.794846	0.999538	0.980248	0.99671	0.999967
Dr.24533.1.A1_at	NA	N/A	N/A	0.05026	0.277177	-0.5974	-0.308007	-0.157697	-0.140157	0.320967	0.07951	0.0392667	0.168543	0.2914	0.684201	0.0971734	0.0153423	0.0388132	0.225828	0.526043	0.177517	0.52519	0.800263	0.212304	0.0725172	1	1	1	1	1	1	1	1	1	1	1	0.999896	0.999699	0.322989	0.302118	0.862283	0.862283	0.617556	0.999538	0.98603	0.99671	0.999967
Dr.5685.2.S1_at	NA	0	BX890576.1	0.366027	-0.304473	0.336177	-0.21683	0.125303	0.639363	-0.0722367	0.04605	-0.20473	0.300257	-0.11742	0.100099	0.0980978	0.0492956	0.287622	0.485778	0.0431642	0.619384	0.82955	0.481769	0.123501	0.681293	1	1	1	1	1	1	1	1	1	1	1	0.999896	0.999699	0.466878	0.665882	0.92949	0.92949	0.874191	0.999538	0.979553	0.99671	0.999967
Dr.8109.1.S1_at	lcp1	lcp1	lcp1	-0.0907067	0.2382	0.25075	0.62673	0.163757	0.343727	0.46049	-0.271633	-0.0844367	-0.141167	0.303213	0.485268	0.0989995	0.0877351	0.00668589	0.413307	0.126311	0.00723728	0.0717313	0.614493	0.416334	0.134398	1	1	1	1	1	1	1	1	1	1	1	0.999896	0.999699	0.541779	0.149234	0.914167	0.914167	0.53541	0.999538	0.980248	0.99671	0.999967
Dr.4316.1.S1_at	rap1gap	N/A	N/A	0.218397	-0.28711	0.09088	-0.609993	-0.26714	-0.02584	0.254063	0.02901	-0.58448	0.28939	0.227957	0.360344	0.0995806	0.656272	0.0132067	0.15696	0.885514	0.163008	0.832805	0.094128	0.376266	0.448238	1	1	1	1	1	1	1	1	1	1	1	0.999896	0.999699	0.898798	0.197935	0.830661	0.830661	0.605542	0.999538	0.979553	0.99671	0.999967
Dr.7608.2.S1_at	jun	jun	jun	-0.414947	0.517107	1.47103	0.33935	0.790247	0.24374	0.616533	0.644157	-0.257727	-0.234353	-0.0963833	0.135778	0.100147	0.00035167	0.103191	0.000735358	0.36194	0.00385466	0.0325915	0.424431	0.378919	0.551422	1	1	1	1	1	1	1	1	1	1	1	0.999896	0.999699	0.0421613	0.448327	0.293801	0.293801	0.53541	0.999538	0.979553	0.99671	0.999967
Dr.11249.1.A1_at	NA	N/A	N/A	-0.266863	0.52578	-0.705137	-0.756557	0.84987	-0.240833	0.571473	-0.0167067	-0.669857	0.205323	0.15789	0.600314	0.100391	0.00361256	0.00585465	0.000114892	0.572039	0.137513	0.949649	0.0377456	0.318707	0.784767	1	1	1	1	1	1	1	1	1	1	1	0.999896	0.999699	0.18437	0.139334	0.093998	0.093998	0.585218	0.999538	0.979553	0.99671	0.999967
Dr.9876.1.S1_at	gngt2a	gngt2a	gngt2a	-0.0837767	-0.435227	-1.74183	-0.712053	-0.518017	0.25845	-0.600517	-0.16493	0.122423	-0.0773167	0.0182933	0.587325	0.100572	3.60416e-06	0.029862	0.0210269	0.48834	0.296858	0.306397	0.569598	0.724492	0.964378	1	1	0.0562862	1	1	1	1	1	1	1	1	0.999896	0.999699	0.00268029	0.275551	0.706247	0.706247	0.705318	0.999538	0.979553	0.99671	0.999967
Dr.14481.1.S1_a_at	NA	0	BX901962.2	-0.00890667	-0.42152	-0.436143	-0.98853	-0.331243	-0.249723	0.640853	-0.02831	-0.22788	0.0906467	0.157127	0.979517	0.10105	0.013579	0.000189113	0.198271	0.312276	0.0106037	0.913111	0.292931	0.636506	0.674623	1	1	1	1	1	1	1	1	1	1	1	0.999896	0.999699	0.309619	0.0323001	0.84979	0.84979	0.53541	0.999538	0.979553	0.99671	0.999967
Dr.4288.1.S1_at	NA	abcf1	abcf1	0.08309	0.312463	0.0362567	0.52477	-0.0870667	0.35592	-0.73728	-0.12189	-0.01933	-0.16506	0.12409	0.675443	0.101424	0.797767	0.00869644	0.504915	0.107405	0.0330908	0.434435	0.926227	0.467125	0.615116	1	1	1	1	1	1	1	1	1	1	1	0.999896	0.999699	0.948948	0.168823	0.932212	0.932212	0.53541	0.999538	0.993804	0.99671	0.999967
Dr.13321.1.S1_at	hig1	higd1a	higd1a	0.354097	0.385043	0.758903	1.2701	0.263177	0.188983	-0.641107	0.290847	0.16413	0.00291	-0.0910767	0.532184	0.102086	0.00930417	2.51145e-05	0.163751	0.550677	0.0605931	0.266505	0.413962	0.994131	0.903227	1	1	1	0.392213	1	1	1	1	1	1	1	0.999896	0.999699	0.265152	0.01274	0.836877	0.836877	0.53541	0.999538	0.979553	0.999688	0.999967
Dr.549.1.S1_at	or111-7	or111-7	or111-7	-0.144303	-0.279663	0.0465567	0.162367	0.17348	-0.58998	-0.120793	-0.184283	0.118627	-0.0240933	-0.0961733	0.271328	0.103411	0.763241	0.455374	0.401195	0.0277529	0.358639	0.256162	0.379018	0.914273	0.550606	1	1	1	1	1	1	1	1	1	1	1	0.999896	0.999699	0.936081	0.785556	0.910384	0.910384	0.738395	0.999538	0.979553	0.99671	0.999967
Dr.11072.1.A1_at	zgc:73075	rcvrn3	rcvrn3	0.0200333	-0.460237	-0.873693	0.19316	-0.244233	-0.30596	0.938673	0.2737	-0.0045	0.173463	0.1357	0.903778	0.103824	0.00814764	0.206636	0.222225	0.284158	0.031521	0.0717994	0.98373	0.290159	0.623882	1	1	1	1	1	1	1	1	1	1	1	0.999896	0.999699	0.259301	0.589061	0.860606	0.860606	0.53541	0.999538	0.998706	0.99671	0.999967
Dr.13285.1.A1_at	rasgef1bb	rasgef1bb	rasgef1bb	-0.0874167	-0.42817	-0.183747	-0.02153	-0.0329767	-0.287407	1.07043	0.0545667	-0.110313	0.0686567	0.0576833	0.63884	0.103987	0.31492	0.867206	0.897443	0.441786	0.00532263	0.662969	0.643749	0.719929	0.803363	1	1	1	1	1	1	1	1	1	1	1	0.999896	0.999699	0.738579	0.961005	0.98583	0.98583	0.53541	0.999538	0.981159	0.99671	0.999967
Dr.11765.1.A1_at	wu:fa17f09	N/A	N/A	0.0299167	0.27987	0.03747	-0.360733	0.0335867	0.694193	-0.2003	0.270773	-0.619373	0.366147	0.727237	0.903553	0.10411	0.884577	0.038698	0.83997	0.0289747	0.55946	0.328168	0.110215	0.254737	0.00661971	1	1	1	1	1	1	1	1	1	1	1	0.999896	0.999699	0.974908	0.30157	0.978357	0.978357	0.846564	0.999538	0.979553	0.99671	0.999967
Dr.20359.1.A1_at	wu:fd20e03	N/A	N/A	0.143513	-0.35569	0.52984	-0.562383	0.152217	0.0854367	-0.27094	0.04436	-0.692383	0.303253	0.214273	0.637357	0.104511	0.00801673	0.00915841	0.250768	0.685016	0.182065	0.802195	0.0255185	0.345535	0.225816	1	1	1	1	1	1	1	1	1	1	1	0.999896	0.999699	0.258543	0.170183	0.873941	0.873941	0.62208	0.999538	0.979553	0.99671	0.999967
Dr.208.1.S1_at	slc11a2	slc11a2	slc11a2	-0.158503	0.218553	0.400773	0.66358	0.0653067	-0.00329	-0.0985033	-0.0109033	0.0655467	-0.149157	-0.10006	0.393645	0.105197	0.0069933	0.00152	0.629628	0.982529	0.551165	0.935499	0.751092	0.355463	0.495807	1	1	1	1	1	1	1	1	1	1	1	0.999896	0.999699	0.247054	0.0832906	0.955456	0.955456	0.843029	0.999538	0.981159	0.99671	0.999967
Dr.12928.1.A1_at	slc18a3a	slc18a3a	slc18a3a	0.649527	0.222473	0.513747	0.209167	-0.10506	-0.0415733	0.12327	-0.0328733	0.11488	0.261093	0.339743	0.00582179	0.105468	0.0119413	0.315233	0.551248	0.858313	0.593845	0.797604	0.498682	0.142868	0.0812283	1	1	1	1	1	1	1	1	1	1	1	0.999896	0.999699	0.295075	0.68661	0.941279	0.941279	0.861983	0.999538	0.979553	0.99671	0.999967
DrAffx.1.53.S1_at	lyar	lyar	lyar	0.205763	0.314367	-0.0227	0.709833	0.17735	0.386577	-0.285343	0.155203	0.0929667	-0.19378	-0.0261767	0.386093	0.105791	0.91356	0.00175837	0.25906	0.247166	0.155493	0.551298	0.682217	0.483732	0.871765	1	1	1	1	1	1	1	1	1	1	1	0.999896	0.999699	0.981587	0.0880144	0.874402	0.874402	0.597818	0.999538	0.981159	0.99671	0.999967
Dr.16181.1.A1_at	nr2f6b	nr2f6b	nr2f6b	-0.0338	0.460907	0.81362	0.861887	0.545787	0.0975567	1.25752	0.172673	-0.0348133	-0.02019	0.169263	0.805216	0.106617	0.000177814	8.18758e-05	0.0308872	0.814148	0.000235217	0.259862	0.82427	0.892232	0.37633	1	1	1	1	1	1	1	1	1	1	1	0.999896	0.999699	0.028336	0.0220458	0.759511	0.759511	0.463011	0.999538	0.987914	0.99671	0.999967
Dr.7638.1.S2_at	calm3a	calm3a	calm3a	0.0679067	-0.215247	-0.601667	0.170013	-0.314537	-0.721953	0.519817	-0.0208233	0.05121	-0.11512	0.10351	0.683819	0.107039	0.0020723	0.223243	0.0286845	0.0176743	0.0642956	0.869151	0.700572	0.371795	0.758596	1	1	1	1	1	1	1	1	1	1	1	0.999896	0.999699	0.13721	0.607176	0.754391	0.754391	0.53541	0.999538	0.981159	0.99671	0.999967
Dr.3560.1.A1_at	cth	cth	cth	0.246383	0.29155	-0.0913867	0.77723	0.0930767	0.325173	0.03799	0.118657	0.318653	0.0316933	0.0614933	0.223697	0.107984	0.619703	0.000740458	0.49234	0.152643	0.838123	0.364284	0.0822971	0.875914	0.840577	1	1	1	1	1	1	1	1	1	1	1	0.999896	0.999699	0.886061	0.0599157	0.930586	0.930586	0.955748	0.999538	0.979553	0.99671	0.999967
Dr.1191.2.S1_at	psmd8	psmd8	psmd8	0.0996367	0.36999	0.14335	0.75126	0.316517	0.558323	-0.607283	0.0424333	0.11255	-0.24412	-0.00223	0.715518	0.10801	0.584527	0.000764089	0.0858607	0.0865081	0.0952314	0.886037	0.748929	0.44833	0.99293	1	1	1	1	1	1	1	1	1	1	1	0.999896	0.999699	0.870132	0.0599637	0.799611	0.799611	0.553784	0.999538	0.981159	0.99671	0.999967
Dr.17780.1.S1_at	NA	arntl2	arntl2	-0.44512	0.557257	-0.0592967	-0.999013	-0.07271	1.52386	-1.43599	-0.0883667	-0.13724	0.0954067	0.31104	0.11086	0.108414	0.850974	0.00150764	0.819658	0.150884	0.222503	0.576694	0.633487	0.556899	0.523099	1	1	1	1	1	1	1	1	1	1	1	0.999896	0.999699	0.963831	0.0829043	0.976141	0.976141	0.650939	0.999538	0.980732	0.99671	0.999967
Dr.4096.1.S1_at	h1f0	h1-0	h1-0	-0.259633	-0.277533	-0.3643	-0.412767	-0.270133	0.0516	0.838	0.131767	-0.0614667	0.276633	0.0524333	0.136274	0.108637	0.0430133	0.0121179	0.0973293	0.824432	0.00429978	0.659275	0.734539	0.0976092	0.821701	1	1	1	1	1	1	1	1	1	1	1	0.999896	0.999699	0.450568	0.192243	0.807943	0.807943	0.53541	0.999538	0.981159	0.99671	0.999967
Dr.3854.1.S1_at	sec23b	sec23b	sec23b	-0.10177	0.245813	0.65245	0.400813	0.13202	0.415153	-0.23056	0.36333	0.439267	0.0665467	0.0330667	0.65605	0.109646	0.00119551	0.00880778	0.299565	0.172056	0.42332	0.181167	0.0345555	0.777672	0.839608	1	1	1	1	1	1	1	1	1	1	1	0.999896	0.999699	0.0962383	0.168823	0.878707	0.878707	0.772582	0.999538	0.979553	0.99671	0.999967
Dr.20555.1.S1_at	anxa5b	anxa5b	anxa5b	0.136407	-0.262037	0.00752667	0.00491333	0.50905	0.24222	-0.150163	0.13143	0.25483	-0.615953	-0.25693	0.499385	0.109937	0.971977	0.979392	0.0567601	0.423758	0.49329	0.456755	0.293175	0.0499562	0.679045	1	1	1	1	1	1	1	1	1	1	1	0.999896	0.999699	0.994994	0.994408	0.788976	0.788976	0.817715	0.999538	0.979553	0.99671	0.999967
Dr.9875.1.A1_at	sc5d	N/A	N/A	-0.127977	-0.424397	-0.356133	0.0650333	-0.0410433	0.610277	-0.966407	-0.281973	-0.240147	-0.00455667	0.239743	0.535545	0.110195	0.172012	0.628035	0.841178	0.133745	0.0422073	0.268158	0.220229	0.988857	0.622787	1	1	1	1	1	1	1	1	1	1	1	0.999896	0.999699	0.63218	0.873578	0.97856	0.97856	0.53541	0.999538	0.979553	0.999611	0.999967
Dr.6906.1.A1_at	NA	zgc:101566	zgc:101566	-0.109303	-0.247067	-0.25913	-0.61447	-0.103013	-0.388527	1.07536	-0.0651833	-0.113883	0.0752467	0.04802	0.657212	0.110306	0.127862	0.000687936	0.54355	0.313934	0.00889184	0.636813	0.392058	0.604464	0.806861	1	1	1	1	1	1	1	1	1	1	1	0.999896	0.999699	0.590182	0.0583886	0.939844	0.939844	0.53541	0.999538	0.979553	0.99671	0.999967
Dr.25732.1.A1_at	atad3b	N/A	N/A	-0.000616667	0.289483	0.59814	0.971493	0.433177	0.34009	-0.828813	0.191683	0.01499	0.08595	-0.04184	0.998949	0.110307	0.0286977	3.44165e-05	0.0311491	0.515867	0.076202	0.54261	0.924686	0.773203	0.90628	1	1	1	0.537483	1	1	1	1	1	1	1	0.999896	0.999699	0.404306	0.0141578	0.759511	0.759511	0.54402	0.999538	0.993804	0.99671	0.999967
Dr.24179.1.A1_at	si:ch211-251j10.3	N/A	N/A	0.0645967	0.251327	0.896517	0.516577	0.277333	-0.164657	0.576197	0.2522	0.287833	0.411097	0.06961	0.677025	0.110389	8.93781e-05	0.097111	0.17666	0.668517	0.174651	0.192047	0.310776	0.0700861	0.850192	1	1	1	1	1	1	1	1	1	1	1	0.999896	0.999699	0.0186109	0.437812	0.840112	0.840112	0.616358	0.999538	0.979553	0.99671	0.999967
Dr.13097.1.S1_at	pfkfb4l	pfkfb4b	pfkfb4b	1.05706	0.636597	0.6097	0.208907	-0.0918433	0.533923	-0.430097	0.520303	0.44018	0.683783	0.15776	0.00943884	0.111335	0.0662576	0.276767	0.751917	0.034828	0.0755729	0.129277	0.206349	0.0245144	0.859168	1	1	1	1	1	1	1	1	1	1	1	0.999896	0.999699	0.507736	0.65952	0.968728	0.968728	0.543952	0.999538	0.979553	0.99671	0.999967
Dr.8670.1.A1_at	padi2	padi2	padi2	0.171803	-0.263893	0.0234933	0.329083	0.156637	0.661077	-0.293067	-0.108713	0.22694	0.137417	0.274393	0.279905	0.111381	0.881625	0.0299488	0.316226	0.0128135	0.29337	0.700862	0.403579	0.547067	0.234182	1	1	1	1	1	1	1	1	1	1	1	0.999896	0.999699	0.973922	0.276072	0.887534	0.887534	0.70212	0.999538	0.979553	0.99671	0.999967
Dr.24890.1.S1_at	LOC100536425	si:dkey-193p11.2	si:dkey-193p11.2	0.166373	-0.688393	-1.3992	0.553	0.284727	0.297833	0.401953	0.612323	-0.14918	0.0973533	0.0330267	0.325555	0.111516	4.77457e-05	0.0359425	0.341423	0.535508	0.360534	0.0409366	0.769132	0.693377	0.947075	1	1	0.745644	1	1	1	1	1	1	1	1	0.999896	0.999699	0.0123142	0.294498	0.895808	0.895808	0.73865	0.999538	0.983128	0.99671	0.999967
Dr.11052.2.A1_at	oaz2b	oaz2b	oaz2b	0.431337	0.20606	-0.0109933	-0.0533467	-0.610623	-0.5529	0.87729	0.02577	-0.218743	0.15929	0.13639	0.0164413	0.113287	0.935477	0.766864	0.00465145	0.211573	0.0797507	0.882832	0.251907	0.409277	0.83742	1	1	1	1	1	1	1	1	1	1	1	0.999896	0.999699	0.986985	0.927642	0.511561	0.511561	0.544278	0.999538	0.979553	0.99671	0.999967
Dr.4884.1.S1_at	rgrb	rgrb	rgrb	-0.381687	0.2227	-0.0730967	1.15815	0.636363	0.884383	-0.0994867	0.0265267	0.521743	-0.343103	-0.214663	0.149614	0.114703	0.732606	0.000114284	0.0402384	0.00165603	0.762076	0.929927	0.28495	0.20583	0.373472	1	1	1	1	1	1	1	1	1	1	1	0.999896	0.999699	0.923489	0.0258664	0.781597	0.781597	0.928979	0.999538	0.979553	0.99671	0.999967
Dr.17180.1.A1_at	si:ch211-181b18.1	man1b1a	man1b1a	-0.178867	-0.22018	-0.672697	-0.414417	-0.18729	-0.275967	0.221607	-0.02758	-0.26084	-0.02265	-0.133963	0.209942	0.11506	0.00020918	0.00844526	0.261863	0.210946	0.339692	0.809763	0.129181	0.880716	0.427936	1	1	1	1	1	1	1	1	1	1	1	0.999896	0.999699	0.0320271	0.166949	0.874402	0.874402	0.729018	0.999538	0.979553	0.99671	0.999967
Dr.708.1.A1_at	hnrnpa1b	hnrnpa1b	hnrnpa1b	-0.622727	-0.304913	-0.310953	-0.30501	0.0018	0.0303033	-0.252417	0.108567	-0.06587	-0.0318667	0.0908667	0.0100272	0.116052	0.146119	0.111166	0.991262	0.902197	0.368462	0.724277	0.787291	0.860223	0.697614	1	1	1	1	1	1	1	1	1	1	1	0.999896	0.999699	0.607869	0.461112	0.998036	0.998036	0.743738	0.999538	0.985813	0.99671	0.999967
Dr.14001.1.A1_at	pttg1ipb	pttg1ipb	pttg1ipb	0.164707	0.269453	-0.977573	-0.04627	-0.507443	0.05212	-0.170053	0.04506	-0.09999	-0.290437	-0.0201033	0.514387	0.116445	3.42357e-05	0.784667	0.00202257	0.878674	0.701631	0.870869	0.547771	0.252322	0.900763	1	1	0.534659	1	1	1	1	1	1	1	1	0.999896	0.999699	0.00974243	0.934433	0.410214	0.410214	0.90341	0.999538	0.979553	0.99671	0.999967
Dr.275.1.S1_at	jak1	jak1	jak1	0.05806	0.245073	1.03004	0.395183	0.22786	0.34472	0.0258	-0.0291	-0.16839	-0.0875867	-0.0249067	0.725004	0.117216	1.41233e-05	0.0116645	0.108439	0.0790604	0.891443	0.801354	0.206491	0.472696	0.88709	1	1	0.220563	1	1	1	1	1	1	1	1	0.999896	0.999699	0.00565546	0.190207	0.812937	0.812937	0.972387	0.999538	0.979553	0.99671	0.999967
Dr.19518.1.S1_at	cux1a	cux1a	cux1a	0.147233	-0.268177	0.72163	-0.0403967	-0.06891	-0.486003	0.0360067	0.429743	-0.0368533	0.418403	0.36962	0.436063	0.117756	0.00526232	0.861705	0.751693	0.0281545	0.911929	0.0164044	0.843278	0.136571	0.0492583	1	1	1	1	1	1	1	1	1	1	1	0.999896	0.999699	0.220517	0.958766	0.968728	0.968728	0.977206	0.999538	0.989895	0.99671	0.999967
Dr.25440.1.A1_x_at	NA	N/A	N/A	0.374233	0.28139	0.00125667	0.04969	-0.0539767	-0.11326	1.11752	0.193897	-0.135727	0.61805	0.273677	0.256622	0.119229	0.996032	0.854196	0.804547	0.830124	0.149558	0.485791	0.694597	0.0373236	0.333991	1	1	1	1	1	1	1	1	1	1	1	0.999896	0.999699	0.998969	0.957783	0.973096	0.973096	0.591134	0.999538	0.981159	0.99671	0.999967
Dr.7462.1.A1_at	mbpa	mbpa	mbpa	0.443183	-0.307427	-0.0501567	0.354783	-0.2814	0.19286	0.252807	0.643517	-0.07397	-0.270053	-0.0429967	0.0816666	0.119562	0.773104	0.140535	0.143796	0.521963	0.103454	0.0233116	0.667084	0.161429	0.817294	1	1	1	1	1	1	1	1	1	1	1	0.999896	0.999699	0.939577	0.508511	0.825973	0.825973	0.558686	0.999538	0.981159	0.99671	0.999967
Dr.6680.1.S1_at	mknk2a	mknk2a	mknk2a	0.0570667	0.45806	-0.60871	0.0352567	-0.449643	-0.147223	0.472883	-0.144037	-0.225693	0.03252	0.22619	0.841292	0.119705	0.00892498	0.812107	0.012552	0.549035	0.270592	0.641511	0.479159	0.904307	0.310365	1	1	1	1	1	1	1	1	1	1	1	0.999896	0.999699	0.262172	0.944425	0.653729	0.653729	0.687244	0.999538	0.979553	0.99671	0.999967
DrAffx.1.85.A1_at	NA	N/A	N/A	0.274853	-0.376777	-0.66294	0.340803	0.0532433	-0.1631	0.127883	0.181113	0.43447	0.472073	0.106347	0.223502	0.120219	0.0299164	0.0890191	0.775794	0.484053	0.409903	0.270686	0.158067	0.26147	0.753982	1	1	1	1	1	1	1	1	1	1	1	0.999896	0.999699	0.410368	0.422752	0.969515	0.969515	0.765215	0.999538	0.979553	0.99671	0.999967
Dr.4095.1.A1_at	ass1	N/A	N/A	0.01056	0.30279	-0.30899	0.66735	-0.0147067	-0.04114	-0.00442667	-0.0403633	0.05451	-0.0577833	0.247477	0.973505	0.120275	0.0503859	0.00419859	0.910947	0.810952	0.977125	0.86176	0.849025	0.827152	0.156943	1	1	1	1	1	1	1	1	1	1	1	0.999896	0.999699	0.47016	0.122801	0.987291	0.987291	0.994075	0.999538	0.989895	0.99671	0.999967
Dr.12826.1.A1_at	NA	caskin1	caskin1	-0.17067	-0.274567	0.34225	-0.45831	-0.14648	-0.36778	0.32905	0.242307	-0.461483	0.58967	0.0279467	0.302814	0.121061	0.064283	0.0181437	0.388586	0.0427639	0.18625	0.156755	0.0833022	0.00784434	0.861641	1	1	1	1	1	1	1	1	1	1	1	0.999896	0.999699	0.505747	0.226138	0.909241	0.909241	0.624904	0.999538	0.979553	0.99671	0.999967
Dr.7903.1.S1_at	srpk1a	srpk1a	srpk1a	-0.303493	-0.27656	0.01007	-0.262137	-0.101137	-0.321957	0.184297	0.0848467	-0.635013	0.10011	0.0637567	0.131054	0.121109	0.94619	0.0608824	0.518252	0.213219	0.462132	0.612379	0.00227657	0.597277	0.798933	1	1	1	1	1	1	1	1	1	1	1	0.999896	0.999699	0.989706	0.362706	0.933955	0.933955	0.799415	0.999538	0.979553	0.99671	0.999967
Dr.4610.2.A1_at	cep290	N/A	N/A	-0.175473	-0.33993	-0.500853	-0.65536	-0.446653	-0.153563	0.59376	-0.02456	-0.39711	0.231787	0.129717	0.211004	0.121415	0.0838309	0.00107719	0.0387918	0.603124	0.0245027	0.92459	0.0678228	0.151259	0.571491	1	1	1	1	1	1	1	1	1	1	1	0.999896	0.999699	0.536601	0.0706824	0.774125	0.774125	0.53541	0.999538	0.979553	0.99671	0.999967
Dr.12478.1.S1_at	wu:fb50h02	si:ch211-98n17.5	si:ch211-98n17.5	0.178593	0.303147	0.149117	0.613823	0.495113	0.265557	0.14613	0.308053	0.06844	-0.260587	0.21321	0.350442	0.121907	0.296975	0.0108987	0.0198969	0.270742	0.608031	0.285129	0.814008	0.38139	0.415228	1	1	1	1	1	1	1	1	1	1	1	0.999896	0.999699	0.730498	0.185976	0.699841	0.699841	0.868807	0.999538	0.986576	0.99671	0.999967
Dr.7197.1.S1_at	s100z	s100z	s100z	-0.137493	-0.277043	-0.716363	-0.00715667	-0.2746	-0.193717	0.0514933	0.195343	0.129407	0.0721	-0.347177	0.750281	0.122822	0.0389599	0.971822	0.136375	0.479137	0.918397	0.308908	0.557904	0.643948	0.197199	1	1	1	1	1	1	1	1	1	1	1	0.999896	0.999699	0.439673	0.992087	0.816869	0.816869	0.9784	0.999538	0.979553	0.99671	0.999967
Dr.1361.1.S1_at	zgc:153629	krt94	krt94	0.202633	-0.34676	-0.742413	-0.163867	-0.510707	-0.73612	0.566463	-0.183543	0.0894867	-0.381833	0.0885267	0.410841	0.122837	0.00147348	0.377228	0.00546154	0.0836079	0.0436877	0.479558	0.574545	0.0601538	0.728601	1	1	1	1	1	1	1	1	1	1	1	0.999896	0.999699	0.110632	0.735322	0.531334	0.531334	0.53541	0.999538	0.979553	0.99671	0.999967
Dr.15634.1.S1_at	tcea3	tcea3	tcea3	-0.1738	-0.265433	-0.406297	-0.622563	-0.579617	-0.00630667	-0.000316667	-0.0764933	-0.472527	0.03751	-0.00979	0.613289	0.123947	0.0234771	0.00773947	0.00955071	0.973744	0.998894	0.640203	0.058756	0.791909	0.986826	1	1	1	1	1	1	1	1	1	1	1	0.999896	0.999699	0.379596	0.161237	0.613936	0.613936	0.999713	0.999538	0.979553	0.99671	0.999967
Dr.4751.1.S1_a_at	NA	aldh2.2	aldh2.2	-0.215073	-0.205473	-0.718383	0.0325833	-0.0152933	-0.0711767	0.190597	0.00245667	0.212837	-0.225367	-0.00980667	0.222041	0.123971	0.000388847	0.814828	0.901947	0.622311	0.120703	0.986558	0.153199	0.125811	0.958403	1	1	1	1	1	1	1	1	1	1	1	0.999896	0.999699	0.0449824	0.944985	0.985993	0.985993	0.574246	0.999538	0.979553	0.99671	0.999967
Dr.267.1.S1_at	mef2ca	mef2ca	mef2ca	-0.1258	-0.249997	1.10218	-0.0285	0.12024	0.177863	0.31715	0.282703	-0.0511933	0.06357	0.1206	0.54699	0.124352	0.0110875	0.880565	0.406336	0.64897	0.478722	0.1029	0.777603	0.764255	0.624491	1	1	1	1	1	1	1	1	1	1	1	0.999896	0.999699	0.285301	0.965783	0.91258	0.91258	0.809454	0.999538	0.984394	0.99671	0.999967
Dr.10986.1.A1_at	limch1b	limch1b	limch1b	0.189943	-0.255557	-0.0457567	0.10879	-0.188203	-0.343577	1.19361	0.05285	-0.276243	-0.01096	0.280423	0.345489	0.124445	0.874919	0.548262	0.33875	0.30352	0.00436467	0.832688	0.307682	0.955024	0.298619	1	1	1	1	1	1	1	1	1	1	1	0.999896	0.999699	0.971847	0.835011	0.895808	0.895808	0.53541	0.999538	0.979553	0.998185	0.999967
Dr.3182.1.A1_at	mef2ca	mef2ca	mef2ca	0.10074	-0.58915	1.31108	0.75558	-0.0288167	0.00307667	0.820127	-0.0146133	-0.247583	-0.24697	0.08811	0.712414	0.124797	0.000438575	0.00198467	0.836482	0.995426	0.291912	0.914561	0.293757	0.164107	0.695254	1	1	1	1	1	1	1	1	1	1	1	0.999896	0.999699	0.048576	0.0925167	0.977476	0.977476	0.70155	0.999538	0.979553	0.99671	0.999967
Dr.19274.1.S1_at	ddx19	ddx19	ddx19	0.012	0.25847	0.137813	0.239577	0.120213	0.206197	-0.593487	0.15273	-0.02774	-0.0492967	0.0908933	0.956136	0.125251	0.484948	0.160141	0.34813	0.415476	0.0317616	0.475902	0.890598	0.814537	0.756964	1	1	1	1	1	1	1	1	1	1	1	0.999896	0.999699	0.824129	0.533309	0.898635	0.898635	0.53541	0.999538	0.990022	0.99671	0.999967
Dr.198.1.S1_at	fsta	fsta	fsta	-0.0697133	0.475897	-0.328757	-0.0299733	0.30855	0.845623	-1.79426	0.105907	-0.21095	-0.0984	0.120133	0.683401	0.126059	0.0428317	0.858782	0.29877	0.265299	0.038672	0.386583	0.263632	0.552596	0.834792	1	1	1	1	1	1	1	1	1	1	1	0.999896	0.999699	0.450137	0.958157	0.878565	0.878565	0.53541	0.999538	0.979553	0.99671	0.999967
Dr.3996.1.A1_at	ptp4a2b	ptp4a2b	ptp4a2b	0.105487	0.242063	0.738033	0.108833	-0.04781	0.223187	-0.104743	-0.0258033	-0.10826	-0.0667633	-0.0121	0.426422	0.127536	0.00033186	0.433547	0.764972	0.353346	0.575943	0.86465	0.457747	0.583783	0.972375	1	1	1	1	1	1	1	1	1	1	1	0.999896	0.999699	0.0415203	0.77468	0.969515	0.969515	0.85383	0.999538	0.979553	0.99671	0.999967
Dr.14426.1.S1_at	pinx1	pinx1	pinx1	0.63091	0.244383	-0.0891667	0.457147	-0.34569	-0.0913833	0.103147	-0.164953	-0.271267	-0.129317	0.153013	0.00741795	0.127645	0.653614	0.0222144	0.0291071	0.678887	0.632927	0.371196	0.31169	0.493399	0.37114	1	1	1	1	1	1	1	1	1	1	1	0.999896	0.999699	0.897626	0.244656	0.754391	0.754391	0.879554	0.999538	0.979553	0.99671	0.999967
Dr.11360.1.A1_at	NA	N/A	N/A	-0.09257	0.63756	0.845903	-0.383433	-0.0853867	0.691677	-0.919883	0.315473	-0.443983	0.1117	0.267693	0.597603	0.127681	0.00439839	0.161843	0.833643	0.191053	0.0390248	0.14546	0.162076	0.569946	0.698465	1	1	1	1	1	1	1	1	1	1	1	0.999896	0.999699	0.205044	0.536171	0.977308	0.977308	0.53541	0.999538	0.979553	0.99671	0.999967
Dr.19967.1.S1_at	nudc	nudc	nudc	0.09657	0.28239	0.121167	0.0442	0.111283	0.25502	-0.637653	-0.0416467	-0.120887	-0.04189	-0.0322133	0.711203	0.127764	0.511488	0.853747	0.461219	0.463975	0.0479518	0.856754	0.613543	0.864574	0.840878	1	1	1	1	1	1	1	1	1	1	1	0.999896	0.999699	0.837922	0.957783	0.923413	0.923413	0.53541	0.999538	0.980248	0.99671	0.999967
Dr.9434.1.A1_at	si:dkey-153k10.12	mical3b	mical3b	-0.172297	-0.346627	-0.892827	-0.42363	-0.176123	0.275637	-0.04751	-0.0772033	-0.151077	0.243153	0.30483	0.356279	0.128388	7.80194e-05	0.0118066	0.355189	0.28731	0.804012	0.731676	0.517846	0.122277	0.376719	1	1	1	1	1	1	1	1	1	1	1	0.999896	0.999699	0.0168563	0.190936	0.900385	0.900385	0.944722	0.999538	0.979553	0.99671	0.999967
Dr.5208.1.A1_at	timm50	timm50	timm50	0.01982	0.27693	0.318077	0.260653	0.00217333	0.37024	-0.67288	-0.123327	0.0673433	0.0429033	0.297663	0.923442	0.128405	0.0520878	0.0573332	0.987384	0.227582	0.035639	0.564211	0.684736	0.852138	0.259222	1	1	1	1	1	1	1	1	1	1	1	0.999896	0.999699	0.474004	0.352893	0.997411	0.997411	0.53541	0.999538	0.981159	0.99671	0.999967
Dr.10326.1.S1_at	junba	junba	junba	-0.24794	0.3501	0.958553	0.13483	0.30153	-0.391733	0.18307	0.3398	-0.514303	0.01654	-0.0632033	0.209968	0.128551	0.000165008	0.442565	0.0432642	0.036214	0.564612	0.107702	0.122828	0.95859	0.639329	1	1	1	1	1	1	1	1	1	1	1	0.999896	0.999699	0.0268431	0.779653	0.788976	0.788976	0.849275	0.999538	0.979553	0.998185	0.999967
Dr.24841.1.S1_at	NA	eif4a1a	eif4a1a	-0.186163	0.433863	0.394147	1.2589	0.704197	0.58091	-0.79601	0.127517	0.424	0.0902633	0.139907	0.744204	0.129317	0.0563601	5.46431e-06	0.000752517	0.250089	0.109611	0.730274	0.164222	0.733981	0.730902	1	1	1	0.0853361	1	1	1	1	1	1	1	0.999896	0.999699	0.487362	0.00449137	0.293801	0.293801	0.561801	0.999538	0.979553	0.99671	0.999967
Dr.20934.1.S1_at	try	prss1	prss1	0.93505	0.5949	0.220627	-0.923247	0.246387	-0.83087	-0.00785333	1.11015	0.803937	0.635153	0.444433	0.362614	0.129872	0.494559	0.00924204	0.68934	0.0887059	0.954189	0.337358	0.0173006	0.297605	0.0414505	1	1	1	1	1	1	1	1	1	1	1	0.999896	0.999699	0.829243	0.170183	0.961196	0.961196	0.989054	0.999538	0.979553	0.99671	0.999967
Dr.14001.2.S1_at	pttg1ipb	pttg1ipb	pttg1ipb	-0.149343	0.217543	-0.66446	0.03637	-0.21	0.138757	-0.12117	-0.188943	0.0628433	-0.34358	-0.0689733	0.404004	0.129974	0.00520637	0.840634	0.260376	0.582182	0.719949	0.336713	0.669186	0.0966061	0.612973	1	1	1	1	1	1	1	1	1	1	1	0.999896	0.999699	0.219751	0.954601	0.874402	0.874402	0.908708	0.999538	0.981159	0.99671	0.999967
Dr.4927.1.A1_at	si:dkey-1f12.3	eml5	EML5	0.12594	-0.232343	0.82989	0.148077	0.00265333	0.115573	0.0234633	0.25582	-0.207807	0.170337	0.0277933	0.527223	0.130654	0.000905706	0.397147	0.984499	0.615684	0.890375	0.071025	0.415769	0.346719	0.883417	1	1	1	1	1	1	1	1	1	1	1	0.999896	0.999699	0.0827159	0.748815	0.996794	0.996794	0.972038	0.999538	0.979553	0.99671	0.999967
Dr.26424.1.S1_at	kpna3	kpna3	kpna3	-0.03622	0.208567	0.196593	0.421823	0.217557	0.565663	-0.693453	0.134273	0.04497	-0.252277	0.107777	0.889759	0.130706	0.220614	0.00579937	0.19291	0.116993	0.0412364	0.473097	0.787031	0.107838	0.712615	1	1	1	1	1	1	1	1	1	1	1	0.999896	0.999699	0.673609	0.139334	0.844123	0.844123	0.53541	0.999538	0.985813	0.99671	0.999967
Dr.9584.1.A1_at	LOC567688	si:ch211-262i1.3	si:ch211-262i1.3	0.0351167	0.224823	-0.663813	0.176843	-0.33399	-0.0572333	0.222327	0.107203	0.164943	-0.15508	0.206003	0.819322	0.131574	0.00460561	0.222854	0.0467633	0.729856	0.133794	0.434031	0.42027	0.353198	0.259632	1	1	1	1	1	1	1	1	1	1	1	0.999896	0.999699	0.209087	0.606901	0.788976	0.788976	0.581559	0.999538	0.979553	0.99671	0.999967
Dr.16230.1.A1_at	si:dkey-6n6.2	tpk2	tpk2	-0.164823	-0.374267	-0.203737	-0.62608	-0.260733	-0.106643	0.351683	0.175917	-0.14917	-0.353507	-0.0757367	0.546814	0.132224	0.201117	0.0121335	0.104551	0.621881	0.29482	0.239246	0.253294	0.0338738	0.921899	1	1	1	1	1	1	1	1	1	1	1	0.999896	0.999699	0.658639	0.192243	0.812937	0.812937	0.703433	0.999538	0.979553	0.99671	0.999967
Dr.4295.2.S1_a_at	rfc4	rfc4	rfc4	-0.23562	-0.231027	-0.36715	0.248717	0.0381567	0.214287	-0.62253	-0.116707	0.104783	-0.196127	0.102417	0.214792	0.132324	0.0466202	0.10909	0.759138	0.193576	0.00884668	0.519379	0.620215	0.342812	0.629299	1	1	1	1	1	1	1	1	1	1	1	0.999896	0.999699	0.461426	0.458084	0.969515	0.969515	0.53541	0.999538	0.980248	0.99671	0.999967
Dr.12169.1.A1_at	nudt9	nudt9	nudt9	-0.0049	0.252443	0.124917	0.645053	0.246557	0.369333	0.218373	0.137627	0.154897	-0.118317	-0.194643	0.977697	0.13488	0.467852	0.000282733	0.194847	0.0573446	0.148743	0.362806	0.459617	0.586595	0.26695	1	1	1	1	1	1	1	1	1	1	1	0.999896	0.999699	0.816172	0.0367954	0.847609	0.847609	0.590624	0.999538	0.979553	0.99671	0.999967
Dr.26411.2.S1_s_at	NA	tnni2a.2	tnni2a.2	0.147257	-0.419547	-0.426503	-0.716363	-0.218267	-0.60483	0.113223	0.437057	0.06448	-0.3477	0.241507	0.725603	0.135991	0.0136872	0.00526178	0.368032	0.0331945	0.466904	0.120071	0.742833	0.0850773	0.140526	1	1	1	1	1	1	1	1	1	1	1	0.999896	0.999699	0.31114	0.133289	0.902798	0.902798	0.801293	0.999538	0.981159	0.99671	0.999967
Dr.1149.1.A1_a_at	hnrnpa0b	hnrnpa0b	hnrnpa0b	-0.947957	-0.385903	-0.158197	0.528373	0.550543	0.407603	-0.719193	0.417403	0.187757	0.0135433	-0.179957	0.177013	0.136287	0.565342	0.0281842	0.0368484	0.319422	0.0396267	0.232727	0.542894	0.963527	0.791099	1	1	1	1	1	1	1	1	1	1	1	0.999896	0.999699	0.863466	0.269709	0.774125	0.774125	0.53541	0.999538	0.979553	0.998501	0.999967
Dr.8153.2.S1_a_at	NA	0	CR383676.2	0.0829	0.2938	-0.0876333	-0.300867	0.0310667	0.0307	0.638033	0.153433	-0.2414	0.164067	0.2237	0.600765	0.136788	0.621466	0.0755123	0.846616	0.853452	0.0053491	0.237488	0.240924	0.292202	0.264768	1	1	1	1	1	1	1	1	1	1	1	0.999896	0.999699	0.886061	0.396705	0.979015	0.979015	0.53541	0.999538	0.979553	0.99671	0.999967
Dr.5531.3.S1_at	si:dkeyp-113d7.4	krtt1c19e	krtt1c19e	0.0654467	-0.368147	-0.9307	-0.921997	-1.03885	-0.241627	-0.89238	0.717847	0.792247	-0.256713	-0.291737	0.783662	0.137248	0.00865839	0.0163441	0.00268339	0.560599	0.0185029	0.159239	0.125762	0.431644	0.616586	1	1	1	1	1	1	1	1	1	1	1	0.999896	0.999699	0.260436	0.21723	0.448118	0.448118	0.53541	0.999538	0.979553	0.99671	0.999967
Dr.10904.3.A1_at	NA	N/A	N/A	-0.0749	-0.2954	-0.169397	-0.161047	-0.0755133	-0.173473	0.618483	0.16722	-0.0826067	0.0781467	-0.0404	0.653952	0.138263	0.387761	0.263597	0.681906	0.510706	0.0221133	0.326964	0.661846	0.571169	0.876534	1	1	1	1	1	1	1	1	1	1	1	0.999896	0.999699	0.781456	0.648282	0.961196	0.961196	0.53541	0.999538	0.981159	0.99671	0.999967
Dr.2723.1.A1_at	wu:fc51h09	isca1	isca1	0.116903	0.21669	-0.518413	-0.00493333	-0.221617	-0.302993	1.08226	-0.0876833	-0.231233	0.0201933	0.13207	0.523687	0.141352	0.00399939	0.974037	0.165532	0.369817	0.00666528	0.451493	0.266392	0.903397	0.406324	1	1	1	1	1	1	1	1	1	1	1	0.999896	0.999699	0.192773	0.99292	0.8378	0.8378	0.53541	0.999538	0.979553	0.99671	0.999967
Dr.16372.1.A1_at	zgc:162883	inpp5ka	inpp5ka	0.20051	-0.29742	-0.622627	0.2769	-0.22495	0.141613	0.4207	-0.0288233	-0.101733	-0.08559	0.570627	0.200153	0.141641	0.00806062	0.155923	0.171641	0.515507	0.319707	0.865991	0.531993	0.657427	0.105551	1	1	1	1	1	1	1	1	1	1	1	0.999896	0.999699	0.258543	0.527868	0.839976	0.839976	0.71533	0.999538	0.979553	0.99671	0.999967
Dr.8302.3.S1_a_at	arnt2	arnt2	arnt2	-0.0280933	-0.223533	0.37441	-0.741683	-0.0996067	-0.04498	0.400547	0.23371	-0.667377	0.180387	-0.0354267	0.876324	0.141793	0.0194433	0.000521612	0.554569	0.738357	0.302199	0.203531	0.0115692	0.397867	0.800593	1	1	1	1	1	1	1	1	1	1	1	0.999896	0.999699	0.357061	0.0512621	0.941279	0.941279	0.708756	0.999538	0.979553	0.99671	0.999967
Dr.9847.2.A1_at	pdca	pdca	pdca	-0.38451	-0.430547	-1.89515	-0.81887	-0.17156	-1.51058	-0.41096	-0.837333	-0.455427	-0.445423	-0.0140867	0.142375	0.14275	5.91041e-07	0.00254177	0.503836	0.0024033	0.169022	9.10674e-05	0.108875	0.0262651	0.985165	1	1	0.00923029	1	1	1	1	1	1	1	1	0.999896	0.999699	0.000839118	0.105698	0.931357	0.931357	0.611167	0.999538	0.979553	0.99671	0.999967
Dr.12875.3.A1_x_at	NA	N/A	N/A	0.25815	0.273583	0.123827	0.634497	0.0234433	0.19929	-0.401583	-0.183233	0.163787	-0.1514	-0.234467	0.246849	0.142882	0.51847	0.000416507	0.883251	0.249512	0.0221869	0.322497	0.525526	0.464029	0.267014	1	1	1	1	1	1	1	1	1	1	1	0.999896	0.999699	0.841242	0.0454866	0.983975	0.983975	0.53541	0.999538	0.979553	0.99671	0.999967
Dr.20391.1.A1_at	ppp1r13ba	ppp1r13ba	ppp1r13ba	-0.15777	-0.222107	-1.08228	0.25758	0.317147	-0.981597	0.714087	0.189057	-0.00623667	0.0811833	0.22433	0.583317	0.143102	0.00225406	0.102072	0.132858	0.0133282	0.192804	0.324941	0.977777	0.743414	0.682525	1	1	1	1	1	1	1	1	1	1	1	0.999896	0.999699	0.145251	0.447519	0.81431	0.81431	0.627634	0.999538	0.998005	0.99671	0.999967
Dr.4262.1.S1_at	igf2bp2b	0	CR382370.2	-0.150587	-0.29807	-0.74865	0.193167	-0.115887	-0.05023	0.0600467	-0.01	0.13354	-0.210553	0.135817	0.434858	0.144652	0.000993222	0.213724	0.436246	0.745109	0.748907	0.952586	0.358057	0.138979	0.283969	1	1	1	1	1	1	1	1	1	1	1	0.999896	0.999699	0.0855242	0.59581	0.918549	0.918549	0.923829	0.999538	0.979553	0.99671	0.999967
Dr.1943.1.S1_at	abce1	abce1	abce1	0.119673	0.211787	0.37188	0.75929	0.232773	0.371103	-0.589377	0.0312833	0.24311	-0.281047	-0.02638	0.656752	0.145007	0.0724386	0.00386595	0.24257	0.300655	0.0700576	0.908162	0.354196	0.186204	0.904842	1	1	1	1	1	1	1	1	1	1	1	0.999896	0.999699	0.515786	0.117013	0.866303	0.866303	0.538942	0.999538	0.979553	0.99671	0.999967
Dr.7889.1.S1_at	hmgb3b	hmgb3b	hmgb3b	0.316117	0.313997	-0.309157	0.780747	-0.351543	0.0249167	0.186647	0.0151933	0.277543	-0.0263667	0.0605533	0.310848	0.145106	0.108926	0.00514906	0.12672	0.890844	0.440317	0.906591	0.16557	0.908512	0.85338	1	1	1	1	1	1	1	1	1	1	1	0.999896	0.999699	0.566297	0.131543	0.81431	0.81431	0.783688	0.999538	0.979553	0.99671	0.999967
Dr.3077.1.S1_at	thoc6	thoc6	thoc6	-0.349707	0.208503	-0.248727	0.0693467	-0.01283	0.44034	-0.65569	-0.10083	-0.15879	-0.0478	-0.111027	0.110908	0.145279	0.247435	0.599815	0.924373	0.0594247	0.0216701	0.713695	0.325806	0.816495	0.629445	1	1	1	1	1	1	1	1	1	1	1	0.999896	0.999699	0.695989	0.860885	0.988621	0.988621	0.53541	0.999538	0.979553	0.99671	0.999967
Dr.4878.1.S1_at	LOC100535167	0	CR318588.1	0.351647	0.363353	-0.44276	-1.20141	-0.0471467	0.626037	-0.789017	-1.26518	-0.812687	-1.05741	0.808053	0.418629	0.145409	0.187145	0.00621414	0.834635	0.0576239	0.162523	0.0900715	0.168792	0.110749	0.0841501	1	1	1	1	1	1	1	1	1	1	1	0.999896	0.999699	0.647448	0.144414	0.977308	0.977308	0.605467	0.999538	0.979553	0.99671	0.999967
Dr.3437.1.A1_at	si:dkey-71l1.3	fdxacb1	fdxacb1	-0.150433	0.350773	0.02132	0.105473	-0.670723	-0.0737667	-0.361027	-0.08017	-0.217387	0.179507	0.125143	0.293428	0.147249	0.911624	0.416058	0.000477873	0.822792	0.125171	0.570858	0.199623	0.230221	0.456311	1	1	1	1	1	1	1	1	1	1	1	0.999896	0.999699	0.981072	0.761668	0.220927	0.220927	0.579883	0.999538	0.979553	0.99671	0.999967
Dr.18521.1.A1_at	LOC100536119	N/A	N/A	-0.04639	-0.257837	-0.08846	-0.258467	-0.376223	-0.43568	0.737447	-0.23127	0.04765	-0.236407	-0.216957	0.886904	0.147801	0.583821	0.168717	0.0235039	0.276426	0.0313445	0.370156	0.714241	0.172563	0.455569	1	1	1	1	1	1	1	1	1	1	1	0.999896	0.999699	0.869911	0.545411	0.720499	0.720499	0.53541	0.999538	0.981159	0.99671	0.999967
Dr.7379.1.A1_at	sepw2b	selenow2b	selenow2b	0.68263	0.443587	1.10535	1.03718	0.31988	0.162937	0.585563	0.36493	0.301003	-0.0593067	-0.192693	0.0499646	0.147844	0.000574685	0.000272686	0.127702	0.607889	0.0844953	0.259264	0.393056	0.853296	0.56619	1	1	1	1	1	1	1	1	1	1	1	0.999896	0.999699	0.0598323	0.0367954	0.81431	0.81431	0.5458	0.999538	0.979553	0.99671	0.999967
Dr.1889.1.S1_at	tfa	tfa	tfa	0.62046	0.29293	0.13495	0.53344	0.0325767	-0.19069	-0.0650067	-0.0239367	0.34431	-0.000933333	0.172953	0.0144919	0.147907	0.550912	0.00575619	0.844921	0.268182	0.646756	0.902951	0.0844801	0.996109	0.65959	1	1	1	1	1	1	1	1	1	1	1	0.999896	0.999699	0.85718	0.139334	0.978672	0.978672	0.884989	0.999538	0.979553	0.999703	0.999967
Dr.9089.1.S1_at	rp2	rp2	rp2	-0.17687	-0.261437	-0.73049	-0.19589	-0.249223	-0.159157	0.45487	-0.199697	0.0574567	0.115533	0.224673	0.417886	0.150766	0.00134511	0.198448	0.113168	0.499539	0.123836	0.301872	0.756024	0.544773	0.382651	1	1	1	1	1	1	1	1	1	1	1	0.999896	0.999699	0.105682	0.579934	0.81328	0.81328	0.578806	0.999538	0.981159	0.99671	0.999967
Dr.26473.1.S1_at	ucp3	ucp3	ucp3	0.907147	0.264773	0.608187	0.02194	0.0101833	-0.307373	0.687447	0.479717	0.511933	-0.332707	0.498407	0.00207419	0.15228	0.0286503	0.91957	0.939291	0.337986	0.0781626	0.175641	0.149964	0.106231	0.166438	1	1	1	1	1	1	1	1	1	1	1	0.999896	0.999699	0.404306	0.975092	0.990769	0.990769	0.544202	0.999538	0.979553	0.99671	0.999967
Dr.7271.1.S1_at	gclc	gclc	gclc	0.01419	0.22475	-0.0285067	0.69586	-0.0218467	-0.201727	-0.0366133	0.115097	0.20668	-0.307173	0.29551	0.953306	0.152537	0.876825	0.00364137	0.865721	0.2987	0.815206	0.408882	0.272144	0.055717	0.104629	1	1	1	1	1	1	1	1	1	1	1	0.999896	0.999699	0.972196	0.115116	0.981913	0.981913	0.947492	0.999538	0.979553	0.99671	0.999967
Dr.20277.1.A1_at	acta2	acta2	acta2	0.160803	-0.211157	-0.5854	0.137043	-0.17158	-0.165543	0.01325	-0.226613	0.279933	-0.339597	-0.185837	0.360887	0.153227	0.0020741	0.465187	0.263116	0.293501	0.921583	0.163549	0.212021	0.0444989	0.420391	1	1	1	1	1	1	1	1	1	1	1	0.999896	0.999699	0.13721	0.790428	0.874402	0.874402	0.979453	0.999538	0.979553	0.99671	0.999967
Dr.12661.1.A1_at	LOC555713	nbr1b	nbr1b	-0.218823	0.247157	-0.05975	-0.46405	-0.17382	-0.173437	0.854007	0.116563	-0.01947	0.02431	0.229593	0.181756	0.153289	0.81114	0.0588683	0.289533	0.379268	0.0102178	0.570045	0.92924	0.887307	0.343028	1	1	1	1	1	1	1	1	1	1	1	0.999896	0.999699	0.953381	0.357172	0.8759	0.8759	0.53541	0.999538	0.993804	0.99671	0.999967
Dr.7626.1.A1_at	pfkfb3	pfkfb3	pfkfb3	0.20031	0.308973	1.31011	1.85538	1.09889	0.5283	-0.0320467	0.368023	0.254493	0.406767	0.219287	0.710415	0.153402	1.93072e-05	0.000297087	9.13375e-05	0.135548	0.863533	0.145577	0.417886	0.0156616	0.696909	1	1	0.301521	1	1	1	1	1	1	1	1	0.999896	0.999699	0.0065548	0.0382064	0.0842835	0.0842835	0.964022	0.999538	0.979553	0.99671	0.999967
Dr.25238.1.A1_at	tom1	tom1	tom1	-0.02246	-0.2138	-0.68782	-0.141987	-0.00344667	-0.19659	0.401683	0.00176333	-0.07885	0.03893	0.498433	0.904961	0.154733	0.000391828	0.296665	0.979254	0.329104	0.0335287	0.992439	0.627128	0.74819	0.0529791	1	1	1	1	1	1	1	1	1	1	1	0.999896	0.999699	0.044994	0.674286	0.996075	0.996075	0.53541	0.999538	0.980732	0.99671	0.999967
Dr.4200.1.A1_at	smyhc1	smyhc1	smyhc1	0.342577	-0.296437	0.07336	0.0140633	-0.378577	-0.623563	0.28137	0.38458	0.295707	-0.1387	-0.22807	0.392397	0.154758	0.631806	0.928443	0.0259292	0.029173	0.144067	0.128804	0.102316	0.308492	0.260285	1	1	1	1	1	1	1	1	1	1	1	0.999896	0.999699	0.889682	0.977846	0.73358	0.73358	0.589386	0.999538	0.979553	0.99671	0.999967
Dr.10073.1.S1_at	NA	N/A	N/A	0.213787	-0.262817	-0.63112	-0.12865	-0.293453	-0.33232	0.249557	0.239993	0.265253	-0.153347	0.0135033	0.284393	0.154954	0.0107019	0.589564	0.160463	0.170905	0.138344	0.28233	0.381801	0.263405	0.936591	1	1	1	1	1	1	1	1	1	1	1	0.999896	0.999699	0.281426	0.856167	0.832021	0.832021	0.585218	0.999538	0.979553	0.99671	0.999967
Dr.1699.1.A1_at	pklr	pklr	pklr	-0.319483	-0.288773	0.0751567	-0.34102	-0.180453	-0.672527	0.09533	0.296283	-0.138613	0.0150967	-0.0810233	0.17447	0.155002	0.672142	0.149182	0.401022	0.00899173	0.528521	0.257588	0.590189	0.94907	0.69223	1	1	1	1	1	1	1	1	1	1	1	0.999896	0.999699	0.903777	0.520853	0.910384	0.910384	0.83371	0.999538	0.979553	0.997309	0.999967
Dr.10596.1.S1_at	psma4	psma4	psma4	-0.03738	0.288663	0.00368	0.665167	0.182747	0.3381	-0.349547	-0.14424	0.121827	-0.0956133	-0.160397	0.869667	0.157587	0.987405	0.00453927	0.204271	0.157478	0.095657	0.55062	0.575903	0.733563	0.43501	1	1	1	1	1	1	1	1	1	1	1	0.999896	0.999699	0.99707	0.125026	0.850778	0.850778	0.554022	0.999538	0.979553	0.99671	0.999967
Dr.374.1.S1_at	irf2bp2b	irf2bp2b	irf2bp2b	-0.109857	0.287707	0.21861	0.150647	0.459247	-0.46328	0.74443	0.28963	0.0353533	0.20281	0.00793667	0.652366	0.160539	0.328093	0.469111	0.0541678	0.11857	0.0261368	0.149805	0.888076	0.301833	0.974631	1	1	1	1	1	1	1	1	1	1	1	0.999896	0.999699	0.743636	0.791788	0.788976	0.788976	0.53541	0.999538	0.98994	0.99671	0.999967
Dr.14159.1.A1_at	hdac9b	hdac9b	hdac9b	-0.0798733	-0.252287	-0.98042	-0.26793	0.283097	-0.927747	0.178047	0.22113	0.191793	0.31933	0.104903	0.608478	0.161019	0.000369999	0.149509	0.142385	0.000202226	0.34588	0.400742	0.4742	0.150135	0.72412	1	1	1	1	1	1	1	1	1	1	1	0.999896	0.999699	0.0437748	0.520976	0.825973	0.825973	0.731556	0.999538	0.979553	0.99671	0.999967
Dr.2362.1.S1_at	orc3	orc3	orc3	-0.234497	0.23602	-0.00174667	0.0780233	0.12479	0.211203	-0.74374	-0.08094	0.0758733	-0.44986	-0.0311933	0.229858	0.161036	0.990482	0.662759	0.331512	0.435298	0.0277654	0.833907	0.652938	0.0838377	0.846125	1	1	1	1	1	1	1	1	1	1	1	0.999896	0.999699	0.997695	0.887813	0.892618	0.892618	0.53541	0.999538	0.981159	0.99671	0.999967
Dr.8012.1.A1_at	nptx1l	nptx1l	nptx1l	0.0802533	0.312267	0.337927	0.62202	0.1082	0.144847	0.185117	0.35445	-0.260687	0.200587	0.295433	0.768745	0.163307	0.227069	0.00964581	0.606501	0.494613	0.632536	0.0425876	0.347791	0.360893	0.245944	1	1	1	1	1	1	1	1	1	1	1	0.999896	0.999699	0.677543	0.173785	0.950656	0.950656	0.879244	0.999538	0.979553	0.99671	0.999967
Dr.15833.1.A1_at	polr2a	polr2a	polr2a	-0.640967	-0.216213	-0.04192	0.185893	0.227717	-0.174667	0.03496	0.152087	-0.0857167	0.0909833	0.21385	0.0276117	0.164994	0.794119	0.146139	0.222322	0.34361	0.875648	0.376812	0.593448	0.596649	0.323146	1	1	1	1	1	1	1	1	1	1	1	0.999896	0.999699	0.947494	0.516141	0.860606	0.860606	0.968431	0.999538	0.979553	0.99671	0.999967
Dr.24729.1.S1_x_at	NA	N/A	N/A	0.328753	-0.250397	0.185147	0.405807	0.316347	0.44368	0.272507	0.367107	0.600773	0.15884	-0.0240567	0.0363634	0.16532	0.336038	0.0530248	0.077979	0.155926	0.333963	0.120873	0.0168994	0.41496	0.873887	1	1	1	1	1	1	1	1	1	1	1	0.999896	0.999699	0.748215	0.343178	0.799066	0.799066	0.724174	0.999538	0.979553	0.99671	0.999967
Dr.24341.1.S1_at	lgmn	lgmn	lgmn	0.09939	0.2133	-0.139743	-0.26658	-0.167607	-0.0127333	1.04446	-0.0671967	-0.18476	-0.0657933	0.338667	0.595348	0.167477	0.347498	0.110299	0.35737	0.95528	0.0144144	0.63498	0.278471	0.690484	0.415289	1	1	1	1	1	1	1	1	1	1	1	0.999896	0.999699	0.754827	0.459956	0.900501	0.900501	0.53541	0.999538	0.979553	0.99671	0.999967
Dr.25461.1.A1_at	mettl2a	mettl2a	mettl2a	0.0873533	0.190937	0.273273	0.1715	-0.02548	0.216383	-0.60447	-0.187003	0.0236433	-0.22911	0.0707767	0.567304	0.167939	0.0743583	0.249234	0.863792	0.302263	0.0459357	0.221293	0.914126	0.217333	0.604951	1	1	1	1	1	1	1	1	1	1	1	0.999896	0.999699	0.518504	0.633617	0.980972	0.980972	0.53541	0.999538	0.993173	0.99671	0.999967
Dr.26000.1.A1_at	grb10a	grb10a	grb10a	0.271057	0.287043	0.01919	-0.40563	-0.334957	-0.71046	0.298703	-0.311007	-0.160583	0.0696967	0.2399	0.0912132	0.169617	0.899506	0.0115292	0.0429239	0.0206877	0.183689	0.0818888	0.248326	0.616664	0.528437	1	1	1	1	1	1	1	1	1	1	1	0.999896	0.999699	0.978653	0.190207	0.788976	0.788976	0.622678	0.999538	0.979553	0.99671	0.999967
Dr.18585.1.A1_at	LOC563546	usp21	usp21	-0.274423	-0.38026	-0.299887	0.703543	-0.312013	-1.26811	0.92452	0.175113	0.0984667	0.10938	0.14122	0.248057	0.169791	0.259229	0.00170553	0.401967	0.122132	0.332256	0.316947	0.631358	0.465363	0.857236	1	1	1	1	1	1	1	1	1	1	1	0.999896	0.999699	0.703402	0.0871651	0.910384	0.910384	0.723287	0.999538	0.980732	0.99671	0.999967
Dr.25140.2.S1_a_at	NA	icn	icn	0.277757	-0.30417	-1.28104	-0.387687	-0.41268	0.288247	0.3937	0.213053	0.21474	-0.255227	0.185753	0.281989	0.169945	9.902e-06	0.0313813	0.0398904	0.193672	0.100388	0.388539	0.557604	0.319343	0.52031	1	1	0.15464	1	1	1	1	1	1	1	1	0.999896	0.999699	0.00507403	0.280669	0.779686	0.779686	0.555828	0.999538	0.979553	0.99671	0.999967
Dr.14804.2.S1_a_at	drg2	drg2	drg2	-0.02973	0.184917	-0.0370633	0.13651	-0.0582667	0.54962	-0.79442	-0.0369967	0.00368	-0.370773	-0.0996633	0.880133	0.170052	0.82527	0.304937	0.715356	0.0405861	0.00770196	0.803133	0.982024	0.200745	0.616275	1	1	1	1	1	1	1	1	1	1	1	0.999896	0.999699	0.958671	0.680411	0.963682	0.963682	0.53541	0.999538	0.998488	0.99671	0.999967
Dr.21559.1.A1_at	arhgef7a	arhgef7a	arhgef7a	-0.08213	-0.175363	0.157287	-0.657117	-0.41009	-0.082	0.325137	0.202063	-0.30729	0.223457	0.220623	0.579559	0.170206	0.373112	0.00101599	0.00810497	0.580885	0.129796	0.109275	0.177647	0.228152	0.143304	1	1	1	1	1	1	1	1	1	1	1	0.999896	0.999699	0.77228	0.0689858	0.591796	0.591796	0.580324	0.999538	0.979553	0.99671	0.999967
Dr.3742.1.A1_at	pard6a	pard6a	pard6a	0.0828367	0.234437	-0.0314667	0.0711933	0.117717	0.23855	0.58991	0.0461867	-0.0372767	0.0368133	0.0423333	0.708199	0.170752	0.833589	0.667745	0.651138	0.424001	0.0352415	0.832831	0.81374	0.830806	0.878499	1	1	1	1	1	1	1	1	1	1	1	0.999896	0.999699	0.960475	0.889673	0.957161	0.957161	0.53541	0.999538	0.98654	0.99671	0.999967
Dr.16524.1.S1_at	tgm2b	tgm2b	tgm2b	0.120443	-0.174283	-0.628617	-0.00291	-0.308663	-0.08143	-0.122793	-0.153153	-0.06957	-0.196757	0.17075	0.424065	0.170938	0.0107932	0.987082	0.0788213	0.637865	0.412305	0.388692	0.764154	0.15635	0.32146	1	1	1	1	1	1	1	1	1	1	1	0.999896	0.999699	0.281869	0.996204	0.799066	0.799066	0.766727	0.999538	0.98232	0.99671	0.999967
Dr.5674.2.S1_at	apoc1l	apoc1	apoc1	0.19538	-0.52743	-0.98803	0.13435	0.249323	0.447327	1.21042	0.51504	0.494647	-0.23259	0.0148633	0.466489	0.171585	0.000942624	0.651171	0.0866141	0.0717884	0.00381734	0.349251	0.126741	0.125931	0.92319	1	1	1	1	1	1	1	1	1	1	1	0.999896	0.999699	0.0836418	0.883114	0.799611	0.799611	0.53541	0.999538	0.979553	0.99671	0.999967
Dr.14355.1.A1_at	uckl1a	uckl1a	uckl1a	-0.32896	-0.21351	-0.641873	-0.261047	-0.275147	-0.179693	0.0732567	0.149737	-0.0620067	-0.02025	-0.145293	0.0593387	0.171671	0.00642183	0.0848973	0.0477892	0.463167	0.769505	0.456653	0.705533	0.884115	0.490235	1	1	1	1	1	1	1	1	1	1	1	0.999896	0.999699	0.23795	0.416375	0.788976	0.788976	0.932373	0.999538	0.981159	0.99671	0.999967
Dr.4654.2.S1_a_at	ppp1r15a	ppp1r15a	ppp1r15a	-0.03919	0.357687	0.156107	-0.585917	-0.285083	0.417053	-0.0247033	0.281243	-0.254733	-0.06577	-0.0643967	0.860267	0.171876	0.289312	0.00930978	0.139063	0.0154861	0.873794	0.376497	0.277211	0.690118	0.81097	1	1	1	1	1	1	1	1	1	1	1	0.999896	0.999699	0.72469	0.170183	0.820424	0.820424	0.968216	0.999538	0.979553	0.99671	0.999967
Dr.5690.1.S1_at	serpinh1a	serpinh1a	serpinh1a	0.06612	-0.307363	-0.442103	-0.135773	-0.604657	0.270477	-0.401083	-0.196533	0.47915	-0.0135767	0.155137	0.843484	0.172007	0.00876039	0.764247	0.0152893	0.275011	0.257108	0.619484	0.175438	0.962031	0.736146	1	1	1	1	1	1	1	1	1	1	1	0.999896	0.999699	0.260436	0.926776	0.674611	0.674611	0.677205	0.999538	0.979553	0.998474	0.999967
Dr.14860.1.A1_at	epb41l3a	epb41l3a	epb41l3a	-0.165283	-0.305627	0.7087	-0.61097	0.0455533	0.0282867	-0.236153	0.201713	-0.304537	0.20579	0.0453433	0.35721	0.172742	0.00480506	0.0215607	0.748637	0.915628	0.259552	0.323085	0.274019	0.520034	0.798808	1	1	1	1	1	1	1	1	1	1	1	0.999896	0.999699	0.212902	0.242427	0.968728	0.968728	0.678851	0.999538	0.979553	0.99671	0.999967
Dr.3504.1.A1_at	taz	taz	taz	0.103837	0.187353	-0.18154	-0.24469	0.0293133	-0.0837633	0.671273	0.0172833	-0.21605	0.131517	0.62242	0.589473	0.174967	0.384047	0.18144	0.870671	0.716184	0.0614754	0.886505	0.2524	0.490949	0.0086021	1	1	1	1	1	1	1	1	1	1	1	0.999896	0.999699	0.779546	0.562212	0.982209	0.982209	0.53541	0.999538	0.979553	0.99671	0.999967
Dr.3629.1.A1_at	atp2a2b	atp2a2b	atp2a2b	-0.405937	0.320507	0.465797	0.881457	0.35211	1.01315	-1.14101	0.09476	0.19134	0.03817	0.18106	0.395136	0.175049	0.0754112	0.00224265	0.102996	0.0254758	0.129029	0.776459	0.484535	0.910282	0.759125	1	1	1	1	1	1	1	1	1	1	1	0.999896	0.999699	0.52226	0.0992168	0.812937	0.812937	0.579965	0.999538	0.979553	0.99671	0.999967
Dr.26354.1.A1_at	si:ch73-46j18.5	si:ch73-46j18.5	si:ch73-46j18.5	-0.175217	-0.327397	-0.0732967	0.132907	0.179773	-0.0558467	-0.26154	0.12453	0.686183	-0.08527	-0.262257	0.52299	0.176116	0.755148	0.597995	0.352308	0.822658	0.108065	0.520759	0.00321321	0.782344	0.77233	1	1	1	1	1	1	1	1	1	1	1	0.999896	0.999699	0.932806	0.860342	0.899799	0.899799	0.561754	0.999538	0.979553	0.99671	0.999967
Dr.3374.2.S1_at	ctsba	ctsba	ctsba	-0.165317	0.22681	0.707637	0.156617	0.355253	0.5801	1.05412	0.215133	0.1402	-0.248863	-0.24757	0.223444	0.176357	0.000464071	0.228659	0.0223732	0.00810639	0.00385662	0.159561	0.406034	0.157706	0.266454	1	1	1	1	1	1	1	1	1	1	1	0.999896	0.999699	0.0504179	0.613957	0.706247	0.706247	0.53541	0.999538	0.979553	0.99671	0.999967
Dr.6735.1.A1_at	wu:fj37c02	N/A	N/A	-0.0513833	-0.204583	0.20415	-0.664267	0.165263	0.04775	-0.259467	0.285127	-0.224933	0.203377	-0.158163	0.773585	0.177037	0.17458	0.0135384	0.185679	0.90988	0.32669	0.0625443	0.306445	0.411603	0.26463	1	1	1	1	1	1	1	1	1	1	1	0.999896	0.999699	0.635026	0.200946	0.842905	0.842905	0.719281	0.999538	0.979553	0.99671	0.999967
Dr.859.1.S1_at	smarca2	smarca2	smarca2	-0.128007	-0.263203	0.1261	-0.709463	-0.1452	-0.3412	0.446237	0.154353	0.0216533	0.0139067	0.0176067	0.48304	0.177763	0.435303	0.00424018	0.420508	0.129436	0.117453	0.393939	0.886032	0.942237	0.954926	1	1	1	1	1	1	1	1	1	1	1	0.999896	0.999699	0.802707	0.122801	0.915058	0.915058	0.571558	0.999538	0.98994	0.99671	0.999967
Dr.613.1.S2_at	stom	stom	stom	0.108077	-0.213047	-0.461817	0.09975	-0.281573	-0.334347	0.86645	0.0864067	0.0360067	0.0342433	0.458783	0.511985	0.178516	0.00711853	0.592003	0.116576	0.329229	0.0195597	0.544005	0.830177	0.856535	0.112299	1	1	1	1	1	1	1	1	1	1	1	0.999896	0.999699	0.249412	0.856781	0.81328	0.81328	0.53541	0.999538	0.98831	0.99671	0.999967
Dr.390.1.S1_at	cdv3	cdv3	cdv3	-0.0963833	0.1898	0.05058	0.76975	0.111863	0.287343	-0.247593	-0.18121	0.09423	-0.09678	0.02786	0.676615	0.180834	0.728275	0.000137931	0.37514	0.155384	0.279383	0.265951	0.596695	0.577674	0.827256	1	1	1	1	1	1	1	1	1	1	1	0.999896	0.999699	0.921931	0.0279877	0.906452	0.906452	0.69355	0.999538	0.979553	0.99671	0.999967
Dr.7127.1.A1_at	wu:fj65h07	ccdc186	ccdc186	0.05117	0.24534	0.0757067	-0.577417	-0.189783	-0.0926533	0.183413	0.06729	-0.65754	0.371503	0.235417	0.774679	0.181164	0.649644	0.0215618	0.272105	0.575032	0.323802	0.636212	0.0147884	0.105408	0.238883	1	1	1	1	1	1	1	1	1	1	1	0.999896	0.999699	0.895928	0.242427	0.874402	0.874402	0.717336	0.999538	0.979553	0.99671	0.999967
Dr.24483.1.S1_at	NA	N/A	N/A	0.137133	-0.247453	0.244593	0.60288	0.217993	0.781807	0.41016	0.531973	0.345607	0.418173	0.0740433	0.544947	0.181295	0.170406	0.00658938	0.293783	0.0132163	0.21998	0.0471389	0.187612	0.117693	0.641463	1	1	1	1	1	1	1	1	1	1	1	0.999896	0.999699	0.630967	0.148705	0.878254	0.878254	0.649204	0.999538	0.979553	0.99671	0.999967
Dr.7802.1.S1_at	gpatch8	gpatch8	gpatch8	-0.0420933	-0.196807	0.360873	-0.631713	0.27502	0.13662	0.179377	0.24108	-0.233173	0.3565	0.382157	0.826522	0.181675	0.128407	0.00394091	0.104793	0.472103	0.252873	0.0613003	0.44042	0.193607	0.084866	1	1	1	1	1	1	1	1	1	1	1	0.999896	0.999699	0.5905	0.118356	0.812937	0.812937	0.67409	0.999538	0.979553	0.99671	0.999967
Dr.16423.1.S1_at	med30	med30	med30	0.0535433	-0.23777	-0.154887	-0.411333	-0.337533	-0.0383467	0.845103	0.00136667	0.207997	-0.28342	0.02115	0.803095	0.181997	0.272329	0.0495348	0.0238673	0.924738	0.00415838	0.995446	0.18301	0.107807	0.93328	1	1	1	1	1	1	1	1	1	1	1	0.999896	0.999699	0.710129	0.331464	0.720958	0.720958	0.53541	0.999538	0.979553	0.99671	0.999967
Dr.16148.1.S1_at	LOC100536429	N/A	N/A	0.7327	-0.19851	-0.340897	0.440887	0.203497	0.326647	0.601123	-0.0352467	0.183043	-1.23927	0.462313	0.0425403	0.18343	0.234848	0.242482	0.56786	0.346297	0.106779	0.926319	0.499543	0.0296551	0.472997	1	1	1	1	1	1	1	1	1	1	1	0.999896	0.999699	0.682474	0.628001	0.943271	0.943271	0.561754	0.999538	0.979553	0.99671	0.999967
Dr.5366.2.S1_at	zgc:92027	gca	GCA	-0.158297	0.266187	0.115483	0.66251	0.08354	0.256763	-0.45836	0.15353	0.164287	-0.174327	-0.211977	0.449031	0.184329	0.564885	0.000639589	0.586916	0.205997	0.0659432	0.614742	0.529793	0.548528	0.495619	1	1	1	1	1	1	1	1	1	1	1	0.999896	0.999699	0.86336	0.0567526	0.946105	0.946105	0.536375	0.999538	0.979553	0.99671	0.999967
Dr.4846.1.S1_at	pa2g4a	pa2g4a	pa2g4a	0.03609	0.392153	-0.0929967	0.47536	-0.04054	0.549427	-0.613777	-0.147897	0.089	-0.340623	0.281887	0.876007	0.186774	0.692496	0.00297688	0.752306	0.0934631	0.043213	0.627852	0.604551	0.119308	0.476915	1	1	1	1	1	1	1	1	1	1	1	0.999896	0.999699	0.909303	0.109905	0.968728	0.968728	0.53541	0.999538	0.980248	0.99671	0.999967
Dr.16296.1.S1_at	zgc:174710	0	BX324213.1	-0.58633	-0.318737	-0.728093	-0.52658	-0.43275	-0.0585567	0.895413	0.233397	-0.38363	0.591277	0.16402	0.0301718	0.187823	0.0383894	0.0116852	0.0557662	0.856722	0.161483	0.554069	0.210857	0.0476071	0.239029	1	1	1	1	1	1	1	1	1	1	1	0.999896	0.999699	0.437611	0.19029	0.788976	0.788976	0.604044	0.999538	0.979553	0.99671	0.999967
Dr.25469.1.A1_at	zgc:153952	stk17al	stk17al	0.633507	-0.254063	-0.235883	0.41651	0.120187	-0.37458	0.45779	-0.211137	0.242293	0.270937	-0.1283	0.0196508	0.187834	0.139201	0.0632444	0.53529	0.319802	0.120777	0.446401	0.234707	0.270063	0.420694	1	1	1	1	1	1	1	1	1	1	1	0.999896	0.999699	0.600965	0.368128	0.939193	0.939193	0.574246	0.999538	0.979553	0.99671	0.999967
Dr.7861.1.A1_at	nr2e3	nr2e3	nr2e3	-0.06649	-0.221817	0.12059	-0.0340733	-0.614303	-0.1831	0.63933	0.226243	0.272093	0.478843	-0.12343	0.711823	0.188169	0.430154	0.856843	0.00290583	0.646998	0.194774	0.155039	0.185038	0.057768	0.834037	1	1	1	1	1	1	1	1	1	1	1	0.999896	0.999699	0.80073	0.95788	0.44897	0.44897	0.62795	0.999538	0.979553	0.99671	0.999967
Dr.6709.1.S1_at	sb:cb252	si:ch211-153b23.5	si:ch211-153b23.5	0.167537	-0.212627	-0.0399967	0.432807	0.310843	1.14949	-1.10706	0.08381	-0.180547	-0.08262	-0.371787	0.528424	0.188414	0.910127	0.138386	0.156488	0.019744	0.08455	0.795129	0.643148	0.8129	0.2939	1	1	1	1	1	1	1	1	1	1	1	0.999896	0.999699	0.981072	0.50483	0.830661	0.830661	0.5458	0.999538	0.981159	0.99671	0.999967
Dr.6754.1.A1_at	per2	per2	per2	-0.136947	0.746603	-0.760747	0.10761	-0.230317	0.68413	-0.329897	0.42035	-0.0386833	1.31125	0.00536667	0.684729	0.191098	0.00183581	0.60824	0.634777	0.142878	0.500134	0.464139	0.939941	0.0479322	0.991186	1	1	1	1	1	1	1	1	1	1	1	0.999896	0.999699	0.127422	0.865221	0.955788	0.955788	0.821563	0.999538	0.994542	0.99671	0.999967
Dr.7387.1.A1_at	sort1b	sort1b	sort1b	-0.110653	-0.199177	-0.37417	0.08788	0.29258	-0.240087	0.74884	0.136893	0.208973	0.16732	0.112957	0.434666	0.191316	0.0627842	0.484638	0.0526995	0.227573	0.00479333	0.299986	0.277746	0.186194	0.541846	1	1	1	1	1	1	1	1	1	1	1	0.999896	0.999699	0.501365	0.801758	0.788976	0.788976	0.53541	0.999538	0.979553	0.99671	0.999967
Dr.5132.1.A1_at	NA	N/A	N/A	-0.299063	-0.21791	0.329467	-0.772883	0.16467	0.281857	-0.06118	0.197343	0.00868	4.66667e-05	0.123757	0.128754	0.19158	0.024726	0.00120389	0.352244	0.261037	0.785656	0.317724	0.960603	0.999754	0.559162	1	1	1	1	1	1	1	1	1	1	1	0.999896	0.999699	0.387697	0.0740473	0.899799	0.899799	0.937994	0.999538	0.996171	0.999817	0.999967
Dr.23271.1.A1_at	zgc:162144	zgc:162144	zgc:162144	-0.36429	-0.221117	-1.65897	0.128453	-0.278247	-1.09042	0.3421	-0.478227	-0.43548	-0.361447	-0.0147133	0.149667	0.192307	4.62121e-06	0.674063	0.245297	0.0453546	0.533763	0.0415604	0.0236265	0.0733098	0.981571	1	1	0.0721695	1	1	1	1	1	1	1	1	0.999896	0.999699	0.00300706	0.892506	0.86832	0.86832	0.835371	0.999538	0.979553	0.99671	0.999967
Dr.5531.1.S1_a_at	si:dkeyp-113d7.4	krtt1c19e	krtt1c19e	0.36726	-0.380513	-0.965153	-1.05659	-1.06	-0.930597	-0.486253	0.685	0.751213	-0.159473	0.106257	0.247898	0.192457	0.0115776	0.0198291	0.0014708	0.150878	0.234056	0.218635	0.190842	0.505296	0.815364	1	1	1	1	1	1	1	1	1	1	1	0.999896	0.999699	0.290706	0.233891	0.35335	0.35335	0.657653	0.999538	0.979553	0.99671	0.999967
Dr.12823.1.A1_at	NA	ly6pge	ly6pge	-0.294813	-0.27546	0.14537	0.11238	0.25232	0.10246	0.744507	0.315313	-0.0798333	0.12759	0.09664	0.0922206	0.192871	0.416486	0.428924	0.284038	0.584761	0.0439499	0.0351057	0.644231	0.502098	0.562152	1	1	1	1	1	1	1	1	1	1	1	0.999896	0.999699	0.793207	0.77074	0.874402	0.874402	0.53541	0.999538	0.981159	0.99671	0.999967
Dr.24333.1.A1_s_at	NA	myg1	MYG1	0.206693	-0.175863	0.10503	0.703117	0.373317	0.355397	-0.41263	-0.0257067	0.329533	-0.0588067	-0.06682	0.412831	0.195821	0.579098	0.000261098	0.0154617	0.315076	0.104357	0.894277	0.119261	0.703351	0.637946	1	1	1	1	1	1	1	1	1	1	1	0.999896	0.999699	0.868789	0.0367348	0.675236	0.675236	0.560285	0.999538	0.979553	0.99671	0.999967
Dr.25575.1.A1_at	slc25a11	slc25a11	slc25a11	-0.165513	0.217853	0.04512	0.64239	0.154847	0.100107	-0.169353	0.219297	0.04872	0.16026	-0.137103	0.583816	0.196392	0.750559	0.00345097	0.35006	0.610802	0.433236	0.376255	0.795264	0.446498	0.545725	1	1	1	1	1	1	1	1	1	1	1	0.999896	0.999699	0.931448	0.112488	0.899799	0.899799	0.778528	0.999538	0.98603	0.99671	0.999967
Dr.867.1.S1_at	wdr1	0	WDR1	-0.126057	-0.203143	0.20335	0.86251	0.337203	0.168887	-0.32471	0.11273	0.154887	0.0258433	-0.0254633	0.571253	0.198174	0.288798	7.44773e-05	0.0817941	0.475703	0.0506709	0.501455	0.572888	0.885641	0.904556	1	1	1	1	1	1	1	1	1	1	1	0.999896	0.999699	0.724538	0.0211475	0.799611	0.799611	0.53541	0.999538	0.979553	0.99671	0.999967
Dr.20177.1.A1_at	NA	tp53bp1	tp53bp1	-0.340757	-0.207067	-0.09412	-0.62503	-0.134033	-0.183863	-0.19209	0.02691	0.000846667	0.05614	0.13991	0.0413299	0.198315	0.500829	0.00996689	0.287897	0.28832	0.340142	0.862306	0.995283	0.67596	0.416104	1	1	1	1	1	1	1	1	1	1	1	0.999896	0.999699	0.832206	0.176725	0.874894	0.874894	0.729018	0.999538	0.999079	0.99671	0.999967
Dr.25552.2.S1_at	zgc:195245	zgc:195245	zgc:195245	-0.28052	-0.362747	-1.52607	0.282947	-0.189367	-0.62018	0.0493433	-0.0424733	-0.0371367	-0.0691467	0.16384	0.262611	0.1988	2.85877e-05	0.14998	0.231891	0.00172322	0.775116	0.856134	0.879538	0.736879	0.500465	1	1	0.446454	1	1	1	1	1	1	1	1	0.999896	0.999699	0.00866706	0.521021	0.864494	0.864494	0.934027	0.999538	0.98994	0.99671	0.999967
Dr.790.1.A1_at	mrpl20	mrpl20	mrpl20	0.08563	0.20462	0.312413	0.50017	0.06679	0.25681	-0.64786	-0.102563	0.15999	-0.304953	-0.0171667	0.634204	0.19923	0.208357	0.00687781	0.626595	0.423665	0.0458543	0.532403	0.486877	0.156177	0.91502	1	1	1	1	1	1	1	1	1	1	1	0.999896	0.999699	0.663656	0.151283	0.955153	0.955153	0.53541	0.999538	0.979553	0.99671	0.999967
Dr.20108.1.S1_a_at	qars	qars1	qars1	0.04819	0.364863	0.215963	0.781497	0.534547	0.603707	-0.103157	0.127773	0.145873	0.0741	0.0182333	0.882128	0.199717	0.269123	0.000338601	0.00987001	0.184602	0.742989	0.732528	0.596289	0.840488	0.956049	1	1	1	1	1	1	1	1	1	1	1	0.999896	0.999699	0.708741	0.0416372	0.616253	0.616253	0.921432	0.999538	0.979553	0.99671	0.999967
Dr.14587.1.A1_at	NA	N/A	N/A	-0.272373	-0.332093	0.300383	-0.693457	-0.17511	-0.113087	0.352173	0.32138	-0.777603	0.414357	0.276493	0.265628	0.200392	0.241761	0.0112397	0.474389	0.611797	0.189469	0.278655	0.0699732	0.151527	0.348466	1	1	1	1	1	1	1	1	1	1	1	0.999896	0.999699	0.688346	0.189041	0.927231	0.927231	0.62706	0.999538	0.979553	0.99671	0.999967
Dr.22838.1.A1_at	wu:fc18e02	N/A	N/A	-0.440013	-0.174473	0.134177	0.545503	-0.0133867	0.02313	-0.70608	0.192203	-0.1464	0.0701967	-0.0627967	0.0191227	0.201086	0.406428	0.000994733	0.931265	0.896218	0.00407429	0.316739	0.472656	0.620871	0.757016	1	1	1	1	1	1	1	1	1	1	1	0.999896	0.999699	0.788536	0.0684345	0.989962	0.989962	0.53541	0.999538	0.979553	0.99671	0.999967
Dr.20160.1.S1_at	hmp19	nsg2	nsg2	-0.556567	-0.27406	0.04521	-0.770373	0.0143267	0.15483	-0.195977	0.28808	-0.270353	0.0654667	-0.287307	0.0291248	0.20304	0.770487	0.00478204	0.922841	0.523785	0.349774	0.317589	0.35469	0.794318	0.433763	1	1	1	1	1	1	1	1	1	1	1	0.999896	0.999699	0.938898	0.127364	0.988343	0.988343	0.734325	0.999538	0.979553	0.99671	0.999967
AFFX-DapX-3_at	NA	N/A	N/A	0.287073	0.18408	-0.599507	0.29765	0.08889	-0.331217	0.364653	-0.610237	0.0570167	0.0261233	0.143907	0.28268	0.203209	0.015867	0.0757738	0.581906	0.276079	0.0490208	0.190509	0.710933	0.937099	0.676928	1	1	1	1	1	1	1	1	1	1	1	0.999896	0.999699	0.328205	0.396724	0.945572	0.945572	0.53541	0.999538	0.981159	0.99671	0.999967
Dr.6693.1.S1_at	ecrg4a	ecrg4a	ecrg4a	0.224867	0.275073	0.399247	0.98602	0.34453	0.194437	0.27759	0.275857	0.327693	-0.122863	0.174903	0.191774	0.204456	0.0744757	2.52892e-05	0.0167478	0.198621	0.133436	0.320822	0.0595242	0.465634	0.611333	1	1	1	0.394941	1	1	1	1	1	1	1	0.999896	0.999699	0.518504	0.01274	0.690769	0.690769	0.581515	0.999538	0.979553	0.99671	0.999967
Dr.14649.2.S1_at	NA	mrps7	mrps7	-0.0342933	0.164147	0.185743	0.432867	0.34705	0.22509	-0.625333	-0.0801567	-0.03521	-0.15039	-0.17971	0.833666	0.20452	0.244007	0.0102321	0.0888191	0.250282	0.0189423	0.534814	0.808472	0.481327	0.332084	1	1	1	1	1	1	1	1	1	1	1	0.999896	0.999699	0.690588	0.179349	0.801297	0.801297	0.53541	0.999538	0.98603	0.99671	0.999967
Dr.12880.1.A1_at	NA	N/A	N/A	-0.0656333	-0.208357	0.447257	-0.370077	0.0556833	-0.22189	0.594073	0.07222	-0.44733	0.43412	0.0445433	0.720685	0.204965	0.0455947	0.0190089	0.708474	0.333842	0.0362923	0.747973	0.170895	0.128627	0.724399	1	1	1	1	1	1	1	1	1	1	1	0.999896	0.999699	0.458964	0.230884	0.962392	0.962392	0.53541	0.999538	0.979553	0.99671	0.999967
Dr.7456.1.A1_at	NA	N/A	N/A	-0.152063	-0.239143	0.180473	-0.642543	-0.124323	-0.196347	0.30622	0.19165	-0.422163	0.387987	0.05535	0.471562	0.205128	0.424478	0.00144491	0.465099	0.209313	0.0341678	0.380184	0.0536329	0.129447	0.814662	1	1	1	1	1	1	1	1	1	1	1	0.999896	0.999699	0.797831	0.0808786	0.925171	0.925171	0.53541	0.999538	0.979553	0.99671	0.999967
Dr.11329.1.A1_at	pkib	pkib	pkib	0.00988333	-0.170993	-0.65687	-0.444263	-0.173403	-0.334597	0.239673	-0.250333	-0.0657833	0.0296967	-0.0195667	0.948134	0.205158	0.00331185	0.00894694	0.268203	0.111827	0.109727	0.194405	0.678415	0.832507	0.886999	1	1	1	1	1	1	1	1	1	1	1	0.999896	0.999699	0.175326	0.168953	0.874402	0.874402	0.561801	0.999538	0.981159	0.99671	0.999967
Dr.9122.1.S1_at	ccl25b	ccl25b	ccl25b	0.481083	0.178203	0.576123	0.890613	0.414267	-0.290817	0.345497	0.2503	0.545797	-0.0962733	-0.04007	0.0702445	0.205415	0.00298738	0.000702839	0.0584563	0.45607	0.186877	0.16857	0.0435247	0.714772	0.962562	1	1	1	1	1	1	1	1	1	1	1	0.999896	0.999699	0.167195	0.0590106	0.788976	0.788976	0.625313	0.999538	0.979553	0.99671	0.999967
Dr.15018.1.S1_at	timm8b	timm8b	timm8b	0.159013	0.20418	0.264617	0.72948	-0.0713167	0.15007	-0.631987	-0.100143	0.27372	-0.111327	-0.22753	0.575669	0.205758	0.180651	0.000712319	0.63634	0.570516	0.0361292	0.56905	0.28504	0.612963	0.151629	1	1	1	1	1	1	1	1	1	1	1	0.999896	0.999699	0.642795	0.0590106	0.955788	0.955788	0.53541	0.999538	0.979553	0.99671	0.999967
Dr.10129.1.S1_at	zgc:123096	maip1	maip1	-0.338507	0.265417	0.111133	0.40081	-0.00941	0.211837	-0.737483	-0.119357	-0.0230067	-0.22955	-0.415137	0.186598	0.205944	0.583467	0.00956119	0.949472	0.345275	0.0235648	0.556429	0.914746	0.293282	0.270048	1	1	1	1	1	1	1	1	1	1	1	0.999896	0.999699	0.869911	0.173222	0.9917	0.9917	0.53541	0.999538	0.993173	0.99671	0.999967
Dr.18401.1.S1_x_at	tk2	tk2	tk2	0.0805067	0.298827	0.191067	0.276883	0.0119233	0.75188	-0.14205	0.16441	-0.000766667	0.15334	-0.252877	0.688085	0.207218	0.186253	0.16556	0.933422	0.0479445	0.405815	0.230574	0.996221	0.436294	0.515484	1	1	1	1	1	1	1	1	1	1	1	0.999896	0.999699	0.646003	0.541484	0.989962	0.989962	0.763078	0.999538	0.999164	0.99671	0.999967
Dr.6033.1.A1_at	usp32	usp32	usp32	-0.257883	-0.289483	-0.368607	0.00259	-0.143567	-0.501787	0.94589	0.271803	-0.05972	0.0664367	0.30214	0.132183	0.207261	0.0448804	0.986335	0.449266	0.137271	0.0153707	0.0454155	0.736627	0.633138	0.309471	1	1	1	1	1	1	1	1	1	1	1	0.999896	0.999699	0.456016	0.996059	0.919697	0.919697	0.53541	0.999538	0.981159	0.99671	0.999967
Dr.26033.1.A1_at	ablim1a	ablim1a	ablim1a	0.25958	-0.198937	-0.269463	0.220637	-0.109083	-1.01272	0.61113	0.393143	-0.28687	0.448477	-0.239127	0.275166	0.207303	0.226618	0.200469	0.604035	0.00479861	0.184482	0.110614	0.0982219	0.12924	0.641911	1	1	1	1	1	1	1	1	1	1	1	0.999896	0.999699	0.677543	0.582362	0.949905	0.949905	0.624013	0.999538	0.979553	0.99671	0.999967
Dr.24280.1.A1_at	mical2b	mical2b	mical2b	0.250703	0.2203	-0.27959	-0.02509	-0.195493	-0.323067	-0.0281667	-0.310527	-0.619747	-0.0295	-0.101647	0.214961	0.209334	0.265032	0.888581	0.190586	0.259989	0.851733	0.155891	0.0125084	0.857634	0.622801	1	1	1	1	1	1	1	1	1	1	1	0.999896	0.999699	0.707504	0.966967	0.843554	0.843554	0.960483	0.999538	0.979553	0.99671	0.999967
Dr.12425.4.A1_at	hspa14	hspa14	hspa14	0.204717	0.226297	0.229337	0.667437	-0.028	0.370287	-0.532177	0.00153	0.481443	0.0263467	0.14049	0.49011	0.209898	0.338284	0.00104287	0.870244	0.316704	0.100418	0.995856	0.120268	0.926539	0.521237	1	1	1	1	1	1	1	1	1	1	1	0.999896	0.999699	0.749746	0.0695642	0.982209	0.982209	0.555828	0.999538	0.979553	0.99671	0.999967
Dr.15149.1.A1_at	stk17a	stk17a	stk17a	-0.15976	0.166757	-0.617783	0.0529267	-0.0104733	-0.07575	-0.07204	-0.0709133	-0.0544333	-0.000696667	0.0468133	0.292471	0.210536	0.00170979	0.703061	0.939913	0.593148	0.637474	0.55112	0.749511	0.99572	0.841343	1	1	1	1	1	1	1	1	1	1	1	0.999896	0.999699	0.122813	0.904371	0.990769	0.990769	0.882364	0.999538	0.981159	0.999688	0.999967
Dr.25976.1.A1_at	NA	N/A	N/A	0.136583	-0.259367	-0.19269	-0.917347	-0.52054	-0.02076	-0.4452	0.01504	-0.30109	-0.0520567	0.561537	0.568855	0.212634	0.301885	0.00437441	0.0644242	0.931272	0.593539	0.932294	0.263172	0.826951	0.0700042	1	1	1	1	1	1	1	1	1	1	1	0.999896	0.999699	0.733383	0.124071	0.799066	0.799066	0.86178	0.999538	0.979553	0.99671	0.999967
Dr.9709.1.A1_at	NA	N/A	N/A	0.0335833	0.21606	-0.139697	-0.14755	-0.00223333	-0.09176	0.707333	0.0612433	-0.138257	0.0136467	0.319243	0.854081	0.212785	0.428997	0.332853	0.991101	0.513989	0.00627072	0.703601	0.484021	0.931439	0.0871533	1	1	1	1	1	1	1	1	1	1	1	0.999896	0.999699	0.799672	0.700373	0.998009	0.998009	0.53541	0.999538	0.979553	0.99671	0.999967
Dr.1050.1.S1_at	cdca7a	cdca7a	cdca7a	-0.137427	-0.406517	-0.44641	-0.11682	0.27632	-0.0725633	-0.814083	0.11381	0.654247	-0.28116	0.0437733	0.727832	0.21307	0.184559	0.692981	0.386578	0.826405	0.00854654	0.866818	0.349745	0.335352	0.891749	1	1	1	1	1	1	1	1	1	1	1	0.999896	0.999699	0.643794	0.900522	0.909241	0.909241	0.53541	0.999538	0.979553	0.99671	0.999967
Dr.13557.2.S1_at	paip2b	paip2b	paip2b	-0.613423	-0.338257	-0.432827	-0.470953	0.0565433	0.61474	-0.657323	0.0326533	0.220817	0.10667	-0.07691	0.349094	0.214449	0.118559	0.0482406	0.850374	0.0495698	0.17523	0.916848	0.498053	0.619841	0.827203	1	1	1	1	1	1	1	1	1	1	1	0.999896	0.999699	0.582169	0.327585	0.979365	0.979365	0.616967	0.999538	0.979553	0.99671	0.999967
Dr.7488.1.S1_at	tmem33	tmem33	tmem33	-0.162007	0.2014	0.66918	0.234923	0.309393	0.362857	-0.524563	0.0797533	0.174917	0.06336	-0.0312567	0.591718	0.214495	0.00191523	0.347604	0.0436201	0.23176	0.119487	0.732539	0.472734	0.745318	0.859608	1	1	1	1	1	1	1	1	1	1	1	0.999896	0.999699	0.132104	0.710263	0.788976	0.788976	0.573279	0.999538	0.979553	0.99671	0.999967
Dr.11982.3.S1_at	slc25a44b	slc25a44b	slc25a44b	0.05615	0.173473	0.3781	0.275207	0.12309	-0.0204267	-0.80523	0.17751	-0.104493	-0.0238167	-0.41853	0.70107	0.215991	0.0205589	0.11747	0.399297	0.947707	0.00423041	0.273122	0.56058	0.901276	0.0140026	1	1	1	1	1	1	1	1	1	1	1	0.999896	0.999699	0.359137	0.471364	0.910384	0.910384	0.53541	0.999538	0.979553	0.99671	0.999967
Dr.12451.1.S1_at	rpe65a	rpe65a	rpe65a	-0.649637	0.259977	0.0328033	2.10571	0.14075	0.4264	-0.04064	0.345127	0.436593	-0.25396	-0.283763	0.328668	0.216133	0.885043	1.50264e-06	0.633037	0.431679	0.951653	0.224095	0.19208	0.485796	0.764296	1	1	1	0.0234667	1	1	1	1	1	1	1	0.999896	0.999699	0.975003	0.00195556	0.955788	0.955788	0.988057	0.999538	0.979553	0.99671	0.999967
Dr.11022.1.A1_at	kdm5bb	kdm5bb	kdm5bb	-0.723103	-0.281267	-0.00623	-0.373897	-0.11902	-0.04435	-0.08577	0.138953	-0.16243	0.2924	0.14888	0.00683157	0.21655	0.966721	0.0267812	0.484743	0.828442	0.548944	0.290039	0.32811	0.181426	0.364726	1	1	1	1	1	1	1	1	1	1	1	0.999896	0.999699	0.994401	0.264034	0.929035	0.929035	0.841827	0.999538	0.979553	0.99671	0.999967
Dr.12875.3.A1_a_at	NA	N/A	N/A	0.366057	0.26579	0.120613	0.75864	0.10199	0.278373	-0.39399	-0.13171	0.28699	-0.21959	-0.275107	0.184464	0.216712	0.510677	0.00190436	0.530158	0.150263	0.0792257	0.524348	0.322264	0.372497	0.200655	1	1	1	1	1	1	1	1	1	1	1	0.999896	0.999699	0.837475	0.090672	0.937588	0.937588	0.544202	0.999538	0.979553	0.99671	0.999967
Dr.9953.1.S1_at	si:ch73-52f24.4	0	FQ323156.1	0.22686	0.210517	0.0751	-0.288053	-0.661323	-0.736853	1.13931	-0.00323333	0.235533	0.0648	-0.137813	0.118069	0.216919	0.679566	0.178828	0.0307521	0.310398	0.147765	0.988456	0.188825	0.641594	0.686804	1	1	1	1	1	1	1	1	1	1	1	0.999896	0.999699	0.905808	0.558973	0.759511	0.759511	0.590046	0.999538	0.979553	0.99671	0.999967
Dr.20524.1.A1_at	npas4a	npas4a	npas4a	-0.439357	-0.45379	0.539813	0.08031	0.0389967	-0.562487	0.561297	0.673883	0.10822	0.160077	0.344423	0.190158	0.217293	0.449037	0.80025	0.898614	0.523762	0.379963	0.0463152	0.638022	0.640336	0.377776	1	1	1	1	1	1	1	1	1	1	1	0.999896	0.999699	0.807167	0.93978	0.98583	0.98583	0.749857	0.999538	0.981159	0.99671	0.999967
Dr.1605.1.S1_at	serpina1l	serpina1l	serpina1l	0.12862	0.261173	0.0361667	-0.616917	0.217277	-0.453803	0.01701	0.700723	0.203887	0.0100133	0.04861	0.554907	0.219252	0.803689	0.00320985	0.505167	0.150393	0.897389	0.208823	0.181383	0.942779	0.744731	1	1	1	1	1	1	1	1	1	1	1	0.999896	0.999699	0.950127	0.112138	0.932309	0.932309	0.973563	0.999538	0.979553	0.996724	0.999967
Dr.628.1.A1_at	usp13	usp13	usp13	0.0115433	-0.26126	-0.142813	-0.630703	-0.125243	-0.13572	0.166013	-0.0100067	-0.157587	0.261143	-0.0225933	0.973735	0.220609	0.523308	0.00140424	0.42148	0.488086	0.381058	0.951452	0.358273	0.159217	0.959093	1	1	1	1	1	1	1	1	1	1	1	0.999896	0.999699	0.842816	0.080625	0.915058	0.915058	0.75025	0.999538	0.979553	0.99671	0.999967
Dr.4739.1.A1_at	usf2	usf2	usf2	-0.126813	0.191033	-0.109927	-0.699393	-0.11992	-0.273083	0.5415	0.0714133	-0.275713	0.163877	0.177567	0.543224	0.220988	0.421571	0.00846431	0.508451	0.135215	0.0241161	0.658055	0.15919	0.327116	0.317621	1	1	1	1	1	1	1	1	1	1	1	0.999896	0.999699	0.796337	0.167114	0.933306	0.933306	0.53541	0.999538	0.979553	0.99671	0.999967
Dr.17305.1.A1_at	zgc:161973	zgc:161973	zgc:161973	-0.18054	-0.202897	-0.812337	0.0239267	-0.302657	-0.306997	0.0693	0.00189667	-0.0675667	0.12285	-0.139133	0.258489	0.222223	0.000243919	0.896814	0.0905378	0.115559	0.697758	0.988515	0.681895	0.419097	0.59975	1	1	1	1	1	1	1	1	1	1	1	0.999896	0.999699	0.0346298	0.970017	0.802136	0.802136	0.902883	0.999538	0.981159	0.99671	0.999967
Dr.14982.1.A1_at	lipea	lipea	lipea	-0.06608	0.163163	0.00476667	0.693383	-0.0619367	-0.47635	0.138777	-0.305187	-0.0975533	-0.376203	-0.23294	0.690959	0.222486	0.98149	0.00353216	0.636893	0.205809	0.306928	0.093485	0.554419	0.0199033	0.284958	1	1	1	1	1	1	1	1	1	1	1	0.999896	0.999699	0.99702	0.113016	0.955788	0.955788	0.710295	0.999538	0.979553	0.99671	0.999967
Dr.24292.1.S1_x_at	NA	cyt1l	cyt1l	0.1594	-0.191767	-0.6133	-0.627967	-0.784367	-0.7494	-0.1798	-0.0768	-0.0138333	-0.242	-0.0063	0.519711	0.224062	0.00142469	0.0284141	5.45554e-05	0.0173371	0.261768	0.658491	0.92985	0.209855	0.982063	1	1	1	1	0.851991	0.851991	1	1	1	1	1	0.999896	0.999699	0.108534	0.270575	0.0713747	0.0713747	0.681661	0.999538	0.993804	0.99671	0.999967
Dr.17944.1.S1_at	orc5	orc5	orc5	0.11263	0.233243	-0.02897	0.118237	-0.147103	0.479423	-0.759483	0.00649	0.139927	-0.156837	-0.10868	0.633655	0.226859	0.845773	0.604051	0.502802	0.151215	0.00495162	0.985916	0.540109	0.511929	0.561438	1	1	1	1	1	1	1	1	1	1	1	0.999896	0.999699	0.963348	0.863515	0.931357	0.931357	0.53541	0.999538	0.979553	0.99671	0.999967
Dr.5366.1.A1_at	zgc:92027	gca	GCA	-0.0193867	0.225353	0.0919233	0.692057	-0.110003	0.212427	-0.300273	0.04318	-0.15206	-0.10697	0.16523	0.936763	0.226937	0.660573	0.000744827	0.417562	0.160959	0.170373	0.904316	0.567924	0.719741	0.515515	1	1	1	1	1	1	1	1	1	1	1	0.999896	0.999699	0.900487	0.059923	0.915058	0.915058	0.612996	0.999538	0.979553	0.99671	0.999967
Dr.6789.1.A1_at	sdk2b	N/A	N/A	-0.407317	-0.2524	0.242377	-0.67938	0.0251167	0.00242667	-0.162207	0.453137	-0.351493	0.41032	0.135373	0.13634	0.227023	0.126373	0.0116376	0.880649	0.992383	0.499169	0.044066	0.0652006	0.0618171	0.511016	1	1	1	1	1	1	1	1	1	1	1	0.999896	0.999699	0.589917	0.190207	0.98328	0.98328	0.821484	0.999538	0.979553	0.99671	0.999967
Dr.20618.1.A1_at	si:ch1073-155h21.2	N/A	N/A	0.0747133	0.4065	0.00482	-0.159663	0.26151	0.220077	-0.28775	-0.32339	-0.668043	0.185	0.115043	0.772024	0.227726	0.985587	0.485451	0.0781718	0.509815	0.402451	0.322293	0.0287911	0.444948	0.64852	1	1	1	1	1	1	1	1	1	1	1	0.999896	0.999699	0.99707	0.802157	0.799066	0.799066	0.761862	0.999538	0.979553	0.99671	0.999967
Dr.25160.1.S1_at	mt2	mt2	mt2	0.0557333	-0.519273	-0.0678333	0.0647667	0.11062	-0.75054	1.89255	-0.0783	-0.0562	0.205367	0.0409667	0.72221	0.228295	0.693583	0.703371	0.717405	0.323158	0.0162707	0.653152	0.759216	0.26518	0.879944	1	1	1	1	1	1	1	1	1	1	1	0.999896	0.999699	0.909538	0.904451	0.964652	0.964652	0.53541	0.999538	0.981159	0.99671	0.999967
Dr.8747.1.A1_at	NA	N/A	N/A	0.116127	-0.206597	-0.152843	0.798583	0.11542	-0.110903	0.408283	0.0867633	0.36498	0.164213	0.150123	0.429206	0.228304	0.528952	0.00174472	0.394172	0.567768	0.105478	0.692555	0.08968	0.306782	0.628366	1	1	1	1	1	1	1	1	1	1	1	0.999896	0.999699	0.846223	0.087682	0.909776	0.909776	0.561306	0.999538	0.979553	0.99671	0.999967
Dr.13747.1.S1_at	pmm2	pmm2	pmm2	-0.08732	0.195713	0.26026	0.210557	0.0526333	0.348817	-0.60758	0.129607	-0.0259567	-0.15081	-0.21719	0.649158	0.228926	0.116601	0.213556	0.787388	0.0795806	0.014512	0.518693	0.884291	0.703307	0.379349	1	1	1	1	1	1	1	1	1	1	1	0.999896	0.999699	0.577899	0.59566	0.970619	0.970619	0.53541	0.999538	0.98994	0.99671	0.999967
Dr.16219.1.A1_at	fbxo8	N/A	N/A	0.0419167	0.19278	-0.45649	-0.01362	-0.0457267	-0.379277	0.91463	0.03614	-0.237883	0.00341	0.272117	0.807683	0.229005	0.0125436	0.92666	0.754424	0.129568	0.0261323	0.779989	0.187224	0.982225	0.312219	1	1	1	1	1	1	1	1	1	1	1	0.999896	0.999699	0.300449	0.977018	0.969073	0.969073	0.53541	0.999538	0.979553	0.999286	0.999967
Dr.12941.1.A1_at	spock3	spock3	spock3	0.20095	0.16841	-0.277027	0.0246667	-0.0245833	-0.293987	0.838503	-0.00069	0.0531267	-0.142243	0.299607	0.20868	0.230263	0.158388	0.88348	0.86679	0.34396	0.0147954	0.995299	0.787615	0.458194	0.349303	1	1	1	1	1	1	1	1	1	1	1	0.999896	0.999699	0.617963	0.966619	0.982109	0.982109	0.53541	0.999538	0.985813	0.99671	0.999967
Dr.26391.2.S1_at	uchl5	uchl5	uchl5	-0.0653333	0.255333	0.161273	0.614233	-0.120857	0.37963	-0.61553	-0.07616	-0.16414	0.0140433	-0.16327	0.846552	0.230358	0.488775	0.00156942	0.595569	0.197071	0.0422376	0.778269	0.55686	0.966491	0.610319	1	1	1	1	1	1	1	1	1	1	1	0.999896	0.999699	0.826103	0.0836819	0.947341	0.947341	0.53541	0.999538	0.979553	0.998677	0.999967
Dr.17373.2.S1_at	LOC796453	N/A	N/A	-0.296217	0.176523	-0.17625	-0.103193	-0.0450267	0.00773333	0.0416	-0.106233	-0.602037	0.11056	-0.172523	0.118024	0.230454	0.250699	0.448676	0.790772	0.961455	0.875123	0.57043	0.0072412	0.503956	0.355702	1	1	1	1	1	1	1	1	1	1	1	0.999896	0.999699	0.697817	0.783699	0.970619	0.970619	0.968431	0.999538	0.979553	0.99671	0.999967
Dr.10293.2.S1_at	pde6h	pde6ha	pde6ha	-0.222833	0.31938	-0.9947	-0.1211	0.78355	-0.618533	1.70243	-0.00486667	-0.181833	0.00893333	-0.0196667	0.127306	0.231262	1.83141e-05	0.395695	0.000331619	0.194444	0.000296479	0.973417	0.244404	0.949098	0.932265	1	1	0.286011	1	1	1	1	1	1	1	1	0.999896	0.999699	0.00650026	0.748469	0.17263	0.17263	0.463011	0.999538	0.979553	0.997309	0.999967
Dr.2550.1.S1_s_at	ctbp2a	ctbp2a	ctbp2a	-0.37878	-0.239333	-0.304107	-0.643537	-0.1	-0.265547	0.0391367	0.249683	-0.133207	0.12656	-0.12538	0.0498442	0.231698	0.0727666	0.0046302	0.512374	0.343642	0.802129	0.0776439	0.548073	0.526047	0.537392	1	1	1	1	1	1	1	1	1	1	1	0.999896	0.999699	0.516543	0.125036	0.933306	0.933306	0.943713	0.999538	0.979553	0.99671	0.999967
Dr.7337.1.S1_at	slc16a3	slc16a3	slc16a3	0.16812	-0.249603	0.43311	0.75476	-0.0801233	0.13019	-0.175903	0.05028	0.34166	0.0550433	-0.00803333	0.575865	0.23672	0.0144211	0.00571568	0.552964	0.580106	0.283321	0.837651	0.0594019	0.803487	0.984792	1	1	1	1	1	1	1	1	1	1	1	0.999896	0.999699	0.318558	0.139334	0.941279	0.941279	0.69569	0.999538	0.979553	0.99671	0.999967
Dr.23797.1.S1_at	psmd11b	psmd11b	psmd11b	0.15061	0.258583	0.840873	0.34022	0.748163	0.860517	-0.706897	0.212503	0.639493	-0.23144	-0.0503033	0.678955	0.236747	0.00160078	0.172389	0.00383535	0.156592	0.0863136	0.562177	0.0548597	0.413408	0.838628	1	1	1	1	1	1	1	1	1	1	1	0.999896	0.999699	0.116819	0.549627	0.476018	0.476018	0.546978	0.999538	0.979553	0.99671	0.999967
Dr.1149.2.A1_at	hnrnpa0b	hnrnpa0b	hnrnpa0b	-0.603097	-0.404853	0.135803	0.9353	0.713773	0.480897	-0.315663	0.534053	0.36506	0.2574	0.0145267	0.300674	0.23749	0.573836	0.00308375	0.0301226	0.29959	0.183479	0.246682	0.335188	0.374029	0.980714	1	1	1	1	1	1	1	1	1	1	1	0.999896	0.999699	0.866491	0.111449	0.759263	0.759263	0.622372	0.999538	0.979553	0.99671	0.999967
Dr.16596.1.S1_at	wu:fj39h09	0	NHLRC3	-0.293297	-0.254933	0.0262267	-0.351087	-0.429247	-0.664567	0.334647	-0.117673	-0.44359	-0.0312267	-0.429913	0.169677	0.239042	0.858785	0.0755504	0.0134486	0.0327813	0.157083	0.559941	0.039906	0.861496	0.0300413	1	1	1	1	1	1	1	1	1	1	1	0.999896	0.999699	0.966008	0.396705	0.663763	0.663763	0.599781	0.999538	0.979553	0.99671	0.999967
Dr.5222.1.S1_at	mthfd2	mthfd2	mthfd2	0.33312	0.322277	0.121703	0.90139	0.431563	0.281593	-0.400657	0.172537	0.336263	-0.0129233	0.00966333	0.519972	0.239278	0.521046	0.00919042	0.0934792	0.290465	0.150599	0.722505	0.312798	0.976049	0.98892	1	1	1	1	1	1	1	1	1	1	1	0.999896	0.999699	0.842185	0.170183	0.802662	0.802662	0.591887	0.999538	0.979553	0.999286	0.999967
Dr.11343.1.A1_at	NA	palmda	palmda	-0.19372	-0.26351	-0.615097	-0.0857367	-0.282233	0.17794	-0.56884	-0.0555933	0.114623	-0.04932	-0.15065	0.231649	0.242098	0.000949249	0.566605	0.182532	0.402195	0.00840799	0.658907	0.606582	0.709981	0.290992	1	1	1	1	1	1	1	1	1	1	1	0.999896	0.999699	0.0837538	0.846513	0.842155	0.842155	0.53541	0.999538	0.980248	0.99671	0.999967
Dr.11716.1.S1_at	sypb	sypb	sypb	-0.283673	-0.19551	-0.12705	0.71687	-0.105597	0.00770667	-0.202613	-0.00992333	0.239677	0.45632	-0.09523	0.448215	0.242145	0.571439	0.0157851	0.673374	0.981813	0.558611	0.955068	0.386614	0.109468	0.884429	1	1	1	1	1	1	1	1	1	1	1	0.999896	0.999699	0.865859	0.213932	0.961034	0.961034	0.84607	0.999538	0.979553	0.99671	0.999967
Dr.14639.1.S1_at	pcbd1	pcbd1	pcbd1	0.24724	0.268897	-0.0990867	0.72776	-0.0146533	0.23041	-0.1114	-0.1638	0.11973	-0.0904	0.12838	0.293274	0.243407	0.641173	0.000784512	0.927052	0.124994	0.365866	0.614808	0.70104	0.748468	0.509934	1	1	1	1	1	1	1	1	1	1	1	0.999896	0.999699	0.892785	0.0609538	0.989528	0.989528	0.74206	0.999538	0.981159	0.99671	0.999967
Dr.9805.1.S1_at	mrpl12	mrpl12	mrpl12	0.191027	0.25401	0.611407	0.639557	0.282133	0.364673	-0.618277	0.00383667	-0.10472	-0.00285	0.0890867	0.308161	0.24522	0.000630647	0.00271497	0.0595851	0.339758	0.0683505	0.989339	0.602686	0.98985	0.519452	1	1	1	1	1	1	1	1	1	1	1	0.999896	0.999699	0.0647949	0.1068	0.788976	0.788976	0.53777	0.999538	0.980248	0.999611	0.999967
Dr.8090.1.A1_at	ndrg1b	ndrg1b	ndrg1b	-0.0904867	0.254233	-0.361633	-0.526967	0.2056	1.87266	-0.87547	-0.102497	-0.83495	0.19177	0.03267	0.879069	0.245498	0.198249	0.00812263	0.250627	0.0527153	0.347105	0.780146	0.00195377	0.556644	0.97776	1	1	1	1	1	1	1	1	1	1	1	0.999896	0.999699	0.656528	0.163839	0.873941	0.873941	0.732478	0.999538	0.979553	0.99671	0.999967
Dr.23242.1.A1_at	wu:fk53f01	N/A	N/A	-0.22066	-0.206933	-0.184073	-0.0286767	-0.14001	-0.472057	0.827193	0.194473	0.101323	0.131463	-0.107657	0.135962	0.247111	0.486734	0.882433	0.465209	0.110803	0.0306831	0.129139	0.644584	0.451697	0.532754	1	1	1	1	1	1	1	1	1	1	1	0.999896	0.999699	0.825279	0.966006	0.925171	0.925171	0.53541	0.999538	0.981159	0.99671	0.999967
Dr.4832.1.A1_at	col15a1b	col15a1b	col15a1b	0.0651967	-0.22373	-0.102147	-0.24497	0.0390633	-0.138613	0.61743	0.115647	-0.0830967	0.245137	0.17132	0.679332	0.247341	0.719876	0.0766744	0.819057	0.476691	0.014769	0.450719	0.615173	0.173195	0.520999	1	1	1	1	1	1	1	1	1	1	1	0.999896	0.999699	0.919151	0.399008	0.976141	0.976141	0.53541	0.999538	0.980248	0.99671	0.999967
Dr.10292.1.S1_at	rbp4l	rbp4l	rbp4l	-0.1961	0.206633	0.2682	0.691433	0.776667	-0.00863333	1.16153	0.208133	-0.0498667	0.2131	-0.0623333	0.330624	0.247427	0.0638172	0.000659021	6.34576e-05	0.973088	0.000814021	0.137525	0.744498	0.161385	0.902866	1	1	1	1	0.991017	0.991017	1	1	1	1	1	0.999896	0.999699	0.503859	0.0572547	0.0762321	0.0762321	0.53541	0.999538	0.981159	0.99671	0.999967
Dr.1707.1.S1_at	ak4	ak4	ak4	0.310977	-0.221677	-0.2417	-0.213483	-0.171267	-0.278973	1.19338	-0.06367	-0.11791	0.112507	0.226173	0.315962	0.24846	0.262867	0.339515	0.419529	0.339445	0.0194203	0.791393	0.569733	0.701921	0.671672	1	1	1	1	1	1	1	1	1	1	1	0.999896	0.999699	0.706209	0.705455	0.915058	0.915058	0.53541	0.999538	0.979553	0.99671	0.999967
Dr.101.1.A1_at	vps41	vps41	vps41	-0.0302667	-0.179867	-0.12177	-0.0815	-0.220087	-0.313817	0.691417	-0.13633	-0.0600367	-0.174593	-0.15617	0.816201	0.248509	0.360585	0.663759	0.117996	0.11285	0.0332643	0.434651	0.652623	0.420574	0.367934	1	1	1	1	1	1	1	1	1	1	1	0.999896	0.999699	0.764706	0.88795	0.813341	0.813341	0.53541	0.999538	0.981159	0.99671	0.999967
Dr.4409.1.S1_at	cd9b	cd9b	cd9b	0.144833	0.202833	0.31451	0.690787	0.211847	0.321517	0.0471267	0.0130267	0.0376133	-0.24364	-0.167103	0.366765	0.248949	0.124404	0.00824797	0.231272	0.238574	0.819189	0.947155	0.927418	0.414494	0.449948	1	1	1	1	1	1	1	1	1	1	1	0.999896	0.999699	0.588015	0.165139	0.864494	0.864494	0.948046	0.999538	0.993804	0.99671	0.999967
Dr.3347.1.S1_at	fbl	fbl	fbl	0.0170533	0.16379	0.231407	0.61708	0.360113	0.1846	-0.82377	-0.0288633	0.0524267	-0.110553	0.13805	0.95561	0.249579	0.132824	0.000667361	0.0219089	0.480397	0.0436398	0.907728	0.767215	0.648284	0.671348	1	1	1	1	1	1	1	1	1	1	1	0.999896	0.999699	0.596186	0.0575811	0.706247	0.706247	0.53541	0.999538	0.982581	0.99671	0.999967
Dr.17863.1.S1_at	flot2a	N/A	N/A	0.161337	-0.1906	-0.448487	-0.443417	0.0966833	0.131083	0.626103	0.1016	0.160903	0.170223	0.27224	0.322785	0.250107	0.044117	0.00828607	0.591142	0.359187	0.00525459	0.446087	0.316635	0.217955	0.430464	1	1	1	1	1	1	1	1	1	1	1	0.999896	0.999699	0.454769	0.165302	0.947172	0.947172	0.53541	0.999538	0.979553	0.99671	0.999967
Dr.14635.1.A1_at	cdc14b	cdc14b	cdc14b	-0.0969267	-0.19303	-0.05553	-0.671923	-0.08564	0.31814	-0.121473	-0.0786133	0.00291333	-0.0219067	0.189987	0.539927	0.2504	0.772489	0.00354814	0.501262	0.157097	0.670631	0.683336	0.986699	0.863778	0.226646	1	1	1	1	1	1	1	1	1	1	1	0.999896	0.999699	0.939217	0.113084	0.931357	0.931357	0.892099	0.999538	0.999049	0.99671	0.999967
Dr.17464.1.A1_at	zgc:162816	zgc:162816	zgc:162816	-0.06887	-0.168543	-0.336383	0.37077	0.19284	0.406063	-0.601123	-0.09215	-0.146397	-0.25567	0.000203333	0.656736	0.250783	0.0678401	0.0288256	0.41094	0.0506664	0.00145978	0.720622	0.455924	0.0996398	0.999213	1	1	1	1	1	1	1	1	1	1	1	0.999896	0.999699	0.513802	0.272188	0.914167	0.914167	0.53541	0.999538	0.979553	0.99671	0.999967
Dr.8587.1.A1_at	igfbp1a	igfbp1a	igfbp1a	0.12887	0.25709	0.149157	0.110823	-0.000543333	0.664467	-0.776283	0.13954	-0.0152267	0.12581	-0.216083	0.556956	0.252334	0.463275	0.452361	0.996936	0.0451714	0.0210568	0.519821	0.931289	0.770461	0.410583	1	1	1	1	1	1	1	1	1	1	1	0.999896	0.999699	0.814199	0.784424	0.998669	0.998669	0.53541	0.999538	0.994118	0.99671	0.999967
Dr.5738.1.S1_at	irbp	rbp3	rbp3	-0.243833	0.171627	-1.38406	-0.103433	0.19093	-0.5213	0.1926	-0.0972667	-0.0967333	-0.1846	0.0277333	0.147467	0.254142	7.82263e-06	0.555477	0.460137	0.0120278	0.395092	0.463794	0.525494	0.246939	0.925302	1	1	0.122166	1	1	1	1	1	1	1	1	0.999896	0.999699	0.00452467	0.839614	0.923168	0.923168	0.758376	0.999538	0.979553	0.99671	0.999967
Dr.2265.1.A1_at	si:dkey-37m8.10	map1sa	map1sa	-0.147427	0.190613	0.919067	0.36542	0.437123	0.51519	0.343093	0.0257533	0.000986667	0.37987	-0.123673	0.285489	0.254272	5.31602e-05	0.0336255	0.0102116	0.0498254	0.0557404	0.906476	0.995041	0.078091	0.371964	1	1	0.830203	1	1	1	1	1	1	1	1	0.999896	0.999699	0.0131778	0.285552	0.61812	0.61812	0.53541	0.999538	0.999079	0.99671	0.999967
Dr.7036.1.S1_at	g3bp1	g3bp1	g3bp1	-0.0992233	0.241323	0.607953	0.402937	0.43995	0.246643	-1.02188	0.154247	0.382537	0.01965	-0.319387	0.819253	0.254633	0.00924447	0.0275372	0.0159556	0.544974	0.115399	0.611227	0.245027	0.938307	0.285636	1	1	1	1	1	1	1	1	1	1	1	0.999896	0.999699	0.264198	0.267443	0.678961	0.678961	0.569233	0.999538	0.979553	0.99671	0.999967
Dr.8063.1.S1_at	mpp7	mpp7a	mpp7a	0.35931	-0.25399	-0.74252	0.267473	-0.09855	-0.644137	0.732237	0.14272	0.0036	-0.01264	0.0966667	0.0320752	0.255204	0.00102018	0.0840382	0.542522	0.136278	0.130199	0.393362	0.979474	0.933061	0.731936	1	1	1	1	1	1	1	1	1	1	1	0.999896	0.999699	0.0855242	0.413748	0.939781	0.939781	0.580324	0.999538	0.998309	0.99671	0.999967
Dr.23066.1.S1_at	LOC557507	aifm2	aifm2	0.222037	0.276367	0.648487	0.69943	0.242393	0.614093	-0.655173	0.0588067	0.25284	0.04837	-0.0403467	0.475866	0.255346	0.0195534	0.00290724	0.128829	0.0517986	0.0146645	0.806996	0.392649	0.868902	0.88908	1	1	1	1	1	1	1	1	1	1	1	0.999896	0.999699	0.357061	0.1089	0.81431	0.81431	0.53541	0.999538	0.979553	0.99671	0.999967
Dr.7870.1.A1_at	NA	pdpk1a	pdpk1a	-0.0799567	-0.225023	-0.355257	-0.442823	-0.24391	-0.40382	1.76627	0.0722633	-0.323187	0.168093	0.448307	0.751968	0.257294	0.151441	0.0399642	0.246219	0.340434	0.034477	0.759568	0.178459	0.336225	0.436768	1	1	1	1	1	1	1	1	1	1	1	0.999896	0.999699	0.615337	0.306242	0.869854	0.869854	0.53541	0.999538	0.979553	0.99671	0.999967
Dr.16990.1.S1_at	zgc:86715	ppil3	ppil3	0.04937	0.173443	0.0769433	0.282637	-0.188337	0.444007	-0.880743	-0.133703	0.23019	-0.03902	0.0489767	0.836937	0.258639	0.653927	0.0978489	0.321504	0.180075	0.0361333	0.656305	0.275041	0.870035	0.792641	1	1	1	1	1	1	1	1	1	1	1	0.999896	0.999699	0.897797	0.439081	0.889838	0.889838	0.53541	0.999538	0.979553	0.99671	0.999967
Dr.1481.1.A1_at	vars	vars1	vars1	-0.0639367	0.157007	0.360587	0.35146	0.122453	0.0635433	-0.856317	-0.03248	0.068	-0.17039	-0.00949	0.798106	0.260818	0.101317	0.0211873	0.381597	0.852696	0.0240317	0.902689	0.710865	0.462134	0.965077	1	1	1	1	1	1	1	1	1	1	1	0.999896	0.999699	0.562084	0.24152	0.909241	0.909241	0.53541	0.999538	0.981159	0.99671	0.999967
Dr.12689.1.A1_at	NA	N/A	N/A	-0.142163	-0.17542	0.01326	-0.4234	-0.122463	-0.28567	0.837897	0.00945	-0.108343	0.342023	-0.07503	0.513012	0.260872	0.942155	0.020298	0.509459	0.323109	0.0041355	0.938981	0.495765	0.0498436	0.748181	1	1	1	1	1	1	1	1	1	1	1	0.999896	0.999699	0.98924	0.236387	0.933306	0.933306	0.53541	0.999538	0.979553	0.99671	0.999967
Dr.14307.1.S1_s_at	LOC100150046	si:ch73-6k14.2	si:ch73-6k14.2	-0.423073	-0.221643	-1.06941	0.609487	0.21472	-0.337777	0.0909333	0.298083	0.06347	0.0496333	-0.182377	0.349757	0.261282	0.000217493	0.0034574	0.351419	0.0700685	0.766477	0.133143	0.796443	0.819741	0.754639	1	1	1	1	1	1	1	1	1	1	1	0.999896	0.999699	0.0322675	0.112488	0.899799	0.899799	0.930851	0.999538	0.98603	0.99671	0.999967
Dr.18577.1.S1_at	cdk8	cdk8	cdk8	-0.13363	0.238773	0.606477	0.527817	0.384673	0.431603	-0.626857	0.10566	-0.11798	-0.0864467	0.05172	0.61934	0.263105	0.0076472	0.0017863	0.0864408	0.198447	0.0584982	0.581815	0.595391	0.6241	0.864555	1	1	1	1	1	1	1	1	1	1	1	0.999896	0.999699	0.25539	0.0882806	0.799611	0.799611	0.53541	0.999538	0.979553	0.99671	0.999967
Dr.13011.1.A1_at	zgc:101723	dhdh.2	dhdh.2	0.04135	-0.189	-0.590417	-0.0723533	-0.0856633	-0.0904833	0.265563	-0.09605	0.251827	-0.425377	-0.0915867	0.820673	0.263157	0.00693205	0.731016	0.637263	0.597757	0.111239	0.590441	0.251559	0.0118514	0.766981	1	1	1	1	1	1	1	1	1	1	1	0.999896	0.999699	0.245628	0.915844	0.955788	0.955788	0.561801	0.999538	0.979553	0.99671	0.999967
Dr.5407.1.A1_at	taf15	taf15	taf15	-0.372343	0.27557	0.141937	0.296327	0.119693	0.01169	-0.635263	-0.129543	-0.119043	0.129337	-0.02396	0.317595	0.264936	0.477777	0.0650528	0.478296	0.960357	0.0203645	0.732574	0.620541	0.420663	0.958435	1	1	1	1	1	1	1	1	1	1	1	0.999896	0.999699	0.821433	0.371319	0.927231	0.927231	0.53541	0.999538	0.980248	0.99671	0.999967
Dr.26393.2.S1_at	snx12	snx12	snx12	0.111087	0.164623	0.13118	0.23275	0.160157	0.395307	-0.614067	-0.0172867	0.109507	-0.0383933	0.163677	0.523966	0.265294	0.356811	0.113725	0.31757	0.158883	0.0148442	0.917827	0.443435	0.789513	0.253023	1	1	1	1	1	1	1	1	1	1	1	0.999896	0.999699	0.762181	0.465483	0.888324	0.888324	0.53541	0.999538	0.979553	0.99671	0.999967
Dr.4169.1.A1_at	nars	N/A	N/A	-0.16686	0.18211	0.26803	0.51657	0.119747	0.345837	-0.753713	0.05242	0.15977	0.17938	0.00509667	0.530626	0.265854	0.0664273	0.0040271	0.379606	0.318455	0.0383163	0.85506	0.417388	0.453928	0.982519	1	1	1	1	1	1	1	1	1	1	1	0.999896	0.999699	0.507736	0.120251	0.908432	0.908432	0.53541	0.999538	0.979553	0.99671	0.999967
Dr.17587.1.A1_at	NA	si:ch211-270n8.3	AL954359.1	0.0369467	-0.174967	-0.625833	-0.0656433	-0.13489	-0.1338	0.0395367	-0.191167	-0.12051	0.00184667	0.14169	0.858303	0.266466	0.00472919	0.612179	0.522168	0.505427	0.880321	0.314047	0.40458	0.991461	0.402459	1	1	1	1	1	1	1	1	1	1	1	0.999896	0.999699	0.212902	0.866185	0.935096	0.935096	0.969874	0.999538	0.979553	0.999611	0.999967
Dr.4025.1.A1_at	bysl	bysl	bysl	-0.0456967	0.15457	0.15006	0.592177	0.163043	-0.125303	-0.34152	-0.0618267	-0.00048	-0.27243	-0.10879	0.799059	0.268162	0.321814	0.0019905	0.353564	0.401996	0.0183477	0.669693	0.998286	0.186241	0.444826	1	1	1	1	1	1	1	1	1	1	1	0.999896	0.999699	0.740162	0.0925167	0.900385	0.900385	0.53541	0.999538	0.999722	0.99671	0.999967
Dr.5000.1.A1_at	si:ch73-46j18.5	si:ch73-46j18.5	si:ch73-46j18.5	-0.15581	-0.347277	0.08834	0.591013	0.274053	0.265137	-0.529577	0.28231	0.147563	-0.12786	0.254537	0.800674	0.269464	0.838475	0.0392485	0.393978	0.297128	0.0276755	0.302941	0.711364	0.748723	0.856335	1	1	1	1	1	1	1	1	1	1	1	0.999896	0.999699	0.961343	0.303889	0.909776	0.909776	0.53541	0.999538	0.981159	0.99671	0.999967
Dr.930.1.S1_at	mrpl28	mrpl28	mrpl28	0.0130167	0.17596	0.01582	0.237997	0.110593	0.28859	-0.70611	0.138783	0.05762	-0.17889	-0.0476033	0.958678	0.270001	0.950885	0.0962567	0.421565	0.411352	0.0306485	0.470941	0.754727	0.458732	0.849172	1	1	1	1	1	1	1	1	1	1	1	0.999896	0.999699	0.990502	0.435957	0.915058	0.915058	0.53541	0.999538	0.981159	0.99671	0.999967
Dr.4049.1.S1_at	nutf2l	nutf2l	nutf2l	-0.0512867	0.239737	-0.218367	0.347893	-0.08273	0.306803	-0.675273	0.04315	0.330787	-0.330677	-0.114167	0.881271	0.27073	0.310338	0.180902	0.630862	0.264461	0.0439322	0.914871	0.469099	0.248138	0.571775	1	1	1	1	1	1	1	1	1	1	1	0.999896	0.999699	0.737184	0.561514	0.955614	0.955614	0.53541	0.999538	0.979553	0.99671	0.999967
Dr.425.1.A1_at	wdhd1	wdhd1	wdhd1	-0.0358233	-0.194703	-0.214267	-0.0225267	0.0545767	0.355767	-0.860873	0.264953	0.36674	-0.0216767	0.237447	0.919952	0.271489	0.298674	0.876465	0.826645	0.184374	0.00208146	0.455918	0.236631	0.889466	0.483224	1	1	1	1	1	1	1	1	1	1	1	0.999896	0.999699	0.73104	0.964198	0.977267	0.977267	0.53541	0.999538	0.979553	0.99671	0.999967
Dr.3873.1.A1_at	tcp11l2	tcp11l2	tcp11l2	-0.414053	-0.21562	-0.130703	-0.701293	-0.0564433	-0.841197	2.12178	0.246987	0.0996667	0.374443	0.238957	0.19157	0.273267	0.542815	0.00240581	0.806454	0.355145	0.0176353	0.206731	0.654485	0.0251163	0.112341	1	1	1	1	1	1	1	1	1	1	1	0.999896	0.999699	0.853532	0.102942	0.973579	0.973579	0.53541	0.999538	0.981159	0.99671	0.999967
Dr.4286.1.A1_at	pfdn2	pfdn2	pfdn2	0.384037	0.190703	0.145323	0.272903	-0.00266333	0.23082	-0.629583	-0.270063	0.0849233	-0.2113	0.154867	0.0299434	0.27433	0.325979	0.208686	0.988133	0.393548	0.025705	0.24598	0.747819	0.350644	0.374214	1	1	1	1	1	1	1	1	1	1	1	0.999896	0.999699	0.742968	0.591559	0.997655	0.997655	0.53541	0.999538	0.981159	0.99671	0.999967
Dr.2418.1.A1_at	NA	N/A	N/A	0.18874	-0.165367	-0.47732	0.140567	-0.139523	-0.221883	0.853037	-0.21648	-0.168617	0.0708867	0.0889667	0.290485	0.274492	0.00257591	0.290961	0.301591	0.422709	0.013952	0.276168	0.450463	0.683304	0.790153	1	1	1	1	1	1	1	1	1	1	1	0.999896	0.999699	0.157946	0.668954	0.87917	0.87917	0.53541	0.999538	0.979553	0.99671	0.999967
Dr.4008.1.A1_at	si:dkey-245i6.2	msl1b	msl1b	0.0388933	-0.156087	0.14122	-0.61567	-0.111833	-0.0871433	0.19581	-0.216717	-0.219763	-0.165627	-0.0159767	0.877221	0.275443	0.497998	0.00416113	0.422686	0.63025	0.265997	0.294929	0.252693	0.329163	0.958265	1	1	1	1	1	1	1	1	1	1	1	0.999896	0.999699	0.830546	0.1227	0.915058	0.915058	0.684357	0.999538	0.979553	0.99671	0.999967
Dr.9715.1.S1_at	exosc4	exosc4	exosc4	-0.18602	0.171053	-0.02787	0.257323	0.116197	0.345207	-0.843093	0.05478	0.220157	0.0139867	-0.361633	0.368527	0.276679	0.875751	0.137785	0.40304	0.175776	0.0216783	0.779387	0.355382	0.955558	0.0721737	1	1	1	1	1	1	1	1	1	1	1	0.999896	0.999699	0.971971	0.503576	0.910871	0.910871	0.53541	0.999538	0.979553	0.998185	0.999967
Dr.12812.1.A1_at	fscn2b	fscn2b	fscn2b	-0.02986	-0.17241	-0.662643	0.17347	-0.225403	-0.980643	0.524793	0.0064	0.02211	-0.348037	-0.0699667	0.829715	0.277488	0.000568262	0.342505	0.153286	0.00557827	0.0546135	0.958534	0.916937	0.0625921	0.710879	1	1	1	1	1	1	1	1	1	1	1	0.999896	0.999699	0.0595607	0.706998	0.827642	0.827642	0.53541	0.999538	0.993173	0.99671	0.999967
Dr.15786.1.S1_at	si:ch73-105m5.1	med9	MED9	0.150947	0.212233	0.04494	-0.0638167	-0.06075	0.523517	-0.0808533	0.0828733	0.69503	0.232453	-0.14198	0.348032	0.278204	0.749449	0.683348	0.66245	0.0620108	0.726659	0.465784	0.0190876	0.386085	0.40007	1	1	1	1	1	1	1	1	1	1	1	0.999896	0.999699	0.931254	0.895365	0.958636	0.958636	0.912604	0.999538	0.979553	0.99671	0.999967
Dr.14191.1.A1_at	itgb4	itgb4	itgb4	0.204717	-0.22222	-0.432763	-0.153047	-0.270303	0.03991	0.165907	0.0382733	0.0515933	-0.621423	0.0203933	0.26087	0.278914	0.0838914	0.518814	0.170794	0.859732	0.483093	0.892879	0.802798	0.00962337	0.970994	1	1	1	1	1	1	1	1	1	1	1	0.999896	0.999699	0.536601	0.822153	0.839976	0.839976	0.812451	0.999538	0.98603	0.99671	0.999967
Dr.20424.1.A1_at	taldo1	N/A	N/A	-0.395157	0.21314	0.125953	0.42931	0.572627	0.234183	-0.799907	-0.125633	-0.13318	-0.206987	-0.26637	0.334197	0.279937	0.601628	0.0145583	0.020316	0.349658	0.0224309	0.643596	0.635213	0.323334	0.441704	1	1	1	1	1	1	1	1	1	1	1	0.999896	0.999699	0.876947	0.207077	0.702483	0.702483	0.53541	0.999538	0.980732	0.99671	0.999967
Dr.9798.2.S1_at	yars	yars1	yars1	-0.18406	0.296723	0.380003	0.80096	0.274613	0.54287	-0.962793	0.02611	0.09972	-0.110277	0.223493	0.455034	0.280022	0.0627564	0.0030067	0.163494	0.241087	0.0542937	0.952862	0.682411	0.670571	0.29381	1	1	1	1	1	1	1	1	1	1	1	0.999896	0.999699	0.501365	0.110681	0.836869	0.836869	0.53541	0.999538	0.981159	0.99671	0.999967
Dr.12869.1.A1_at	NA	nfasca	nfasca	0.167243	-0.152037	-0.16071	-0.610033	-0.02732	0.03453	0.229703	0.295697	-0.310643	0.262897	0.165897	0.498005	0.280137	0.300977	0.0477697	0.874448	0.853978	0.135203	0.0566784	0.226164	0.223405	0.238538	1	1	1	1	1	1	1	1	1	1	1	0.999896	0.999699	0.733108	0.326846	0.982502	0.982502	0.582894	0.999538	0.979553	0.99671	0.999967
Dr.26422.1.A1_at	cnn2	cnn2	cnn2	0.191637	-0.267547	0.391947	1.24261	0.146277	0.644843	0.0975467	0.253127	0.548103	-0.102323	0.0198	0.643133	0.280333	0.131755	4.77572e-05	0.448354	0.0192463	0.61885	0.402295	0.0735099	0.659454	0.964693	1	1	1	0.745824	1	1	1	1	1	1	1	0.999896	0.999699	0.594514	0.0164636	0.919238	0.919238	0.874052	0.999538	0.979553	0.99671	0.999967
Dr.17787.1.A1_at	zgc:175214	zgc:175214	zgc:175214	-0.143047	0.14719	-0.136397	-0.605613	-0.0462	0.204833	0.626557	0.11584	-0.29319	0.194133	0.0989	0.562009	0.2837	0.432471	0.010871	0.782078	0.251634	0.22425	0.503818	0.205654	0.338357	0.820135	1	1	1	1	1	1	1	1	1	1	1	0.999896	0.999699	0.802001	0.185747	0.970165	0.970165	0.651649	0.999538	0.979553	0.99671	0.999967
Dr.12204.1.S1_at	prph2b	prph2b	prph2b	-0.640393	-0.185503	-0.508343	-0.0771533	-0.39665	-0.12799	-0.243147	0.365323	0.10386	0.0918767	-0.0914267	0.0100333	0.285471	0.00730311	0.621824	0.00732984	0.627121	0.189048	0.0793308	0.70707	0.59683	0.635809	1	1	1	1	1	1	1	1	1	1	1	0.999896	0.999699	0.252329	0.870085	0.590052	0.590052	0.62706	0.999538	0.981159	0.99671	0.999967
Dr.14760.1.A1_at	clasp2	clasp2	clasp2	-0.153073	-0.17965	0.684177	0.375067	0.287387	-0.25865	0.592157	0.227403	-0.218747	0.2852	0.0384633	0.404886	0.286064	0.00219098	0.0276705	0.0744399	0.348244	0.0966774	0.274683	0.313387	0.222563	0.767571	1	1	1	1	1	1	1	1	1	1	1	0.999896	0.999699	0.143165	0.267876	0.799066	0.799066	0.554427	0.999538	0.979553	0.99671	0.999967
Dr.427.1.A1_a_at	wu:fa11f12	N/A	N/A	0.488627	-0.234737	-0.926867	0.23908	-0.0693667	-0.00164	-0.192177	-0.05673	0.35682	0.219967	0.17996	0.0188262	0.287948	0.000936287	0.432638	0.745376	0.99348	0.518598	0.787791	0.346077	0.328592	0.444516	1	1	1	1	1	1	1	1	1	1	1	0.999896	0.999699	0.0836418	0.774208	0.968106	0.968106	0.830342	0.999538	0.979553	0.99671	0.999967
Dr.4615.2.S1_at	NA	abat	abat	0.44011	0.164173	-0.144687	-0.67963	-0.240723	0.102213	0.260867	-0.01248	-0.0859833	0.24382	0.185943	0.144074	0.288089	0.336373	0.000944716	0.229755	0.675794	0.154133	0.95381	0.736185	0.180717	0.25774	1	1	1	1	1	1	1	1	1	1	1	0.999896	0.999699	0.748417	0.0664578	0.864494	0.864494	0.595558	0.999538	0.981159	0.99671	0.999967
Dr.14598.1.A1_at	mtnr1bb	N/A	N/A	0.29276	-0.181267	0.46251	-0.126903	0.0989333	-0.205437	0.382193	0.33661	-0.806337	0.446487	0.125577	0.156964	0.28838	0.0366449	0.456802	0.549809	0.496703	0.364732	0.122719	0.0219584	0.133428	0.418613	1	1	1	1	1	1	1	1	1	1	1	0.999896	0.999699	0.42932	0.785726	0.941261	0.941261	0.740897	0.999538	0.979553	0.99671	0.999967
Dr.21666.1.A1_at	wu:fc34g05	N/A	N/A	-0.108167	0.185063	-0.350893	-0.17548	-0.05405	-0.35055	0.78124	-0.162583	-0.1062	-0.00605	-0.0837833	0.526365	0.288614	0.0291855	0.379181	0.707929	0.245192	0.00565889	0.28116	0.492	0.963668	0.695147	1	1	1	1	1	1	1	1	1	1	1	0.999896	0.999699	0.407683	0.736983	0.962392	0.962392	0.53541	0.999538	0.979553	0.998501	0.999967
Dr.20916.1.A1_at	NA	nop58	nop58	0.2894	0.197083	0.240923	0.923193	0.484183	0.320923	-0.26298	0.137703	0.23784	0.0939567	0.0580567	0.35068	0.288842	0.097502	0.000204759	0.0025959	0.260202	0.418858	0.641163	0.267749	0.729284	0.808442	1	1	1	1	1	1	1	1	1	1	1	0.999896	0.999699	0.556608	0.0323001	0.448118	0.448118	0.770199	0.999538	0.979553	0.99671	0.999967
Dr.11740.1.A1_at	wu:fb74h01	N/A	N/A	0.00506333	-0.138067	0.110273	-0.11226	0.20428	-0.414467	0.427247	0.00578667	-0.61084	0.422423	0.133403	0.980942	0.290322	0.54074	0.510025	0.225316	0.122313	0.262713	0.972996	0.0309172	0.235774	0.685294	1	1	1	1	1	1	1	1	1	1	1	0.999896	0.999699	0.853004	0.817105	0.862283	0.862283	0.682285	0.999538	0.979553	0.99671	0.999967
Dr.16716.1.S1_at	dynll2a	dynll2a	dynll2a	-0.29042	0.2035	-0.547703	-0.0646433	-0.345077	0.127687	-0.778093	-0.08034	-0.41573	0.233377	-0.348143	0.110342	0.290871	0.0207805	0.701103	0.0351492	0.511417	0.0333977	0.599709	0.0163459	0.198939	0.111962	1	1	1	1	1	1	1	1	1	1	1	0.999896	0.999699	0.360363	0.903542	0.774125	0.774125	0.53541	0.999538	0.979553	0.99671	0.999967
Dr.24841.2.S1_at	NA	N/A	N/A	-0.334433	0.297253	0.0849567	0.947747	0.42506	0.34448	-1.12395	-0.33763	0.253583	0.238367	0.12069	0.422955	0.291726	0.698544	0.000271383	0.0312247	0.310763	0.0408706	0.115827	0.407453	0.523084	0.82066	1	1	1	1	1	1	1	1	1	1	1	0.999896	0.999699	0.910659	0.0367954	0.759511	0.759511	0.53541	0.999538	0.979553	0.99671	0.999967
Dr.5586.1.S1_at	pmp22b	pmp22b	pmp22b	0.33363	0.169277	-0.391193	0.309547	-0.0353367	-0.163407	0.902177	-0.140627	0.41751	-0.315013	0.186517	0.0695077	0.292839	0.0128812	0.0435303	0.786797	0.661625	0.0211413	0.385396	0.042306	0.0816332	0.258682	1	1	1	1	1	1	1	1	1	1	1	0.999896	0.999699	0.302975	0.316193	0.970619	0.970619	0.53541	0.999538	0.979553	0.99671	0.999967
Dr.20996.1.S1_at	gc3	gucy2d	gucy2d	-0.51593	-0.33581	-0.681247	0.369907	-0.0570567	-0.593693	0.0793633	0.214517	0.0118467	-0.406483	0.0378467	0.278531	0.293114	0.00736578	0.0961781	0.772785	0.112099	0.836134	0.368412	0.961564	0.0190711	0.965914	1	1	1	1	1	1	1	1	1	1	1	0.999896	0.999699	0.2537	0.435871	0.969515	0.969515	0.954822	0.999538	0.996171	0.99671	0.999967
Dr.13501.1.S1_at	NA	N/A	N/A	0.460087	-0.16865	0.01404	-0.679743	0.250477	0.48982	0.239187	0.10852	-0.725697	0.359063	0.441187	0.10706	0.293805	0.937869	0.00417197	0.340913	0.0639367	0.159012	0.497176	0.0203599	0.404333	0.239566	1	1	1	1	1	1	1	1	1	1	1	0.999896	0.999699	0.988337	0.1227	0.895808	0.895808	0.601067	0.999538	0.979553	0.99671	0.999967
Dr.22678.1.A1_at	NA	N/A	N/A	0.0251567	-0.152993	0.1498	-0.438857	-0.0974	-0.365687	0.722373	0.135373	-0.323413	-0.0418233	0.250743	0.890079	0.297807	0.283022	0.0421514	0.614009	0.209363	0.0480009	0.494577	0.0844715	0.840557	0.157734	1	1	1	1	1	1	1	1	1	1	1	0.999896	0.999699	0.71917	0.31198	0.952502	0.952502	0.53541	0.999538	0.979553	0.99671	0.999967
Dr.22120.1.A1_at	LOC570116	N/A	N/A	-0.0252967	0.25629	0.93924	-0.0406233	0.28925	-0.34002	0.500063	0.276197	-0.44253	0.422867	0.0704567	0.88534	0.298353	0.000515994	0.798656	0.09367	0.387022	0.328054	0.140071	0.182192	0.11847	0.817632	1	1	1	1	1	1	1	1	1	1	1	0.999896	0.999699	0.0551937	0.939364	0.802662	0.802662	0.719748	0.999538	0.979553	0.99671	0.999967
Dr.16675.1.A1_at	mrpl57	mrpl57	mrpl57	0.294777	0.19202	-0.00856333	0.736667	-0.02533	0.150373	-0.495847	-0.0290533	0.110683	-0.216367	-0.13806	0.355707	0.298477	0.969837	0.001288	0.888434	0.495894	0.0932558	0.886889	0.670773	0.397906	0.721334	1	1	1	1	1	1	1	1	1	1	1	0.999896	0.999699	0.994757	0.0759047	0.984934	0.984934	0.552649	0.999538	0.981159	0.99671	0.999967
Dr.23449.1.S1_at	abca3b	abca3b	abca3b	-0.218497	-0.236987	0.274927	-0.15898	-0.139207	-0.349103	0.604157	0.145297	-0.369917	0.0235167	0.197483	0.261568	0.299808	0.173622	0.265151	0.341325	0.209156	0.0310388	0.599024	0.171294	0.91286	0.323918	1	1	1	1	1	1	1	1	1	1	1	0.999896	0.999699	0.633665	0.648935	0.895808	0.895808	0.53541	0.999538	0.979553	0.99671	0.999967
Dr.2051.1.S1_at	hmgcs1	hmgcs1	hmgcs1	-0.122597	-0.321017	-0.1412	0.514137	0.635333	0.436673	-0.743697	0.241753	0.384597	0.386527	-0.10942	0.793905	0.300045	0.521284	0.00286084	0.000820872	0.365799	0.178113	0.416827	0.15722	0.286405	0.768901	1	1	1	1	1	1	1	1	1	1	1	0.999896	0.999699	0.84222	0.108691	0.312672	0.312672	0.617556	0.999538	0.979553	0.99671	0.999967
Dr.2404.1.S1_at	edc4	N/A	N/A	0.03965	0.152123	0.25258	0.61659	0.28923	0.358313	-0.408107	-0.02424	-0.0172933	0.03411	0.01899	0.861829	0.300438	0.108475	0.00379434	0.0945924	0.212081	0.19137	0.902009	0.932387	0.880246	0.940782	1	1	1	1	1	1	1	1	1	1	1	0.999896	0.999699	0.566297	0.116646	0.802853	0.802853	0.627634	0.999538	0.99421	0.99671	0.999967
Dr.492.1.A1_at	wu:fa05f02	ablim1b	ablim1b	-0.02922	0.142893	-0.18054	-0.32761	-0.101943	-0.39495	0.673573	0.15742	-0.465343	0.132257	0.17434	0.852044	0.301583	0.284992	0.156968	0.53032	0.101258	0.0303114	0.295192	0.0722888	0.630004	0.449845	1	1	1	1	1	1	1	1	1	1	1	0.999896	0.999699	0.721829	0.528767	0.937596	0.937596	0.53541	0.999538	0.979553	0.99671	0.999967
Dr.17539.1.A1_at	NA	N/A	N/A	0.104383	-0.148303	-0.0897967	-0.450803	-0.0339767	-0.0347333	0.00664333	-0.1218	-0.589443	0.36977	0.15325	0.560835	0.302946	0.630061	0.0109084	0.87177	0.848679	0.974102	0.472986	0.013848	0.132351	0.3605	1	1	1	1	1	1	1	1	1	1	1	0.999896	0.999699	0.88949	0.185976	0.982209	0.982209	0.994026	0.999538	0.979553	0.99671	0.999967
Dr.11946.1.A1_at	stat2	stat2	stat2	-0.182453	-0.16699	-0.02903	-0.596723	-0.38022	-0.0160133	0.720563	0.0200667	-0.35023	0.15443	0.218163	0.617011	0.303805	0.870416	0.0012479	0.0786458	0.965743	0.0807237	0.906899	0.206621	0.381576	0.513238	1	1	1	1	1	1	1	1	1	1	1	0.999896	0.999699	0.970395	0.074292	0.799066	0.799066	0.545356	0.999538	0.979553	0.99671	0.999967
Dr.8202.2.S1_a_at	pitx2	pitx2	pitx2	0.308977	0.13576	-0.527413	0.0175967	-0.31621	0.138127	-0.0717267	-0.28721	0.194157	-0.62478	-0.06246	0.166922	0.30634	0.0054826	0.906892	0.079573	0.370771	0.806153	0.0442059	0.320443	0.0064279	0.714588	1	1	1	1	1	1	1	1	1	1	1	0.999896	0.999699	0.222498	0.972435	0.799186	0.799186	0.945467	0.999538	0.979553	0.99671	0.999967
Dr.923.1.A1_at	sqstm1	sqstm1	sqstm1	0.167483	0.24136	0.182737	0.193417	0.0403833	0.121493	0.66793	0.0806567	-0.0948067	-0.179927	0.06909	0.58705	0.306535	0.511416	0.352197	0.847814	0.548186	0.00543843	0.854801	0.753634	0.390003	0.893104	1	1	1	1	1	1	1	1	1	1	1	0.999896	0.999699	0.837891	0.713763	0.979109	0.979109	0.53541	0.999538	0.981159	0.99671	0.999967
Dr.12762.1.A1_at	pdcb	pdcb	pdcb	-0.0452	-0.394877	-0.2446	0.0417	-1.24259	-0.928797	1.19352	-0.0991333	0.0529333	0.0918667	0.258333	0.771277	0.306928	0.104383	0.787801	0.00113474	0.0891494	0.0102335	0.60552	0.779699	0.493265	0.467426	1	1	1	1	1	1	1	1	1	1	1	0.999896	0.999699	0.564263	0.935881	0.35335	0.35335	0.53541	0.999538	0.984996	0.99671	0.999967
Dr.284.2.A1_a_at	otx1b	otx1	otx1	0.165953	-0.155617	-0.147793	0.293087	-0.641963	0.139077	0.361423	0.0777167	-0.00894	-0.24259	0.0569533	0.36982	0.308477	0.353677	0.0433151	0.000639038	0.402277	0.0706456	0.698162	0.953913	0.0645282	0.768579	1	1	1	1	1	1	1	1	1	1	1	0.999896	0.999699	0.760301	0.315625	0.262628	0.262628	0.538942	0.999538	0.996171	0.99671	0.999967
Dr.17005.1.A1_at	NA	N/A	N/A	-0.0906633	-0.27998	0.536423	-0.824467	0.0748	-0.06524	0.40439	0.0946367	-0.65267	0.352807	0.0270333	0.797692	0.310399	0.05134	0.000520675	0.731596	0.80957	0.248177	0.750777	0.0847774	0.458818	0.913147	1	1	1	1	1	1	1	1	1	1	1	0.999896	0.999699	0.471881	0.0512621	0.966749	0.966749	0.668695	0.999538	0.979553	0.99671	0.999967
Dr.24729.1.S1_s_at	NA	0	CR753876.1	0.63205	-0.145883	0.49891	0.159357	0.364513	0.159407	0.217203	0.04463	0.419813	0.17774	0.122923	0.00433252	0.310559	0.00836868	0.332333	0.215807	0.591619	0.263141	0.732976	0.145556	0.392154	0.534535	1	1	1	1	1	1	1	1	1	1	1	0.999896	0.999699	0.260436	0.699561	0.855828	0.855828	0.68275	0.999538	0.979553	0.99671	0.999967
Dr.20491.1.S1_at	mgrn1a	mgrn1a	mgrn1a	-0.0247867	0.162373	-0.199223	-0.21687	-0.24193	-0.24038	0.862123	-0.00355333	-0.0914667	0.167193	0.0611333	0.901933	0.311421	0.389621	0.120035	0.208026	0.530589	0.0393703	0.985824	0.672683	0.283763	0.664039	1	1	1	1	1	1	1	1	1	1	1	0.999896	0.999699	0.78213	0.474739	0.850913	0.850913	0.53541	0.999538	0.981159	0.99671	0.999967
Dr.3921.1.A1_at	NA	cpne3	cpne3	0.24329	-0.13486	-0.00339333	-0.02427	-0.0698867	-0.13561	0.749327	-0.1209	0.00419333	-0.00653333	0.0786367	0.173865	0.31241	0.985753	0.86701	0.702485	0.734659	0.0365557	0.533855	0.979999	0.966562	0.674825	1	1	1	1	1	1	1	1	1	1	1	0.999896	0.999699	0.99707	0.961005	0.961415	0.961415	0.53541	0.999538	0.998309	0.998677	0.999967
Dr.1911.1.A1_at	si:dkey-242g16.2	si:dkey-242g16.2	si:dkey-242g16.2	0.07581	-0.29729	0.35693	0.0463533	-0.0396333	0.205007	0.0499767	-0.0613	0.96142	-0.273423	-0.269837	0.628228	0.312516	0.365239	0.779556	0.779891	0.404623	0.88383	0.779338	0.0361906	0.610985	0.428003	1	1	1	1	1	1	1	1	1	1	1	0.999896	0.999699	0.766556	0.9321	0.970119	0.970119	0.971031	0.999538	0.979553	0.99671	0.999967
Dr.12807.1.A1_at	pcdh11	N/A	N/A	0.202833	-0.14592	0.135897	0.0809367	0.106617	0.0419833	0.0418233	-0.00901333	-0.616603	0.23055	0.149397	0.381685	0.314021	0.455683	0.653716	0.498563	0.783818	0.788308	0.946745	0.0357753	0.408281	0.352122	1	1	1	1	1	1	1	1	1	1	1	0.999896	0.999699	0.810993	0.883727	0.931357	0.931357	0.939116	0.999538	0.979553	0.99671	0.999967
AFFX-PheX-5_at	NA	0	N/A	0.04555	0.16811	-0.357313	0.156773	-0.251673	0.158253	0.0945267	-0.66239	-0.19904	0.0698067	-0.153517	0.849866	0.315163	0.0799266	0.43147	0.0896282	0.458155	0.509223	0.0297915	0.292183	0.771934	0.534351	1	1	1	1	1	1	1	1	1	1	1	0.999896	0.999699	0.529695	0.773281	0.802136	0.802136	0.82586	0.999538	0.979553	0.99671	0.999967
Dr.13797.1.S1_at	psmd3	psmd3	psmd3	-0.10675	0.141943	0.137863	0.859623	0.379293	-0.0682967	-0.53375	-0.07514	-0.0338933	-0.203773	0.0579733	0.751932	0.315269	0.514424	0.000134653	0.0793725	0.752664	0.0375091	0.819325	0.876743	0.250257	0.866972	1	1	1	1	1	1	1	1	1	1	1	0.999896	0.999699	0.839585	0.0279877	0.799066	0.799066	0.53541	0.999538	0.98994	0.99671	0.999967
Dr.6550.1.A1_at	tcn2l	tcn2	tcn2	-0.157007	-0.16385	-0.218967	-0.83417	-0.13395	-0.09509	0.5942	-0.107333	-8.66667e-05	-0.149207	0.02799	0.614841	0.315624	0.161091	0.00207036	0.468054	0.758975	0.0500939	0.51977	0.999489	0.333833	0.93604	1	1	1	1	1	1	1	1	1	1	1	0.999896	0.999699	0.621022	0.095659	0.925485	0.925485	0.53541	0.999538	0.999809	0.99671	0.999967
Dr.4773.1.A1_at	zwilch	zwilch	zwilch	-0.108667	-0.14297	-0.124933	-0.110673	0.198187	0.14362	-0.628027	-0.0306133	0.31681	-0.05686	0.172153	0.618553	0.315644	0.510653	0.46394	0.149728	0.604566	0.0337116	0.919628	0.1631	0.800402	0.384979	1	1	1	1	1	1	1	1	1	1	1	0.999896	0.999699	0.837475	0.789695	0.827642	0.827642	0.53541	0.999538	0.979553	0.99671	0.999967
Dr.8697.1.A1_at	NA	N/A	N/A	0.46413	-0.271237	0.618713	0.45419	0.36439	0.00420667	0.240157	0.216553	0.0283233	-0.136033	-0.87502	0.0380472	0.315871	0.0143312	0.00786166	0.0241389	0.990743	0.648961	0.434997	0.916233	0.77674	0.151009	1	1	1	1	1	1	1	1	1	1	1	0.999896	0.999699	0.318558	0.161808	0.723171	0.723171	0.885464	0.999538	0.993173	0.99671	0.999967
Dr.16296.1.S1_a_at	si:dkeyp-13a3.6	N/A	N/A	-0.585733	-0.24404	-0.698043	-0.83081	-0.281963	-0.0239533	0.886457	0.266747	-0.528937	0.49575	0.305657	0.0307928	0.316122	0.0288092	0.00105042	0.183883	0.940899	0.221927	0.51183	0.128468	0.133201	0.0948416	1	1	1	1	1	1	1	1	1	1	1	0.999896	0.999699	0.404351	0.0695642	0.842155	0.842155	0.650939	0.999538	0.979553	0.99671	0.999967
Dr.15219.2.S1_a_at	NA	eif2ak3	eif2ak3	-0.0862533	-0.14678	0.665947	0.281013	0.0539033	0.43966	0.264213	0.423387	-0.125857	0.0973167	0.05617	0.625434	0.316205	0.00455246	0.0985037	0.82868	0.0546935	0.230096	0.103806	0.579461	0.57485	0.737633	1	1	1	1	1	1	1	1	1	1	1	0.999896	0.999699	0.207413	0.43956	0.977267	0.977267	0.6569	0.999538	0.979553	0.99671	0.999967
Dr.12723.1.A1_at	NA	smarca1	smarca1	-0.122677	-0.27403	-0.29094	-0.956557	-0.468867	-0.451983	0.716863	0.00220667	-0.34804	-0.1189	-0.00200667	0.734824	0.316812	0.218834	1.38006e-05	0.00942515	0.0827377	0.0302261	0.993597	0.209422	0.637613	0.996919	1	1	1	0.215523	1	1	1	1	1	1	1	0.999896	0.999699	0.672511	0.00879604	0.613936	0.613936	0.53541	0.999538	0.979553	0.99671	0.999967
Dr.4859.1.A1_at	nexn	nexn	nexn	-0.05682	-0.160823	-0.83961	-0.317217	0.104033	-0.31359	-0.00735667	0.226513	0.0420433	0.138537	0.146487	0.73035	0.317542	0.00528943	0.179102	0.492811	0.265178	0.96041	0.307763	0.795972	0.4596	0.487206	1	1	1	1	1	1	1	1	1	1	1	0.999896	0.999699	0.220517	0.559039	0.930714	0.930714	0.990145	0.999538	0.98603	0.99671	0.999967
Dr.9734.1.A1_at	bxdc2	bxdc2	bxdc2	-0.18524	0.146867	0.209447	0.810917	0.259517	0.104573	-0.72956	0.00926667	-0.04373	-0.17675	-0.14547	0.529192	0.317973	0.194559	6.83294e-05	0.0924254	0.642584	0.0311468	0.954307	0.808521	0.371777	0.2809	1	1	1	1	1	1	1	1	1	1	1	0.999896	0.999699	0.653356	0.020134	0.802662	0.802662	0.53541	0.999538	0.98603	0.99671	0.999967
AFFX-r2-Bs-dap-3_at	NA	N/A	N/A	0.173307	0.160243	-0.632873	0.0418833	0.0783767	-0.368603	0.728217	-0.558673	0.111977	0.367783	0.406887	0.605666	0.317986	0.0928443	0.823386	0.58473	0.25292	0.0234975	0.242196	0.641478	0.147062	0.414046	1	1	1	1	1	1	1	1	1	1	1	0.999896	0.999699	0.550483	0.947803	0.945943	0.945943	0.53541	0.999538	0.981159	0.99671	0.999967
Dr.25404.1.S1_at	smarca5	smarca5	smarca5	-0.00426	0.213803	0.178337	0.302833	0.147213	0.366347	-0.671297	-0.0987933	-0.129777	-0.135393	-0.368257	0.977671	0.31826	0.287163	0.102519	0.288478	0.136625	0.033437	0.674441	0.430277	0.339719	0.165267	1	1	1	1	1	1	1	1	1	1	1	0.999896	0.999699	0.723222	0.448091	0.874946	0.874946	0.53541	0.999538	0.979553	0.99671	0.999967
Dr.20108.2.A1_at	qars	qars1	qars1	-0.0305267	0.154513	0.151083	0.66097	0.126907	0.19004	-0.678053	-0.120723	0.2317	-0.21713	-0.10363	0.906393	0.322547	0.532806	0.00240338	0.554595	0.42019	0.0234388	0.639057	0.405127	0.314721	0.711652	1	1	1	1	1	1	1	1	1	1	1	0.999896	0.999699	0.849221	0.102942	0.941279	0.941279	0.53541	0.999538	0.979553	0.99671	0.999967
Dr.3338.1.S1_at	hmbsa	hmbsa	hmbsa	-0.0417233	0.148993	-0.0272	-0.0315733	0.172197	0.356027	-0.82395	-0.0234533	0.0361433	-0.183543	0.432577	0.773148	0.322887	0.850676	0.807371	0.230936	0.382097	0.0280194	0.866985	0.811277	0.196506	0.0199105	1	1	1	1	1	1	1	1	1	1	1	0.999896	0.999699	0.963831	0.942743	0.864494	0.864494	0.53541	0.999538	0.986047	0.99671	0.999967
Dr.4947.1.S1_at	cirbp	cirbpb	cirbpb	0.0321333	-0.208133	-0.257767	0.631733	0.271	0.336967	-0.216567	-0.0315667	-0.0720667	-0.0566667	0.121733	0.879612	0.323684	0.155937	0.00249603	0.187015	0.257529	0.110987	0.855267	0.62788	0.757147	0.503054	1	1	1	1	1	1	1	1	1	1	1	0.999896	0.999699	0.616841	0.105143	0.842905	0.842905	0.561801	0.999538	0.980732	0.99671	0.999967
Dr.17519.1.S1_at	imp3	imp3	imp3	-0.258657	0.189987	0.148833	0.18749	0.239663	0.199797	-0.74453	-0.0134167	0.0951067	-0.256037	0.20925	0.131101	0.324126	0.513458	0.26055	0.189919	0.374402	0.0357506	0.958503	0.528838	0.130314	0.577752	1	1	1	1	1	1	1	1	1	1	1	0.999896	0.999699	0.839389	0.645568	0.84342	0.84342	0.53541	0.999538	0.979553	0.99671	0.999967
Dr.256.1.S1_at	sec61al2	sec61a1l	sec61a1l	0.209937	0.222027	0.803987	0.602653	0.10767	0.326057	-0.43834	-0.02226	0.236977	0.1244	0.204317	0.396002	0.326331	0.000113931	0.00085663	0.466482	0.393209	0.222117	0.905493	0.193037	0.559973	0.267001	1	1	1	1	1	1	1	1	1	1	1	0.999896	0.999699	0.0215058	0.0637047	0.925171	0.925171	0.650939	0.999538	0.979553	0.99671	0.999967
Dr.11651.1.S1_at	mcm5	mcm5	mcm5	0.07877	-0.395243	-0.11299	0.560327	0.498087	0.256137	-0.95928	0.256307	0.7708	-0.0275367	0.17343	0.878184	0.326697	0.716802	0.018986	0.014508	0.577074	0.0121483	0.600198	0.227024	0.936494	0.677249	1	1	1	1	1	1	1	1	1	1	1	0.999896	0.999699	0.918219	0.230884	0.670252	0.670252	0.53541	0.999538	0.979553	0.99671	0.999967
Dr.4412.14.A1_at	stmn1b	stmn1b	stmn1b	0.0255333	0.150913	0.0295667	-0.269967	-0.127977	-0.0857667	0.659283	0.1175	-0.0425333	0.2238	0.143067	0.839143	0.326701	0.870343	0.0691622	0.428048	0.786667	0.0313223	0.378797	0.781502	0.169654	0.355661	1	1	1	1	1	1	1	1	1	1	1	0.999896	0.999699	0.970395	0.381663	0.916354	0.916354	0.53541	0.999538	0.985136	0.99671	0.999967
Dr.9528.1.S1_at	pdk2	pdk2b	pdk2b	0.62831	-0.148347	-0.38732	0.05854	0.0549333	-0.08986	0.442023	0.22363	0.406	0.253743	0.244503	0.0222473	0.327601	0.0900152	0.656487	0.723157	0.805822	0.273224	0.572233	0.16779	0.0752657	0.58726	1	1	1	1	1	1	1	1	1	1	1	0.999896	0.999699	0.544642	0.883727	0.965062	0.965062	0.689217	0.999538	0.979553	0.99671	0.999967
Dr.3212.1.S1_at	fkbp10b	fkbp10b	fkbp10b	0.164773	-0.13104	0.10702	0.04039	-0.0877833	0.216507	-0.66085	-0.12014	-0.230427	-0.245423	0.129933	0.198393	0.327959	0.584907	0.783876	0.536151	0.229458	0.00478063	0.365426	0.100269	0.177249	0.401928	1	1	1	1	1	1	1	1	1	1	1	0.999896	0.999699	0.870246	0.934202	0.939193	0.939193	0.53541	0.999538	0.979553	0.99671	0.999967
Dr.11347.1.A1_at	spock3	spock3	spock3	0.255297	-0.16109	-0.113997	0.20463	0.13132	-0.2375	0.90322	-0.0140333	0.1226	0.0477333	0.105023	0.1811	0.328407	0.57678	0.258632	0.460389	0.285121	0.00974412	0.911354	0.596079	0.74938	0.749557	1	1	1	1	1	1	1	1	1	1	1	0.999896	0.999699	0.867615	0.643776	0.923168	0.923168	0.53541	0.999538	0.979553	0.99671	0.999967
Dr.4056.2.A1_at	NA	si:ch73-347e22.8	si:ch73-347e22.8	0.367243	0.178047	0.607913	0.662723	0.160113	0.800293	0.112557	0.0888133	0.144223	-0.366243	-0.0119267	0.0477852	0.328436	0.00757923	0.0024094	0.245726	0.00079613	0.608289	0.717658	0.754338	0.426654	0.968774	1	1	1	1	1	1	1	1	1	1	1	0.999896	0.999699	0.255096	0.102942	0.869047	0.869047	0.868822	0.999538	0.981159	0.99671	0.999967
Dr.7695.1.S1_at	tmed9	tmed9	tmed9	0.350563	0.183863	0.297647	0.634563	0.23921	0.440847	-0.44908	-0.00278	0.0337933	-0.07407	0.252033	0.0665169	0.328718	0.0594809	0.000432159	0.126606	0.140239	0.108917	0.990101	0.849179	0.690537	0.224362	1	1	1	1	1	1	1	1	1	1	1	0.999896	0.999699	0.492436	0.046545	0.81431	0.81431	0.561801	0.999538	0.989895	0.99671	0.999967
Dr.5476.1.A1_at	NA	N/A	N/A	-0.227917	-0.140273	1.03743	-0.209487	-0.0893967	-0.30252	0.210857	0.15836	-0.21912	0.20275	0.347023	0.199885	0.329022	1.48414e-05	0.15842	0.545072	0.12965	0.466094	0.491527	0.265957	0.334185	0.236946	1	1	0.231778	1	1	1	1	1	1	1	1	0.999896	0.999699	0.00579446	0.531193	0.939844	0.939844	0.801287	0.999538	0.979553	0.99671	0.999967
Dr.12350.3.S1_at	papola	papola	papola	-0.673197	-0.176713	-0.0309	0.178143	0.0706033	0.10698	-0.42875	0.116907	-0.31882	-0.24181	-0.262747	0.0492805	0.332058	0.846756	0.262005	0.632916	0.550136	0.0408682	0.602285	0.0472903	0.191646	0.181516	1	1	1	1	1	1	1	1	1	1	1	0.999896	0.999699	0.963693	0.646538	0.955788	0.955788	0.53541	0.999538	0.979553	0.99671	0.999967
Dr.7955.1.A1_at	NA	qdpra	qdpra	0.55672	0.138413	0.373787	0.896513	0.195757	0.0776533	0.318447	-0.02211	0.464593	-0.227797	0.305883	0.0133689	0.334416	0.0892798	0.000512655	0.16436	0.598808	0.117145	0.871233	0.0713761	0.161928	0.0900576	1	1	1	1	1	1	1	1	1	1	1	0.999896	0.999699	0.543918	0.0512621	0.836877	0.836877	0.571558	0.999538	0.979553	0.99671	0.999967
Dr.2421.1.A1_at	uri1	uri1	uri1	-0.0457267	0.156843	-0.01088	-0.7261	-0.09075	-0.0278467	0.319543	0.02736	0.0243733	0.34931	-0.0486767	0.856463	0.336737	0.947693	0.000574051	0.509492	0.846018	0.191788	0.844787	0.873177	0.0350497	0.836984	1	1	1	1	1	1	1	1	1	1	1	0.999896	0.999699	0.989943	0.0533526	0.933306	0.933306	0.627634	0.999538	0.989895	0.99671	0.999967
Dr.5677.1.S1_at	abracl	abracl	abracl	0.198577	-0.254087	0.33119	1.03762	0.580927	1.0388	-0.764083	0.0261233	0.41969	0.0291367	-0.2156	0.601281	0.337233	0.158249	0.000185046	0.0142742	0.00745333	0.0818197	0.90086	0.382576	0.945205	0.509648	1	1	1	1	1	1	1	1	1	1	1	0.999896	0.999699	0.617963	0.0323001	0.669432	0.669432	0.545356	0.999538	0.979553	0.996862	0.999967
Dr.8152.1.S1_at	slc40a1	slc40a1	slc40a1	-0.225477	-0.14412	-0.256993	-0.217943	0.03673	-0.0888967	0.686337	-0.0834033	0.177227	-0.09888	-0.11547	0.3067	0.33744	0.081546	0.160543	0.77196	0.721784	0.0304526	0.719104	0.22358	0.64661	0.698314	1	1	1	1	1	1	1	1	1	1	1	0.999896	0.999699	0.534188	0.534135	0.969515	0.969515	0.53541	0.999538	0.979553	0.99671	0.999967
Dr.14383.1.A1_at	pdpk1a	pdpk1a	pdpk1a	-0.149327	-0.18209	-0.62826	-0.0546633	-0.266947	-0.269363	0.0401467	-0.0974733	-0.403233	-0.179503	-0.209953	0.491731	0.338551	0.00383661	0.755118	0.0835712	0.174537	0.825636	0.560158	0.093532	0.29247	0.472587	1	1	1	1	1	1	1	1	1	1	1	0.999896	0.999699	0.191426	0.924065	0.799611	0.799611	0.950262	0.999538	0.979553	0.99671	0.999967
Dr.16319.1.A1_at	clock	0	BX088688.1	-0.120463	-0.170737	0.389757	-0.798483	0.15404	0.99124	-0.795933	0.0495233	-0.337767	0.422667	-0.00314333	0.648425	0.338915	0.13863	0.00781055	0.383461	0.301267	0.381437	0.838275	0.236756	0.0762222	0.997751	1	1	1	1	1	1	1	1	1	1	1	0.999896	0.999699	0.600965	0.161346	0.909241	0.909241	0.750713	0.999538	0.979553	0.99671	0.999967
Dr.14354.1.A1_at	faimb	N/A	N/A	-0.202563	-0.19221	-1.04014	-0.43672	0.138047	-0.206077	0.0226	0.14249	0.109627	-0.0539833	0.12895	0.14303	0.338973	1.64765e-05	0.0109775	0.361583	0.201187	0.911521	0.443666	0.438767	0.747496	0.546103	1	1	0.257314	1	1	1	1	1	1	1	1	0.999896	0.999699	0.00612652	0.186343	0.901215	0.901215	0.977189	0.999538	0.979553	0.99671	0.999967
Dr.455.1.A1_at	ccnf	ccnf	ccnf	-0.156443	-0.208757	-0.0410933	-0.20264	-0.247793	0.149077	-0.59336	-0.139017	0.14215	0.20422	-0.03844	0.556958	0.339148	0.843484	0.520962	0.0903526	0.593577	0.0290871	0.707832	0.569863	0.493304	0.896514	1	1	1	1	1	1	1	1	1	1	1	0.999896	0.999699	0.962493	0.822196	0.802136	0.802136	0.53541	0.999538	0.979553	0.99671	0.999967
Dr.1278.1.S1_at	sri	sri	sri	-0.243283	-0.187013	-0.59233	-0.00619	-0.0830867	0.134857	0.31241	-0.0312267	0.0527067	-0.09219	0.267223	0.324183	0.340822	0.00503951	0.968874	0.599814	0.45602	0.0472194	0.853677	0.836839	0.69531	0.271149	1	1	1	1	1	1	1	1	1	1	1	0.999896	0.999699	0.215496	0.991064	0.948591	0.948591	0.53541	0.999538	0.988992	0.99671	0.999967
Dr.4986.1.S1_at	txnrd1	txnrd3	txnrd3	-0.0584033	0.206453	0.457713	0.868247	0.380187	0.22094	-0.511397	0.161977	0.261107	0.0833	-0.0591033	0.862582	0.342688	0.0340602	0.000659912	0.0518311	0.568992	0.127873	0.578695	0.230784	0.677296	0.896321	1	1	1	1	1	1	1	1	1	1	1	0.999896	0.999699	0.419825	0.0572547	0.788976	0.788976	0.579909	0.999538	0.979553	0.99671	0.999967
Dr.18620.1.S1_at	alg2	alg2	alg2	-0.15504	-0.1527	0.0911767	-0.290367	-0.172097	0.105557	-0.59538	-0.0990367	-0.0990167	-0.0626933	0.101623	0.258183	0.343365	0.542422	0.145862	0.220448	0.674825	0.0365901	0.607331	0.556735	0.708628	0.49681	1	1	1	1	1	1	1	1	1	1	1	0.999896	0.999699	0.853495	0.51588	0.858883	0.858883	0.53541	0.999538	0.979553	0.99671	0.999967
Dr.23519.1.A1_at	wu:fa97c07	N/A	N/A	0.0802267	-0.133033	-0.65737	-0.04664	-0.0396367	-0.45577	0.09302	-0.113627	-0.0792367	-0.253303	0.1211	0.545927	0.345075	0.000657661	0.729718	0.757665	0.0461084	0.566647	0.491135	0.624625	0.0905296	0.393256	1	1	1	1	1	1	1	1	1	1	1	0.999896	0.999699	0.0662625	0.915122	0.969515	0.969515	0.849861	0.999538	0.980732	0.99671	0.999967
Dr.8153.1.S4_x_at	NA	0	CR383676.2	0.1552	0.195767	-0.0517333	-0.1986	0.131833	-0.0656	0.88552	0.2414	-0.4509	0.2378	0.2482	0.47953	0.347891	0.794909	0.337017	0.48582	0.699685	0.0100625	0.128188	0.141078	0.250459	0.35261	1	1	1	1	1	1	1	1	1	1	1	0.999896	0.999699	0.948048	0.703338	0.92949	0.92949	0.53541	0.999538	0.979553	0.99671	0.999967
Dr.11532.1.S1_at	fbxo32	fbxo32	fbxo32	0.125837	-0.141127	-0.18771	-0.698373	-0.0970767	-0.31562	0.363473	-0.0309967	-0.0569367	0.23975	-0.16519	0.658943	0.349701	0.250866	0.00618057	0.537737	0.193618	0.197478	0.882431	0.794843	0.183574	0.354455	1	1	1	1	1	1	1	1	1	1	1	0.999896	0.999699	0.697983	0.144142	0.93925	0.93925	0.629897	0.999538	0.98603	0.99671	0.999967
Dr.6401.1.S1_at	si:dkey-100n23.4	0	BX936337.1	0.197747	0.180533	0.112327	0.63676	-0.120277	0.0256833	0.535397	-0.15375	0.0659033	-0.253423	-0.0449433	0.183068	0.349782	0.434742	0.000808858	0.343376	0.903705	0.0302392	0.435143	0.675386	0.176987	0.885792	1	1	1	1	1	1	1	1	1	1	1	0.999896	0.999699	0.802653	0.0616192	0.89614	0.89614	0.53541	0.999538	0.981159	0.99671	0.999967
Dr.25140.5.S1_at	icn2	icn2	icn2	0.386857	-0.180697	-1.2024	-0.29337	-0.158323	0.31658	0.241557	0.545913	0.495527	-0.26487	0.0117333	0.155482	0.351672	0.000692655	0.101439	0.384929	0.0740751	0.350054	0.00574231	0.275055	0.233465	0.968692	1	1	1	1	1	1	1	1	1	1	1	0.999896	0.999699	0.0684615	0.446232	0.909241	0.909241	0.734325	0.999538	0.979553	0.99671	0.999967
Dr.20067.1.S1_at	calr3b	calr3b	calr3b	0.0391033	0.14509	-0.05121	0.199883	0.110443	0.34405	-0.810763	-0.03177	0.0997733	-0.10285	0.125947	0.813156	0.353743	0.7214	0.270238	0.513633	0.453677	0.0123759	0.846883	0.510977	0.58189	0.544909	1	1	1	1	1	1	1	1	1	1	1	0.999896	0.999699	0.919718	0.652889	0.933372	0.933372	0.53541	0.999538	0.979553	0.99671	0.999967
Dr.11110.1.A1_at	zgc:162707	zgc:162707	zgc:162707	0.1255	-0.186563	0.24785	-0.184007	-0.03461	-0.111013	0.663287	0.07236	-0.388767	0.144133	-0.102427	0.444038	0.354548	0.0956631	0.211837	0.856263	0.776182	0.0432369	0.676763	0.146475	0.46997	0.695692	1	1	1	1	1	1	1	1	1	1	1	0.999896	0.999699	0.553733	0.594187	0.979485	0.979485	0.53541	0.999538	0.979553	0.99671	0.999967
Dr.4044.1.A1_at	zgc:92139	thop1	thop1	-0.00392667	0.249253	0.210097	0.724453	0.487593	0.29928	-0.639323	0.111913	0.2843	-0.115843	-0.10412	0.990743	0.354675	0.450442	0.00100349	0.0600841	0.37215	0.0332973	0.764145	0.384558	0.62225	0.797449	1	1	1	1	1	1	1	1	1	1	1	0.999896	0.999699	0.808278	0.0684345	0.789843	0.789843	0.53541	0.999538	0.979553	0.99671	0.999967
Dr.2543.1.A1_at	tars	tars1	tars1	0.35814	0.231193	0.372093	0.62148	0.440103	0.730603	-0.693977	0.03161	0.19665	0.10352	-0.0635767	0.22431	0.354935	0.0819653	0.00323756	0.0173482	0.119465	0.0564046	0.941999	0.428125	0.739688	0.779884	1	1	1	1	1	1	1	1	1	1	1	0.999896	0.999699	0.534729	0.112138	0.691087	0.691087	0.53541	0.999538	0.979553	0.99671	0.999967
Dr.11722.1.S1_at	dhfr	dhfr	dhfr	-0.00428667	0.130743	-0.16505	0.12991	0.141237	0.24091	-0.63762	-0.000753333	0.349423	-0.06923	-0.213357	0.9867	0.354955	0.507804	0.415178	0.333156	0.259765	0.0205824	0.997867	0.160995	0.819202	0.475025	1	1	1	1	1	1	1	1	1	1	1	0.999896	0.999699	0.835745	0.761661	0.893815	0.893815	0.53541	0.999538	0.979553	0.99671	0.999967
Dr.17167.1.A1_at	LOC100007192	cdh24b	cdh24b	-0.0278	-0.193117	0.20877	-0.281377	-0.0900867	-0.209853	0.17087	0.01535	-0.811903	0.2621	0.5897	0.886914	0.355516	0.14873	0.135441	0.564488	0.238672	0.513876	0.922014	0.00809973	0.258511	0.0778856	1	1	1	1	1	1	1	1	1	1	1	0.999896	0.999699	0.609791	0.499336	0.942708	0.942708	0.828281	0.999538	0.979553	0.99671	0.999967
Dr.14931.1.S1_at	manf	manf	manf	-0.0733633	0.209647	0.677197	0.459713	-0.124937	0.86321	-1.20215	-0.0143	0.164263	0.110433	-0.0777333	0.781267	0.356269	0.00393197	0.11412	0.414613	0.117968	0.0945076	0.955987	0.317376	0.743243	0.782619	1	1	1	1	1	1	1	1	1	1	1	0.999896	0.999699	0.191888	0.466292	0.91442	0.91442	0.553191	0.999538	0.979553	0.99671	0.999967
Dr.25767.1.S1_at	NA	N/A	N/A	0.12698	-0.127593	0.130657	-0.648013	0.05729	-0.0930633	0.10503	0.15334	-0.26112	-0.03912	0.105137	0.612037	0.357623	0.486825	0.000475964	0.729454	0.742262	0.64331	0.457672	0.213801	0.867108	0.66376	1	1	1	1	1	1	1	1	1	1	1	0.999896	0.999699	0.825279	0.0498712	0.9667	0.9667	0.88376	0.999538	0.979553	0.99671	0.999967
Dr.9277.1.S1_at	arrdc3a	arrdc3a	arrdc3a	0.171263	0.178283	0.0370667	-0.6063	-0.181583	0.09658	0.249143	-0.161617	-0.1954	0.350187	0.299793	0.490703	0.35928	0.878097	0.00216328	0.45509	0.6961	0.384653	0.483585	0.389329	0.177955	0.12602	1	1	1	1	1	1	1	1	1	1	1	0.999896	0.999699	0.972682	0.0980367	0.922022	0.922022	0.752725	0.999538	0.979553	0.99671	0.999967
Dr.17708.1.S1_at	exosc5	exosc5	exosc5	0.13744	0.146923	0.238777	0.414153	0.0193733	0.23967	-0.58567	-0.136267	0.118903	-0.334293	-0.12478	0.42653	0.359701	0.264556	0.00685119	0.888089	0.341461	0.0242085	0.344114	0.645189	0.107493	0.464837	1	1	1	1	1	1	1	1	1	1	1	0.999896	0.999699	0.707504	0.15091	0.984825	0.984825	0.53541	0.999538	0.981159	0.99671	0.999967
Dr.15375.1.A1_at	NA	nexmifa	nexmifa	-0.142297	-0.177467	0.225957	-0.06009	0.02664	0.04634	0.408277	0.33887	-0.331487	0.587813	0.24625	0.417168	0.36029	0.387778	0.791374	0.887358	0.755497	0.0564073	0.134513	0.190667	0.00407399	0.39196	1	1	1	1	1	1	1	1	1	1	1	0.999896	0.999699	0.781456	0.937238	0.984763	0.984763	0.53541	0.999538	0.979553	0.99671	0.999967
Dr.5627.1.A1_at	ston2	ston2	ston2	-0.0546333	0.184437	-0.22614	-0.05536	0.116557	0.608763	-0.289623	0.00985	-0.223783	-0.00901333	0.164377	0.72457	0.361327	0.171207	0.682598	0.535499	0.0299753	0.344192	0.934216	0.169172	0.943456	0.410199	1	1	1	1	1	1	1	1	1	1	1	0.999896	0.999699	0.631904	0.894983	0.939193	0.939193	0.731375	0.999538	0.979553	0.996724	0.999967
Dr.12761.1.A1_at	NA	N/A	N/A	-0.251213	-0.179627	-0.597603	-0.239613	-0.335007	-0.0655633	0.590653	-0.0805667	-0.335167	-0.09448	0.0452067	0.137879	0.361806	0.00793103	0.152964	0.0409294	0.877321	0.19134	0.652708	0.297865	0.501949	0.867853	1	1	1	1	1	1	1	1	1	1	1	0.999896	0.999699	0.258543	0.524327	0.784395	0.784395	0.627634	0.999538	0.979553	0.99671	0.999967
Dr.26464.1.S1_at	minal	riox2	riox2	0.0959533	0.13789	0.180043	0.623937	0.35648	0.138637	-0.37473	-0.0500033	0.490347	0.0251567	-0.17956	0.659633	0.362088	0.347542	0.00584311	0.0645542	0.663227	0.00865243	0.753821	0.0466602	0.86629	0.290085	1	1	1	1	1	1	1	1	1	1	1	0.999896	0.999699	0.754827	0.139334	0.799066	0.799066	0.53541	0.999538	0.979553	0.99671	0.999967
Dr.14080.1.A1_at	wu:fq26c12	cckb	cckb	0.44273	0.186333	-0.645183	0.13995	-0.227483	-0.632447	0.7315	-0.116493	0.155677	-0.168227	0.362913	0.168338	0.36426	0.00265601	0.432806	0.235379	0.0427635	0.109939	0.561637	0.425487	0.41592	0.361922	1	1	1	1	1	1	1	1	1	1	1	0.999896	0.999699	0.159912	0.774243	0.8661	0.8661	0.561801	0.999538	0.979553	0.99671	0.999967
Dr.16499.1.A1_at	nr3c1	nr3c1	nr3c1	0.0983433	0.13151	0.146867	-0.62918	0.0994367	0.03572	0.436683	0.0837133	-0.393713	0.0692167	0.251193	0.716702	0.368895	0.468004	0.00138166	0.617965	0.80746	0.0120654	0.52025	0.194712	0.716466	0.394073	1	1	1	1	1	1	1	1	1	1	1	0.999896	0.999699	0.816172	0.0796211	0.953756	0.953756	0.53541	0.999538	0.979553	0.99671	0.999967
Dr.11101.1.S1_at	NA	N/A	N/A	-0.149693	0.375587	1.31229	1.32179	0.3954	0.863087	-0.205533	0.459913	0.40979	0.08548	-0.0558667	0.644888	0.369325	4.80994e-05	2.96913e-05	0.197454	0.0192428	0.493555	0.137822	0.265593	0.74938	0.879885	1	1	0.751168	0.463689	1	1	1	1	1	1	1	0.999896	0.999699	0.0123142	0.0136379	0.84979	0.84979	0.817715	0.999538	0.979553	0.99671	0.999967
Dr.16034.1.S1_at	zgc:86839	zgc:86839	zgc:86839	-0.148083	-0.182533	0.103537	0.0444433	0.14418	0.113533	-0.697997	-0.18268	0.414453	-0.254783	0.0114933	0.484735	0.370931	0.545151	0.813126	0.360686	0.632015	0.010271	0.590509	0.121895	0.456965	0.955027	1	1	1	1	1	1	1	1	1	1	1	0.999896	0.999699	0.853964	0.944835	0.901215	0.901215	0.53541	0.999538	0.979553	0.99671	0.999967
Dr.15043.1.S1_at	si:ch211-239e6.4	cdpf1	cdpf1	0.3571	0.123997	-0.0714767	0.62874	-0.178477	0.17406	-0.288583	-0.0512033	-0.0431433	0.00532333	0.0900533	0.0427091	0.37144	0.724663	0.00135957	0.20602	0.444344	0.356942	0.717535	0.815033	0.980192	0.531507	1	1	1	1	1	1	1	1	1	1	1	0.999896	0.999699	0.920872	0.0792253	0.850913	0.850913	0.737441	0.999538	0.986772	0.999286	0.999967
Dr.5293.1.S1_at	hn1l	jpt2	jpt2	-0.12857	-0.11682	-0.157847	0.671043	0.11602	0.01466	0.08151	-0.0620767	0.0584233	-0.0265967	-0.0326533	0.340021	0.371651	0.271914	0.000217243	0.43831	0.919373	0.547405	0.744347	0.715341	0.861423	0.814832	1	1	1	1	1	1	1	1	1	1	1	0.999896	0.999699	0.709995	0.0335639	0.918549	0.918549	0.841007	0.999538	0.981159	0.99671	0.999967
Dr.4336.1.A1_at	hip1	hip1	hip1	-0.292633	-0.153527	0.16175	-0.651263	0.09936	0.597077	-0.18328	0.21592	0.121983	0.165013	0.0694333	0.115958	0.372705	0.404095	0.00462362	0.550679	0.219354	0.691295	0.133456	0.473853	0.393449	0.890391	1	1	1	1	1	1	1	1	1	1	1	0.999896	0.999699	0.788485	0.125036	0.941261	0.941261	0.901391	0.999538	0.979553	0.99671	0.999967
Dr.12451.2.A1_at	rpe65a	rpe65a	rpe65a	-0.181273	0.177293	0.0471667	2.36534	0.21696	0.218667	0.293217	0.1812	0.521007	-0.343033	-0.131313	0.738616	0.373267	0.802357	5.82653e-08	0.262711	0.562509	0.625385	0.3209	0.115554	0.134574	0.86866	1	1	1	0.000909928	1	1	1	1	1	1	1	0.999896	0.999699	0.950054	0.000194291	0.874402	0.874402	0.876585	0.999538	0.979553	0.99671	0.999967
Dr.691.1.S1_at	dhrs13a.2	dhrs13a.2	dhrs13a.2	0.550617	0.279997	0.72824	0.919337	0.5647	0.11249	-0.393517	0.56166	0.57104	0.0342567	0.171737	0.163262	0.373653	0.0446592	0.00739641	0.0802506	0.757302	0.247706	0.194708	0.0955447	0.936104	0.856513	1	1	1	1	1	1	1	1	1	1	1	0.999896	0.999699	0.455569	0.1578	0.799186	0.799186	0.668695	0.999538	0.979553	0.99671	0.999967
Dr.14030.1.A1_at	NA	N/A	N/A	-0.292117	-0.13969	-0.152023	-0.294097	0.196763	-0.722957	0.388363	0.35547	-0.21204	0.388243	0.0349967	0.106143	0.374631	0.477026	0.18115	0.283518	0.00713392	0.0610562	0.128404	0.400889	0.132251	0.886258	1	1	1	1	1	1	1	1	1	1	1	0.999896	0.999699	0.821433	0.56168	0.874402	0.874402	0.53541	0.999538	0.979553	0.99671	0.999967
Dr.17372.1.S1_at	zgc:112263	elovl8b	elovl8b	-0.30444	0.155627	-0.0838	0.283037	-0.03114	0.153737	-0.628657	-0.155587	0.00407	-0.263553	-0.42388	0.0463007	0.37543	0.63576	0.0521351	0.824634	0.422925	0.0146787	0.387792	0.978783	0.103044	0.0327705	1	1	1	1	1	1	1	1	1	1	1	0.999896	0.999699	0.890722	0.341381	0.977074	0.977074	0.53541	0.999538	0.998309	0.99671	0.999967
Dr.7520.1.A1_at	NA	N/A	N/A	0.195597	0.2193	0.469857	0.809133	0.249443	0.124913	-0.0149	0.14349	0.0868433	0.0699867	0.211503	0.242701	0.375695	0.0107048	0.00468321	0.0799816	0.596293	0.929564	0.389416	0.615883	0.670006	0.302539	1	1	1	1	1	1	1	1	1	1	1	0.999896	0.999699	0.281426	0.125882	0.799186	0.799186	0.981634	0.999538	0.980248	0.99671	0.999967
DrAffx.2.26.S1_s_at	thrb	thrb	thrb	-0.0904833	-0.146897	-0.588127	0.500073	0.39232	-0.0411933	-0.246983	0.34834	0.330033	-0.447717	-0.188873	0.639309	0.377096	0.000973427	0.0148616	0.0507524	0.884244	0.0815398	0.0222431	0.253881	0.0212105	0.394043	1	1	1	1	1	1	1	1	1	1	1	0.999896	0.999699	0.0849274	0.207783	0.788976	0.788976	0.545356	0.999538	0.979553	0.99671	0.999967
Dr.20333.1.A1_at	uba2	uba2	uba2	0.206277	-0.180073	0.107567	0.157097	0.20991	0.50518	-0.31309	0.258107	0.596533	0.0605233	-0.141587	0.470517	0.377174	0.556323	0.221851	0.114859	0.20647	0.0593292	0.438426	0.042802	0.720141	0.348947	1	1	1	1	1	1	1	1	1	1	1	0.999896	0.999699	0.860293	0.605073	0.81328	0.81328	0.53541	0.999538	0.979553	0.99671	0.999967
Dr.12776.1.A1_at	NA	N/A	N/A	0.16094	-0.184303	0.20022	-0.706727	-0.182603	-0.226833	0.1961	0.14363	-0.62938	0.510393	0.37162	0.442984	0.37836	0.205598	0.00660826	0.290452	0.256921	0.428913	0.444838	0.0768313	0.148442	0.0419415	1	1	1	1	1	1	1	1	1	1	1	0.999896	0.999699	0.661957	0.148705	0.87655	0.87655	0.776173	0.999538	0.979553	0.99671	0.999967
Dr.4268.1.S1_at	wu:fb66f03	si:ch211-212k18.7	si:ch211-212k18.7	0.0775233	-0.16563	0.0536367	0.23853	0.20961	0.342183	0.965823	0.09713	0.13132	-0.30257	0.276873	0.585534	0.379048	0.798126	0.133436	0.186967	0.0811886	0.0118104	0.744772	0.652684	0.448114	0.56398	1	1	1	1	1	1	1	1	1	1	1	0.999896	0.999699	0.949172	0.496397	0.842905	0.842905	0.53541	0.999538	0.981159	0.99671	0.999967
Dr.18173.2.S1_at	NA	N/A	N/A	-0.22098	-0.13548	-0.286707	-0.463577	-0.350453	-0.303863	0.683743	-0.16554	-0.48185	0.13359	0.253433	0.282741	0.37926	0.0985054	0.0121537	0.0518679	0.280512	0.0298918	0.505753	0.0716641	0.571511	0.117356	1	1	1	1	1	1	1	1	1	1	1	0.999896	0.999699	0.557628	0.192243	0.788976	0.788976	0.53541	0.999538	0.979553	0.99671	0.999967
Dr.20424.1.A1_a_at	taldo1	N/A	N/A	-0.156573	0.179427	0.181567	0.586507	0.624057	0.23244	-0.397717	-0.0335167	-0.0469067	0.06092	-0.0908333	0.532829	0.379516	0.269885	0.00141483	0.00335096	0.334282	0.0566268	0.858007	0.780036	0.738304	0.70529	1	1	1	1	1	1	1	1	1	1	1	0.999896	0.999699	0.70881	0.0806404	0.476018	0.476018	0.53541	0.999538	0.984996	0.99671	0.999967
Dr.9836.1.S1_at	nme2a	nme2a	nme2a	-0.130013	-0.242743	-0.64439	0.378937	-0.139177	-0.276233	-0.358117	0.0330333	0.202583	-0.0104	-0.113147	0.745899	0.380397	0.0135304	0.0415677	0.379006	0.154262	0.0873339	0.882692	0.383058	0.960886	0.869085	1	1	1	1	1	1	1	1	1	1	1	0.999896	0.999699	0.309619	0.310604	0.907951	0.907951	0.547913	0.999538	0.979553	0.998185	0.999967
Dr.15541.1.A1_at	si:ch1073-82l19.1	si:ch1073-82l19.1	si:ch1073-82l19.1	-0.301483	0.119533	-0.671877	-0.258577	-0.136803	-0.331497	0.0641267	-0.180997	-0.0685567	-0.14578	-0.02599	0.0796723	0.380801	0.00944589	0.081049	0.406518	0.115368	0.697098	0.346559	0.601501	0.354775	0.890483	1	1	1	1	1	1	1	1	1	1	1	0.999896	0.999699	0.268212	0.407384	0.91281	0.91281	0.902581	0.999538	0.980055	0.99671	0.999967
Dr.4387.1.S1_at	krt4	krt4	krt4	0.0277	-0.150933	-0.614467	-0.231033	-0.289467	-0.00796667	0.1127	0.323233	0.2186	-0.185833	0.0266	0.885805	0.381334	0.00172093	0.385105	0.0957722	0.970696	0.624723	0.166618	0.316448	0.17243	0.909111	1	1	1	1	1	1	1	1	1	1	1	0.999896	0.999699	0.122813	0.740458	0.807271	0.807271	0.87634	0.999538	0.979553	0.99671	0.999967
Dr.24387.1.A1_at	adam10a	adam10a	adam10a	0.07965	-0.164827	-0.087	0.13579	-0.103607	-0.0990933	0.595013	0.00855	0.55179	0.213923	-0.0333733	0.676573	0.383083	0.556713	0.412541	0.540811	0.639716	0.0251641	0.960727	0.00413331	0.212864	0.831924	1	1	1	1	1	1	1	1	1	1	1	0.999896	0.999699	0.860421	0.759776	0.939502	0.939502	0.53541	0.999538	0.979553	0.99671	0.999967
Dr.14977.1.A1_at	NA	lrrc8db	lrrc8db	0.237177	0.147617	0.3055	-0.68531	-0.421783	0.332937	-0.03794	0.110877	-0.39819	0.50575	0.0288133	0.383851	0.384245	0.15251	0.000386081	0.00557434	0.381494	0.933645	0.405526	0.0354555	0.0189216	0.945077	1	1	1	1	1	1	1	1	1	1	1	0.999896	0.999699	0.61572	0.042836	0.531334	0.531334	0.983324	0.999538	0.979553	0.99671	0.999967
Dr.16296.1.S1_x_at	si:dkeyp-13a3.6	N/A	N/A	-0.50306	-0.183307	-0.512323	-0.508047	-0.384643	-0.187917	0.879087	0.222947	-0.37779	0.691967	0.0481367	0.0482094	0.384474	0.125231	0.0060244	0.071273	0.525602	0.185841	0.562571	0.181242	0.0153766	0.759821	1	1	1	1	1	1	1	1	1	1	1	0.999896	0.999699	0.588015	0.141905	0.799066	0.799066	0.624744	0.999538	0.979553	0.99671	0.999967
Dr.22826.1.A1_at	hcn2b	hcn2b	hcn2b	-0.228003	-0.167267	0.864837	0.159353	0.25233	-1.16315	1.02313	0.467773	-0.488467	0.366117	-0.110117	0.341474	0.384745	0.00541543	0.517136	0.134966	0.0711438	0.255498	0.0276421	0.254193	0.407216	0.859037	1	1	1	1	1	1	1	1	1	1	1	0.999896	0.999699	0.222498	0.821474	0.815912	0.815912	0.676381	0.999538	0.979553	0.99671	0.999967
Dr.11542.1.A1_at	atg13	atg13	atg13	0.234353	0.125913	0.02271	-0.2683	-0.105173	-0.00256	0.653327	0.0366633	-0.10383	-0.148783	0.145173	0.32378	0.385232	0.910148	0.120481	0.595038	0.989666	0.0355072	0.866689	0.600718	0.514586	0.744895	1	1	1	1	1	1	1	1	1	1	1	0.999896	0.999699	0.981072	0.475979	0.947172	0.947172	0.53541	0.999538	0.980055	0.99671	0.999967
Dr.4076.1.S1_at	edn1	edn1	edn1	0.74623	-0.12807	0.35026	0.40437	0.128153	0.02409	0.50418	-0.0865833	0.0108867	-0.341903	-0.0540233	0.0149725	0.389477	0.15475	0.0376174	0.441213	0.943145	0.104488	0.79083	0.971063	0.0418112	0.818433	1	1	1	1	1	1	1	1	1	1	1	0.999896	0.999699	0.616725	0.299723	0.918549	0.918549	0.560285	0.999538	0.997324	0.99671	0.999967
Dr.5018.1.A1_at	dusp11	dusp11	dusp11	0.0187233	-0.113423	0.21642	0.302283	0.0895333	0.234793	-0.673727	0.0474	-0.0205333	0.103727	-0.138323	0.929749	0.39064	0.179205	0.09347	0.576654	0.355907	0.0389486	0.82425	0.919122	0.659706	0.515363	1	1	1	1	1	1	1	1	1	1	1	0.999896	0.999699	0.640872	0.431681	0.944406	0.944406	0.53541	0.999538	0.993277	0.99671	0.999967
Dr.17767.2.A1_x_at	gemin5	gemin5	gemin5	-0.320513	-0.116243	0.55764	0.470333	0.2933	0.285353	-0.77097	-0.00332	0.17814	0.17773	0.376077	0.242553	0.391227	0.0101956	0.0198023	0.189805	0.433753	0.0352268	0.986521	0.42036	0.416881	0.307227	1	1	1	1	1	1	1	1	1	1	1	0.999896	0.999699	0.275476	0.233891	0.84342	0.84342	0.53541	0.999538	0.979553	0.99671	0.999967
Dr.10511.1.A1_at	ogt.1	N/A	N/A	0.30865	-0.166243	0.62012	-0.30758	-0.34171	-0.241817	0.450483	0.04254	0.227677	0.418617	0.552553	0.164724	0.391227	0.0127815	0.0819301	0.282834	0.173273	0.119872	0.901386	0.198939	0.163006	0.0265362	1	1	1	1	1	1	1	1	1	1	1	0.999896	0.999699	0.302975	0.409572	0.874402	0.874402	0.57407	0.999538	0.979553	0.99671	0.999967
Dr.18683.1.S1_at	myoc	myoc	myoc	0.550247	0.117767	-0.80351	-0.177437	-0.304	-0.0625433	0.305947	0.0356	0.557643	-0.0731267	0.208373	0.0736938	0.392406	0.00110189	0.311071	0.12847	0.724503	0.246685	0.822393	0.0175388	0.681878	0.54896	1	1	1	1	1	1	1	1	1	1	1	0.999896	0.999699	0.0900952	0.684225	0.81431	0.81431	0.668581	0.999538	0.979553	0.99671	0.999967
Dr.25658.1.S1_at	id:ibd1128	nova2	nova2	-0.07867	-0.149837	0.417727	-0.674397	0.24339	-0.118773	0.49848	0.329893	-0.52383	0.459197	0.269933	0.636733	0.394916	0.0195676	0.008626	0.171308	0.431063	0.0293874	0.134439	0.0274493	0.107903	0.179404	1	1	1	1	1	1	1	1	1	1	1	0.999896	0.999699	0.357061	0.168823	0.839976	0.839976	0.53541	0.999538	0.979553	0.99671	0.999967
Dr.9746.8.S1_at	cycsb	cycsb	cycsb	0.224247	0.267723	0.651173	1.02085	0.436433	0.57504	-0.47159	0.470533	0.294687	0.14947	-0.0389167	0.604028	0.396234	0.00644508	0.000457375	0.00948454	0.165643	0.246983	0.336889	0.436858	0.685849	0.906651	1	1	1	1	1	1	1	1	1	1	1	0.999896	0.999699	0.23795	0.0489235	0.613936	0.613936	0.668581	0.999538	0.979553	0.99671	0.999967
Dr.15062.1.S1_at	mrps24	mrps24	mrps24	-0.0163267	0.16416	-0.00215667	0.61295	0.03889	0.258663	-0.451353	-0.125197	0.219913	-0.196337	-0.2115	0.927911	0.398275	0.991845	0.00115721	0.809146	0.216708	0.0421594	0.578446	0.298994	0.356737	0.381043	1	1	1	1	1	1	1	1	1	1	1	0.999896	0.999699	0.997828	0.0731666	0.974082	0.974082	0.53541	0.999538	0.979553	0.99671	0.999967
Dr.7714.1.S1_at	etv5b	etv5b	etv5b	-0.363497	0.142147	-0.885787	0.0738833	-0.38311	-0.759497	0.682717	0.217867	-0.104803	0.23513	0.00885667	0.132407	0.399301	0.0039136	0.624653	0.0254809	0.0102594	0.057458	0.113162	0.693336	0.35645	0.957662	1	1	1	1	1	1	1	1	1	1	1	0.999896	0.999699	0.191888	0.871541	0.730374	0.730374	0.53541	0.999538	0.981159	0.99671	0.999967
Dr.26433.1.S1_at	clk4a	clk4a	clk4a	-0.0408333	0.151613	0.365113	-0.607933	-0.121667	-0.247937	0.418747	0.12134	-0.349047	0.0304733	0.245473	0.879775	0.401137	0.0731671	0.0064229	0.514521	0.212314	0.0941138	0.319752	0.193958	0.905254	0.347729	1	1	1	1	1	1	1	1	1	1	1	0.999896	0.999699	0.51727	0.14701	0.933506	0.933506	0.552755	0.999538	0.979553	0.99671	0.999967
Dr.18987.1.S1_at	atg9a	atg9a	atg9a	0.0684833	-0.170503	0.0689467	-0.50549	-0.209223	-0.35997	0.820003	0.0265433	-0.362907	0.00876333	-0.0214	0.825534	0.401209	0.679226	0.0123125	0.271473	0.0948088	0.0237085	0.910799	0.169889	0.969261	0.956677	1	1	1	1	1	1	1	1	1	1	1	0.999896	0.999699	0.905686	0.193483	0.874402	0.874402	0.53541	0.999538	0.979553	0.998677	0.999967
Dr.382.2.S1_at	wu:fb15g10	tmsb1	tmsb1	0.36022	0.195517	-0.70412	-0.202003	-0.2211	-0.213	0.04007	0.0878633	0.187167	-0.0652667	0.1567	0.0891508	0.401461	0.00245207	0.157318	0.120316	0.146742	0.842802	0.508526	0.373104	0.778449	0.370081	1	1	1	1	1	1	1	1	1	1	1	0.999896	0.999699	0.153306	0.529313	0.813341	0.813341	0.957715	0.999538	0.979553	0.99671	0.999967
Dr.15196.1.S1_at	NA	N/A	N/A	-0.15527	-0.162687	0.478713	-0.691963	-0.0427867	-0.368163	0.325277	0.30436	-0.640517	0.622843	0.29031	0.472184	0.404576	0.0149047	0.00372629	0.824176	0.0878171	0.29253	0.110167	0.159642	0.108506	0.243655	1	1	1	1	1	1	1	1	1	1	1	0.999896	0.999699	0.321799	0.115693	0.976864	0.976864	0.70165	0.999538	0.979553	0.99671	0.999967
Dr.10893.1.A1_at	sar1b	sar1b	sar1b	-0.0146567	0.12739	0.248723	0.616937	0.158517	0.131827	-0.45927	0.168987	0.08893	-0.112943	-0.0855033	0.951179	0.405627	0.169888	0.00143469	0.24633	0.499441	0.130395	0.429257	0.632472	0.403588	0.802147	1	1	1	1	1	1	1	1	1	1	1	0.999896	0.999699	0.630048	0.0808786	0.869854	0.869854	0.580324	0.999538	0.980732	0.99671	0.999967
Dr.24957.1.S1_at	opn4.1	opn4.1	opn4.1	-0.614113	0.160653	-0.508847	-0.232017	0.0211267	0.0619733	-0.331647	0.01721	-0.0284067	0.03334	0.0303567	0.00248735	0.406354	0.00811794	0.120158	0.869292	0.745942	0.0670143	0.914929	0.861115	0.846069	0.890098	1	1	1	1	1	1	1	1	1	1	1	0.999896	0.999699	0.259259	0.474943	0.982209	0.982209	0.537143	0.999538	0.989895	0.99671	0.999967
Dr.18511.1.A1_at	spg7	spg7	spg7	-0.139003	0.112433	-0.46419	-0.399017	-0.473783	-0.0100467	0.74982	-0.252377	-0.346833	-0.05798	0.127573	0.551489	0.407983	0.00679965	0.010575	0.00561149	0.975463	0.0242031	0.0481405	0.0590991	0.703798	0.578586	1	1	1	1	1	1	1	1	1	1	1	0.999896	0.999699	0.243698	0.183093	0.531334	0.531334	0.53541	0.999538	0.979553	0.99671	0.999967
Dr.1823.2.S1_at	katnbl1	katnbl1	katnbl1	-0.17935	-0.120863	0.21991	-0.01581	0.100207	0.717513	-0.21405	0.31184	0.0686067	-0.0229767	-0.00925	0.392147	0.408077	0.134348	0.909039	0.604089	0.0114036	0.0888654	0.089806	0.76337	0.895452	0.97153	1	1	1	1	1	1	1	1	1	1	1	0.999896	0.999699	0.596547	0.972605	0.949905	0.949905	0.549871	0.999538	0.98232	0.99671	0.999967
Dr.26415.1.A1_x_at	dus2	dus2	dus2	-0.135353	0.104257	-0.119687	0.37106	0.00202	0.267897	-0.638217	-0.0856267	0.02359	-0.0961767	-0.183633	0.437653	0.409158	0.450895	0.017108	0.988858	0.28127	0.0126511	0.568264	0.912432	0.657118	0.286662	1	1	1	1	1	1	1	1	1	1	1	0.999896	0.999699	0.808452	0.221907	0.997722	0.997722	0.53541	0.999538	0.992606	0.99671	0.999967
Dr.6534.1.A1_at	fam169ab	N/A	N/A	0.221083	-0.146613	-0.992737	0.18638	-0.14915	-1.09774	1.16146	-0.12592	0.126063	-0.0385067	0.137523	0.141293	0.412189	0.000129755	0.236131	0.481472	0.0773663	0.0617121	0.445181	0.328332	0.789016	0.730364	1	1	1	1	1	1	1	1	1	1	1	0.999896	0.999699	0.0232919	0.621446	0.927941	0.927941	0.53541	0.999538	0.979553	0.99671	0.999967
Dr.8850.1.A1_at	selo	selenoo1	selenoo1	0.471063	0.137897	0.09893	0.595063	0.11952	-0.00301333	0.538767	0.0755933	-0.150747	0.161993	0.108927	0.0174361	0.41308	0.490564	0.00117106	0.610795	0.990648	0.0968725	0.765327	0.410557	0.27338	0.71258	1	1	1	1	1	1	1	1	1	1	1	0.999896	0.999699	0.826604	0.0737436	0.951719	0.951719	0.554427	0.999538	0.979553	0.99671	0.999967
Dr.9217.1.A1_at	NA	irs2b	irs2b	0.0836167	-0.173857	0.612853	0.0413433	0.282683	0.259	1.18902	0.373297	-0.534247	0.88614	0.290157	0.795881	0.416282	0.119606	0.8674	0.442799	0.448989	0.0632543	0.440952	0.360814	0.00485951	0.3355	1	1	1	1	1	1	1	1	1	1	1	0.999896	0.999699	0.582349	0.961005	0.918549	0.918549	0.53541	0.999538	0.979553	0.99671	0.999967
Dr.21921.1.A1_at	dhrs13a.1	dhrs13a.1	dhrs13a.1	0.298193	0.133427	0.09759	1.07396	0.341773	0.341737	-0.37303	-0.180263	0.12113	-0.00102	-0.382897	0.161224	0.416531	0.641994	4.87332e-05	0.0592035	0.164217	0.152574	0.222435	0.549199	0.996151	0.188981	1	1	1	0.761066	1	1	1	1	1	1	1	0.999896	0.999699	0.892785	0.0164636	0.788976	0.788976	0.5946	0.999538	0.979553	0.999703	0.999967
Dr.13749.2.S1_at	exosc7	exosc7	exosc7	-0.222813	0.139627	0.27928	0.54129	-0.0206533	0.195613	-0.610443	0.11342	0.0385633	-0.137607	0.0672533	0.229227	0.416579	0.0579333	0.000897508	0.883438	0.458328	0.0492828	0.599239	0.818553	0.381762	0.684159	1	1	1	1	1	1	1	1	1	1	1	0.999896	0.999699	0.490828	0.0651778	0.983975	0.983975	0.53541	0.999538	0.987601	0.99671	0.999967
Dr.9238.1.A1_at	lats1	lats1	lats1	-0.331977	-0.137337	0.174483	-0.62199	-0.00180667	-0.198207	0.154383	0.03029	-0.230127	0.3118	-0.0293633	0.0406968	0.418038	0.354819	0.00419526	0.990377	0.28693	0.472277	0.841035	0.188598	0.0337804	0.823263	1	1	1	1	1	1	1	1	1	1	1	0.999896	0.999699	0.761269	0.122801	0.997814	0.997814	0.80468	0.999538	0.979553	0.99671	0.999967
Dr.12338.1.A1_x_at	si:ch211-51d2.6	proser3	proser3	0.0586567	0.139413	-0.116467	-0.610923	-0.253993	-0.04535	0.319883	0.0909867	-0.184293	-0.17833	0.0111367	0.789297	0.419286	0.383844	0.00828787	0.133168	0.876574	0.0443608	0.550646	0.355897	0.213678	0.961561	1	1	1	1	1	1	1	1	1	1	1	0.999896	0.999699	0.779546	0.165302	0.81431	0.81431	0.53541	0.999538	0.979553	0.99671	0.999967
Dr.236.1.S1_at	LOC100534720	isg20	isg20	0.306433	0.132623	0.530027	0.87386	0.637237	0.488673	-0.00589333	0.0519733	0.30288	-0.196493	0.215903	0.184599	0.4215	0.025407	0.000101645	0.00317363	0.0782992	0.968225	0.799784	0.0950404	0.549524	0.160743	1	1	1	1	1	1	1	1	1	1	1	0.999896	0.999699	0.389917	0.0241129	0.467572	0.467572	0.992949	0.999538	0.979553	0.99671	0.999967
Dr.2117.1.S1_at	soul2	soul2	soul2	0.130053	-0.143193	0.0567033	0.687813	0.6451	0.951227	0.107647	0.168277	0.08231	-0.25795	0.0683433	0.48037	0.42172	0.771672	0.0073322	0.00818679	0.00376036	0.446806	0.437526	0.828777	0.472418	0.839173	1	1	1	1	1	1	1	1	1	1	1	0.999896	0.999699	0.9391	0.157074	0.594666	0.594666	0.787915	0.999538	0.988167	0.99671	0.999967
Dr.12775.1.A1_at	zgc:73226	zgc:73226	zgc:73226	-0.0509167	-0.16422	-0.842313	0.11903	-0.293723	-0.795897	1.51448	-0.156323	-0.407877	0.10352	0.428693	0.807585	0.421831	0.000654439	0.451589	0.200059	0.206606	0.0554779	0.473161	0.0777228	0.500328	0.101218	1	1	1	1	1	1	1	1	1	1	1	0.999896	0.999699	0.0662625	0.784365	0.84979	0.84979	0.53541	0.999538	0.979553	0.99671	0.999967
Dr.14725.1.A1_at	ddx47	ddx47	ddx47	0.00951333	-0.16306	0.09676	0.749817	0.310063	-0.183267	-0.391097	-0.10759	0.29516	-0.219293	-0.237803	0.962705	0.42292	0.545021	0.00322833	0.153121	0.528915	0.0184349	0.534715	0.129661	0.263494	0.40486	1	1	1	1	1	1	1	1	1	1	1	0.999896	0.999699	0.853964	0.112138	0.827642	0.827642	0.53541	0.999538	0.979553	0.99671	0.999967
Dr.1192.1.S1_a_at	NA	ptgdsb.1	ptgdsb.1	0.3161	0.175157	-0.689423	-0.2255	-0.542083	0.13991	-0.0909333	-0.06	0.209167	0.0453667	0.394167	0.160885	0.424205	0.0161025	0.153396	0.00421372	0.615668	0.716146	0.685415	0.138593	0.791554	0.157766	1	1	1	1	1	1	1	1	1	1	1	0.999896	0.999699	0.33132	0.524947	0.484242	0.484242	0.907546	0.999538	0.979553	0.99671	0.999967
AFFX-Dr-NM_131175-1_s_at	NA	opn1lw1	opn1lw1	-0.13881	0.181233	0.4138	0.65667	0.47551	0.721327	-1.08745	0.240937	0.45379	-0.0153833	-0.12652	0.572449	0.424443	0.120645	0.0139948	0.0275182	0.266346	0.068711	0.623094	0.175109	0.948984	0.678485	1	1	1	1	1	1	1	1	1	1	1	0.999896	0.999699	0.583823	0.203942	0.749041	0.749041	0.537874	0.999538	0.979553	0.997309	0.999967
Dr.2642.1.S1_at	nutf2	nutf2	nutf2	-0.519877	0.130433	-0.107087	0.19677	0.0648067	0.285143	-0.730273	0.0382933	0.00442	-0.13086	-0.21415	0.163974	0.424627	0.556838	0.303155	0.735611	0.17851	0.0408133	0.865366	0.982903	0.58939	0.591101	1	1	1	1	1	1	1	1	1	1	1	0.999896	0.999699	0.860484	0.678859	0.967577	0.967577	0.53541	0.999538	0.998706	0.99671	0.999967
Dr.11119.1.A1_at	NA	N/A	N/A	0.0226533	-0.149567	-0.14486	-0.679377	-0.124837	-0.0244733	0.638847	0.0467	-0.3911	0.281223	0.29144	0.920451	0.425212	0.359603	0.000705813	0.456871	0.890677	0.0381833	0.816259	0.218447	0.310246	0.129627	1	1	1	1	1	1	1	1	1	1	1	0.999896	0.999699	0.764071	0.0590106	0.92251	0.92251	0.53541	0.999538	0.979553	0.99671	0.999967
Dr.7386.1.A1_at	NA	N/A	N/A	0.532587	-0.189707	-0.387453	0.429973	-0.485847	-0.174133	0.0757567	0.282077	0.05742	0.7627	-0.0881	0.238465	0.42611	0.47776	0.192569	0.183653	0.638781	0.902421	0.509525	0.825396	0.016505	0.925009	1	1	1	1	1	1	1	1	1	1	1	0.999896	0.999699	0.821433	0.574332	0.842155	0.842155	0.974829	0.999538	0.987994	0.99671	0.999967
Dr.84.1.S1_at	pitrm1	pitrm1	pitrm1	0.06388	0.1364	0.373783	0.660373	0.332573	0.303397	-0.469057	-0.02731	0.2139	-0.160013	-0.00718667	0.737682	0.427088	0.0657499	0.00137048	0.0745265	0.278937	0.0278392	0.855414	0.241615	0.278385	0.980752	1	1	1	1	1	1	1	1	1	1	1	0.999896	0.999699	0.506529	0.0795642	0.799066	0.799066	0.53541	0.999538	0.979553	0.99671	0.999967
Dr.422.1.A1_at	NA	N/A	N/A	-0.0671033	-0.13407	0.609293	0.53879	0.26745	0.36598	-0.609637	-0.0639167	0.192993	-0.0315133	-0.385397	0.765416	0.427325	0.0116309	0.00253176	0.155356	0.320141	0.06302	0.754942	0.400966	0.881651	0.0544984	1	1	1	1	1	1	1	1	1	1	1	0.999896	0.999699	0.290706	0.105698	0.830661	0.830661	0.53541	0.999538	0.979553	0.99671	0.999967
Dr.7829.1.A1_at	eno1b	eno1b	eno1b	-0.26195	-0.225447	-1.04593	0.105283	-0.327663	-0.327863	-0.17702	-0.0758833	0.100373	-0.250913	0.157167	0.419324	0.427988	7.87929e-05	0.506241	0.226775	0.0595018	0.197331	0.773046	0.721199	0.118033	0.661819	1	1	1	1	1	1	1	1	1	1	1	0.999896	0.999699	0.0168563	0.815384	0.862283	0.862283	0.629897	0.999538	0.981159	0.99671	0.999967
Dr.12400.1.S1_at	atp1b2b	atp1b2b	atp1b2b	-0.348703	-0.22915	-0.314083	0.912713	0.167673	-0.45767	-0.10086	0.540577	0.198763	0.0231067	-0.151893	0.368814	0.428611	0.0537873	0.000140247	0.413435	0.0733927	0.684686	0.0687017	0.24735	0.898513	0.737919	1	1	1	1	1	1	1	1	1	1	1	0.999896	0.999699	0.475918	0.02808	0.914167	0.914167	0.897961	0.999538	0.979553	0.99671	0.999967
Dr.17922.1.A1_at	NA	rcbtb2	rcbtb2	-0.137823	-0.14746	-0.603977	-0.201513	-0.307027	-0.464097	0.38134	0.02485	-0.398637	0.0834	-0.07043	0.416509	0.430374	0.00994688	0.175751	0.0398704	0.0747586	0.142989	0.874382	0.0400079	0.59417	0.749923	1	1	1	1	1	1	1	1	1	1	1	0.999896	0.999699	0.27385	0.554597	0.779686	0.779686	0.589386	0.999538	0.979553	0.99671	0.999967
Dr.12798.1.A1_at	nyx	nyx	nyx	0.127377	-0.201117	0.740253	-0.37452	0.06425	-0.804103	0.706303	0.226943	-0.489277	0.432193	0.00252333	0.569932	0.432892	0.00376662	0.127436	0.649811	0.0654763	0.240623	0.325622	0.217369	0.345723	0.98902	1	1	1	1	1	1	1	1	1	1	1	0.999896	0.999699	0.189106	0.488745	0.956648	0.956648	0.663981	0.999538	0.979553	0.99671	0.999967
Dr.15165.2.A1_at	ipo4	ipo4	ipo4	-0.0923467	0.16962	0.299263	0.573043	0.294663	0.26048	-0.76179	-0.0141967	0.261887	-0.0450467	-0.147613	0.779287	0.433232	0.0710223	0.00883033	0.205841	0.380659	0.0301765	0.949945	0.167295	0.868219	0.798733	1	1	1	1	1	1	1	1	1	1	1	0.999896	0.999699	0.515359	0.168823	0.850913	0.850913	0.53541	0.999538	0.979553	0.99671	0.999967
Dr.1267.1.S1_at	plcd1b	plcd1b	plcd1b	-0.0677567	-0.124437	-0.733287	0.478723	-0.123117	0.0345767	-0.0466333	-0.189337	0.0876033	-0.24515	0.215793	0.701024	0.433267	0.00308321	0.0251784	0.445111	0.872778	0.788987	0.322879	0.657365	0.275737	0.383027	1	1	1	1	1	1	1	1	1	1	1	0.999896	0.999699	0.168949	0.258481	0.918563	0.918563	0.939362	0.999538	0.981159	0.99671	0.999967
Dr.18150.1.S1_at	exosc9	exosc9	exosc9	0.0250967	-0.13844	0.141737	0.46568	0.38366	0.536207	-0.79789	0.03901	0.21575	-0.0571933	0.01757	0.914298	0.433334	0.385413	0.00877168	0.0357109	0.107069	0.00658948	0.772939	0.231418	0.848623	0.929537	1	1	1	1	1	1	1	1	1	1	1	0.999896	0.999699	0.780215	0.168823	0.774125	0.774125	0.53541	0.999538	0.979553	0.99671	0.999967
Dr.14865.1.A1_at	si:ch73-52e5.2	si:ch73-52e5.2	si:ch73-52e5.2	0.0230133	0.14889	0.376257	0.26479	0.232593	0.7944	-1.47247	0.0792833	-0.09379	0.00577667	-0.101087	0.890655	0.433452	0.0273994	0.0629398	0.116702	0.227763	0.047106	0.531449	0.482106	0.972831	0.657511	1	1	1	1	1	1	1	1	1	1	1	0.999896	0.999699	0.401129	0.367502	0.81328	0.81328	0.53541	0.999538	0.979553	0.999286	0.999967
Dr.23350.1.S1_at	pvalb8	pvalb8	pvalb8	0.66202	-0.11842	0.478753	0.445843	-0.1895	-0.649093	0.46944	0.00713	-0.06038	0.0194133	-0.462697	0.0292055	0.434275	0.0633069	0.0172865	0.289806	0.115338	0.16649	0.957253	0.691156	0.916681	0.205827	1	1	1	1	1	1	1	1	1	1	1	0.999896	0.999699	0.502552	0.222976	0.875968	0.875968	0.609616	0.999538	0.981159	0.99671	0.999967
Dr.14322.1.A1_at	NA	0	CU467655.2	0.206423	-0.28821	-1.76358	0.243563	-0.02429	0.218487	0.335507	0.09371	-0.3157	0.0853	0.07407	0.368438	0.43566	5.60123e-05	0.115426	0.932735	0.425262	0.427056	0.753516	0.210669	0.695206	0.821969	1	1	0.874743	1	1	1	1	1	1	1	1	0.999896	0.999699	0.0132537	0.468845	0.989962	0.989962	0.775429	0.999538	0.979553	0.99671	0.999967
Dr.12989.1.A1_at	NA	tex264a	tex264a	0.154307	-0.116083	0.33303	0.137977	0.348333	0.35365	0.67667	0.06386	0.0470733	0.256727	0.09186	0.400312	0.436676	0.102373	0.302744	0.0348113	0.190243	0.0129731	0.659743	0.731042	0.113547	0.713785	1	1	1	1	1	1	1	1	1	1	1	0.999896	0.999699	0.562084	0.678811	0.774125	0.774125	0.53541	0.999538	0.981159	0.99671	0.999967
Dr.427.2.A1_a_at	NA	N/A	N/A	0.334357	-0.194393	-0.920923	0.233357	0.136983	-0.223087	-0.3219	-0.19465	0.30949	0.0861733	0.251913	0.0430461	0.43692	0.00157869	0.431599	0.549641	0.376367	0.163224	0.244928	0.395908	0.715724	0.242703	1	1	1	1	1	1	1	1	1	1	1	0.999896	0.999699	0.115748	0.773281	0.941261	0.941261	0.605769	0.999538	0.979553	0.99671	0.999967
Dr.10105.1.A1_at	lmbrd2b	lmbrd2b	lmbrd2b	0.222343	0.113707	0.09062	-0.500437	-0.0107533	-0.0314133	0.609323	0.0934767	-0.158747	0.187973	0.0992967	0.383631	0.437669	0.605236	0.00292548	0.96002	0.854297	0.036982	0.595235	0.513847	0.181575	0.815058	1	1	1	1	1	1	1	1	1	1	1	0.999896	0.999699	0.878886	0.1089	0.993236	0.993236	0.53541	0.999538	0.979553	0.99671	0.999967
Dr.14869.1.A1_at	NA	mgarpa	mgarpa	0.327183	0.136477	-0.00032	0.39464	-0.145657	-0.182407	0.0694767	0.141073	-0.13679	0.371113	0.587543	0.131306	0.440506	0.998238	0.0304463	0.434459	0.277958	0.701424	0.518069	0.302369	0.111695	0.0323686	1	1	1	1	1	1	1	1	1	1	1	0.999896	0.999699	0.999233	0.277605	0.918549	0.918549	0.90341	0.999538	0.979553	0.99671	0.999967
Dr.19004.1.S1_at	NA	N/A	N/A	-0.254373	-0.229907	0.520897	-0.75125	-0.00105	-0.00915	0.663153	0.27068	0.0162967	0.199747	0.581523	0.319168	0.441233	0.0399457	0.000559807	0.996214	0.962465	0.0290682	0.358946	0.927012	0.502362	0.00325693	1	1	1	1	1	1	1	1	1	1	1	0.999896	0.999699	0.444009	0.0526657	0.998669	0.998669	0.53541	0.999538	0.993804	0.99671	0.999967
Dr.2860.1.S1_at	atp5g1	atp5mc1	atp5mc1	0.180483	0.205713	0.239697	0.42817	0.0318533	0.14927	-0.6076	-0.103367	0.26088	-0.0380333	-0.0128667	0.530611	0.443346	0.318164	0.0255914	0.881305	0.600103	0.0115589	0.779014	0.413539	0.88267	0.959898	1	1	1	1	1	1	1	1	1	1	1	0.999896	0.999699	0.738925	0.260254	0.98328	0.98328	0.53541	0.999538	0.979553	0.99671	0.999967
Dr.18106.1.S1_at	melk	melk	melk	0.1906	0.119183	-0.400873	-0.431783	-0.0732033	-0.645563	0.14253	-0.152227	-0.27929	0.00905	0.10126	0.261947	0.445262	0.0713232	0.0397652	0.581846	0.00462652	0.45981	0.237854	0.0669729	0.956851	0.575862	1	1	1	1	1	1	1	1	1	1	1	0.999896	0.999699	0.515359	0.305317	0.945572	0.945572	0.797998	0.999538	0.979553	0.998185	0.999967
Dr.4212.1.S1_at	ldha	ldha	ldha	0.141103	0.135493	-0.285103	0.19546	0.204617	-0.20562	0.724093	0.18719	-0.0281867	0.0553933	0.11951	0.475975	0.446974	0.108291	0.333706	0.196809	0.325145	0.00343613	0.182855	0.859774	0.715244	0.691028	1	1	1	1	1	1	1	1	1	1	1	0.999896	0.999699	0.566297	0.701011	0.84979	0.84979	0.53541	0.999538	0.989895	0.99671	0.999967
Dr.18374.1.A1_at	NA	prkcaa	prkcaa	0.14514	-0.13148	0.62	-0.28791	0.0626633	-0.293903	0.418707	0.203367	-0.449067	0.444023	0.1701	0.490251	0.447046	0.0150698	0.338124	0.701048	0.241621	0.202149	0.362352	0.13324	0.196279	0.314566	1	1	1	1	1	1	1	1	1	1	1	0.999896	0.999699	0.322989	0.704439	0.961196	0.961196	0.634866	0.999538	0.979553	0.99671	0.999967
Dr.14963.1.A1_at	si:ch211-154o6.6	si:ch73-86n18.1	si:ch73-86n18.1	0.284827	0.197637	-0.57595	0.930493	0.02135	0.15658	-0.00712667	-0.05347	0.229277	-0.443083	-0.262997	0.168805	0.447984	0.0100665	0.000317222	0.874538	0.297818	0.980629	0.76653	0.152773	0.0547582	0.277751	1	1	1	1	1	1	1	1	1	1	1	0.999896	0.999699	0.275152	0.0396325	0.982502	0.982502	0.994641	0.999538	0.979553	0.99671	0.999967
Dr.3166.1.A1_at	papss1	N/A	N/A	0.120387	-0.158577	0.633863	0.225777	0.380133	0.708843	-0.479967	0.0507133	-0.0022	0.0302367	0.208397	0.671966	0.448423	0.00644021	0.145352	0.050918	0.244676	0.407677	0.8805	0.990241	0.891112	0.465751	1	1	1	1	1	1	1	1	1	1	1	0.999896	0.999699	0.23795	0.515431	0.788976	0.788976	0.763818	0.999538	0.999049	0.99671	0.999967
Dr.15054.1.S1_at	rbp2a	rbp2a	rbp2a	-0.221847	-0.229863	-1.71072	-0.506263	-0.17928	-0.28634	-1.00437	-0.511037	-0.0116067	-0.141917	-0.0787733	0.456341	0.448432	5.23007e-05	0.0402142	0.394693	0.174305	0.00133732	0.0768235	0.967194	0.669724	0.863156	1	1	0.81678	1	1	1	1	1	1	1	1	0.999896	0.999699	0.0131739	0.307103	0.910008	0.910008	0.53541	0.999538	0.996952	0.99671	0.999967
Dr.3508.1.S1_at	zgc:101819	hpf1	hpf1	-0.1335	0.12196	-0.0418967	0.0767833	-0.174783	0.0253533	-0.683077	-0.0888933	-0.08541	0.103807	0.01495	0.526628	0.448803	0.804056	0.676278	0.205613	0.911093	0.00580597	0.747938	0.67895	0.651104	0.954788	1	1	1	1	1	1	1	1	1	1	1	0.999896	0.999699	0.950127	0.892541	0.850913	0.850913	0.53541	0.999538	0.981159	0.99671	0.999967
Dr.11247.1.A1_at	NA	0	CABZ01072077.1	0.24607	-0.103227	-0.590747	-0.189577	0.00292667	0.12542	0.276667	-0.03352	-0.146807	0.203743	-0.275687	0.323107	0.44955	0.00240271	0.253749	0.981696	0.609341	0.20776	0.801374	0.352484	0.225011	0.261638	1	1	1	1	1	1	1	1	1	1	1	0.999896	0.999699	0.151303	0.639101	0.996417	0.996417	0.638574	0.999538	0.979553	0.99671	0.999967
Dr.20131.7.A1_at	rimkla	N/A	N/A	-0.0932533	0.109377	0.13652	-0.253507	0.0982433	0.278963	-0.653803	0.0336267	0.0658933	0.0841967	-0.03147	0.560446	0.449922	0.347369	0.0783442	0.47899	0.322372	0.0264689	0.82446	0.629262	0.630373	0.900715	1	1	1	1	1	1	1	1	1	1	1	0.999896	0.999699	0.754827	0.403326	0.927231	0.927231	0.53541	0.999538	0.980732	0.99671	0.999967
Dr.661.1.S1_at	slc25a11	slc25a11	slc25a11	-0.310823	0.167143	0.17113	0.657323	0.0684067	0.362327	-0.45526	0.279363	0.0268133	0.0417167	-0.24423	0.482846	0.451713	0.317927	0.00410494	0.691249	0.270514	0.0367785	0.327458	0.904788	0.839236	0.466366	1	1	1	1	1	1	1	1	1	1	1	0.999896	0.999699	0.738925	0.121645	0.961196	0.961196	0.53541	0.999538	0.991854	0.99671	0.999967
Dr.11127.2.A1_at	NA	syt1a	syt1a	0.08832	0.16825	0.611573	-0.00478667	0.53489	-0.39373	0.256967	0.0595133	-0.222017	0.384313	0.1711	0.674743	0.451839	0.00208226	0.980927	0.0323084	0.0774041	0.316546	0.779165	0.532294	0.271508	0.37224	1	1	1	1	1	1	1	1	1	1	1	0.999896	0.999699	0.13721	0.994889	0.7673	0.7673	0.713332	0.999538	0.979553	0.99671	0.999967
Dr.23512.1.A1_at	NA	N/A	N/A	0.269047	-0.140747	-0.224263	-0.332493	0.0261267	-0.163613	0.656127	-0.0366267	-0.376803	-0.0656767	0.483303	0.3153	0.452192	0.259649	0.0517206	0.861799	0.542355	0.0292105	0.879837	0.123549	0.727243	0.0639774	1	1	1	1	1	1	1	1	1	1	1	0.999896	0.999699	0.703402	0.33986	0.980384	0.980384	0.53541	0.999538	0.979553	0.99671	0.999967
Dr.8497.1.A1_at	ppp1r3ca	ppp1r3ca	ppp1r3ca	-0.17577	-0.171737	-0.864507	0.0822067	-0.0350133	-0.47518	0.56391	-0.0833667	0.37243	-0.377693	-0.224393	0.522863	0.452929	0.0010663	0.579129	0.877296	0.0579736	0.0302808	0.695423	0.160282	0.0822085	0.462223	1	1	1	1	1	1	1	1	1	1	1	0.999896	0.999699	0.0881078	0.851625	0.98289	0.98289	0.53541	0.999538	0.979553	0.99671	0.999967
Dr.17624.1.S1_at	kalrnb	kalrnb	kalrnb	-0.198653	-0.12033	-0.247083	0.0669667	-0.0564733	0.48043	-0.595117	-0.119577	-0.176353	-0.318243	0.07703	0.242504	0.453314	0.171763	0.656541	0.775754	0.0817154	0.0227368	0.408747	0.317315	0.104316	0.704125	1	1	1	1	1	1	1	1	1	1	1	0.999896	0.999699	0.63218	0.883727	0.969515	0.969515	0.53541	0.999538	0.979553	0.99671	0.999967
Dr.12856.1.A1_at	NA	stxbp1b	stxbp1b	-0.510743	-0.135633	-0.768213	-0.287533	-0.12771	0.0389367	0.522827	0.105313	-0.194773	0.52425	0.15567	0.0119173	0.453935	0.0153705	0.0905312	0.516048	0.83646	0.0619582	0.494224	0.443745	0.0594977	0.53572	1	1	1	1	1	1	1	1	1	1	1	0.999896	0.999699	0.322989	0.424955	0.933531	0.933531	0.53541	0.999538	0.979553	0.99671	0.999967
Dr.20841.1.S1_at	NA	pon3.2	pon3.2	-0.0643867	-0.126693	-0.810527	-0.255907	-0.52548	0.291137	-0.0709667	-0.0481333	-0.0937133	-0.233607	-0.121627	0.616616	0.45419	0.000331984	0.0766377	0.00152416	0.156376	0.576955	0.771096	0.560269	0.318248	0.386087	1	1	1	1	1	1	1	1	1	1	1	0.999896	0.999699	0.0415203	0.399008	0.35335	0.35335	0.85383	0.999538	0.979553	0.99671	0.999967
Dr.774.1.S1_at	zgc:136866	myg1	MYG1	-0.28914	-0.103533	-0.0894133	0.546817	0.00874333	0.10359	-0.754273	-0.0757467	-0.241653	-0.0817333	0.0164533	0.212407	0.455166	0.653055	0.00123365	0.945607	0.478627	0.0119473	0.721058	0.289549	0.603116	0.924516	1	1	1	1	1	1	1	1	1	1	1	0.999896	0.999699	0.897534	0.074292	0.991642	0.991642	0.53541	0.999538	0.979553	0.99671	0.999967
Dr.5621.1.A1_at	arpc5a	arpc5a	arpc5a	0.152613	0.197963	0.488313	0.889897	0.267363	0.71239	-0.444037	0.00805333	0.32524	-0.00152	0.130207	0.600386	0.456706	0.0482067	6.21767e-05	0.29343	0.0558344	0.159984	0.984587	0.403142	0.99679	0.721787	1	1	1	0.971013	1	1	1	1	1	1	1	0.999896	0.999699	0.465925	0.0186733	0.878181	0.878181	0.601751	0.999538	0.979553	0.999781	0.999967
Dr.15528.1.A1_at	tusc2a	tusc2a	tusc2a	-0.0813467	0.108313	-0.230573	-0.614293	-0.33168	-0.33559	0.60248	-0.00237333	-0.137933	-0.134147	-0.16618	0.685076	0.457193	0.139962	0.0165118	0.0630922	0.370788	0.058832	0.985045	0.393519	0.382874	0.262519	1	1	1	1	1	1	1	1	1	1	1	0.999896	0.999699	0.601795	0.218044	0.798062	0.798062	0.53541	0.999538	0.979553	0.99671	0.999967
Dr.22990.1.A1_at	wu:fj82h06	N/A	N/A	0.508463	0.13626	-0.08862	0.443103	0.04013	0.309033	0.77874	0.0886167	0.09264	0.0992567	0.374457	0.014317	0.458984	0.490332	0.00562118	0.817956	0.0512565	0.00446651	0.612435	0.683651	0.529621	0.0252406	1	1	1	1	1	1	1	1	1	1	1	0.999896	0.999699	0.826604	0.139122	0.975936	0.975936	0.53541	0.999538	0.981159	0.99671	0.999967
Dr.6007.1.S1_at	cdh1	cdh1	cdh1	0.219977	-0.131673	0.400553	0.686437	0.243107	0.388233	0.281633	0.17816	0.41199	0.0690267	0.0474667	0.450041	0.459237	0.0370082	0.00519839	0.189772	0.138735	0.104362	0.485864	0.297826	0.858981	0.836935	1	1	1	1	1	1	1	1	1	1	1	0.999896	0.999699	0.429826	0.132436	0.84342	0.84342	0.560285	0.999538	0.979553	0.99671	0.999967
Dr.360.1.A1_at	pla2g15	pla2g15	pla2g15	0.186723	-0.15526	0.286103	-0.323243	-0.0423867	-0.12101	1.07071	0.13896	-0.143117	-0.0905967	0.1295	0.483626	0.45926	0.301481	0.172802	0.790732	0.731407	0.0256893	0.639884	0.547846	0.610604	0.730539	1	1	1	1	1	1	1	1	1	1	1	0.999896	0.999699	0.733383	0.549959	0.970619	0.970619	0.53541	0.999538	0.979553	0.99671	0.999967
Dr.12110.1.S1_at	msmo1	msmo1	msmo1	0.130943	-0.150577	0.0143067	-0.586167	-0.726203	0.454603	-0.867303	-0.16041	0.280983	0.270957	-0.00863	0.406274	0.459374	0.939592	0.00311896	0.000588206	0.276264	0.136896	0.460927	0.114764	0.485408	0.966808	1	1	1	1	1	1	1	1	1	1	1	0.999896	0.999699	0.988854	0.111974	0.24827	0.24827	0.585218	0.999538	0.979553	0.99671	0.999967
Dr.994.1.S1_at	cldnb	cldnb	cldnb	0.36791	-0.16128	0.356113	0.681767	0.235797	0.395967	-0.251957	0.230357	0.328593	-0.132283	0.01737	0.0477118	0.459411	0.0460794	0.0021795	0.0923729	0.164504	0.222904	0.287327	0.215578	0.742579	0.965688	1	1	1	1	1	1	1	1	1	1	1	0.999896	0.999699	0.459853	0.0983736	0.802662	0.802662	0.65129	0.999538	0.979553	0.99671	0.999967
Dr.20515.1.A1_at	NA	N/A	N/A	0.163703	0.14125	-0.164827	-0.705873	-0.0528067	0.597183	0.20038	0.151657	-0.20656	0.235337	0.447137	0.594087	0.461211	0.549527	0.00172196	0.871663	0.0398553	0.388264	0.585502	0.45457	0.197791	0.482409	1	1	1	1	1	1	1	1	1	1	1	0.999896	0.999699	0.856141	0.0871651	0.982209	0.982209	0.753869	0.999538	0.979553	0.99671	0.999967
Dr.14481.1.S1_at	LOC100536058	0	BX901962.2	-0.18582	-0.156817	-0.493573	-0.77631	-0.68333	-0.361973	0.738367	-0.26774	-0.29502	-0.150533	0.03159	0.574421	0.46234	0.00329462	0.00125414	0.00350522	0.329067	0.0114569	0.427441	0.112048	0.525165	0.922506	1	1	1	1	1	1	1	1	1	1	1	0.999896	0.999699	0.175049	0.074292	0.476018	0.476018	0.53541	0.999538	0.979553	0.99671	0.999967
Dr.9841.1.A1_at	pde6c	pde6c	pde6c	0.0076	-0.141367	-0.100767	0.433833	-0.223933	-0.7735	1.25527	0.1538	-0.0798333	0.0449333	0.200167	0.971825	0.462936	0.42512	0.047084	0.336685	0.148354	0.0494463	0.290432	0.6568	0.77214	0.76096	1	1	1	1	1	1	1	1	1	1	1	0.999896	0.999699	0.797831	0.325071	0.894419	0.894419	0.53541	0.999538	0.981159	0.99671	0.999967
Dr.4782.1.S1_at	ctsc	ctsc	ctsc	-0.193787	-0.115043	0.188357	0.597203	0.22216	0.554873	1.21952	0.05014	0.0751567	0.28315	0.01409	0.230374	0.463257	0.230816	0.0123802	0.31215	0.0177836	0.00337654	0.754669	0.722083	0.223606	0.946958	1	1	1	1	1	1	1	1	1	1	1	0.999896	0.999699	0.680109	0.193801	0.88588	0.88588	0.53541	0.999538	0.981159	0.99671	0.999967
Dr.6639.1.S1_at	NA	rhot1a	rhot1a	0.237103	0.105287	0.396597	0.164003	0.29287	0.298097	-0.639313	-0.05765	-0.0931933	-0.20697	-0.0374067	0.236166	0.463896	0.0700264	0.290654	0.103804	0.185418	0.0117496	0.799076	0.495673	0.265114	0.906532	1	1	1	1	1	1	1	1	1	1	1	0.999896	0.999699	0.515359	0.668954	0.812937	0.812937	0.53541	0.999538	0.979553	0.99671	0.999967
Dr.12454.1.S1_at	gchfr	gchfr	gchfr	-0.15726	-0.17125	-0.63654	-0.793463	-0.700783	-0.72918	0.244007	-0.42724	0.0132167	-0.26376	0.0041	0.583422	0.464164	0.00162682	0.000555848	0.00283822	0.0381197	0.120279	0.12716	0.934378	0.196164	0.990343	1	1	1	1	1	1	1	1	1	1	1	0.999896	0.999699	0.118168	0.0526657	0.44897	0.44897	0.574246	0.999538	0.994275	0.99671	0.999967
Dr.9860.1.S1_at	mdh1b	mdh1ab	mdh1ab	-0.0152367	-0.196497	-1.03641	0.40844	-0.127903	-0.679443	0.612547	-0.0222733	0.43174	0.0155633	-0.0691633	0.966705	0.464297	0.000289631	0.0129717	0.617016	0.0333718	0.0377643	0.930822	0.214698	0.938288	0.90295	1	1	1	1	1	1	1	1	1	1	1	0.999896	0.999699	0.0383319	0.196581	0.953677	0.953677	0.53541	0.999538	0.979553	0.99671	0.999967
Dr.14300.1.S1_at	guca1c	guca1c	guca1c	0.0629333	0.23594	-0.470697	0.645353	-0.188733	-1.50742	2.07979	0.17375	0.213907	0.05039	0.249113	0.843507	0.464655	0.074558	0.0344889	0.35066	0.212975	0.0948142	0.302437	0.301862	0.72309	0.805461	1	1	1	1	1	1	1	1	1	1	1	0.999896	0.999699	0.518504	0.288625	0.899799	0.899799	0.553191	0.999538	0.979553	0.99671	0.999967
Dr.8587.1.A2_at	igfbp1a	igfbp1a	igfbp1a	0.250007	0.17964	0.45174	0.54062	0.0348133	0.554183	-0.828453	0.176483	0.07557	0.214533	-0.124377	0.224775	0.464787	0.0276616	0.00283674	0.789731	0.126388	0.0117005	0.442124	0.698342	0.605598	0.597169	1	1	1	1	1	1	1	1	1	1	1	0.999896	0.999699	0.401266	0.108691	0.970619	0.970619	0.53541	0.999538	0.981159	0.99671	0.999967
Dr.17462.1.S1_at	hyou1	hyou1	hyou1	-0.04148	0.216947	0.64422	0.577927	0.453343	0.449463	-1.24056	0.105887	0.167857	0.01556	0.127633	0.894221	0.46515	0.00836537	0.0224933	0.0123981	0.397031	0.0358984	0.771634	0.538122	0.949499	0.666419	1	1	1	1	1	1	1	1	1	1	1	0.999896	0.999699	0.260436	0.245834	0.653729	0.653729	0.53541	0.999538	0.979553	0.997331	0.999967
Dr.7294.1.S1_at	ndel1b	ndel1b	ndel1b	-0.0271633	0.155323	-0.174827	0.186187	-0.24711	-0.745153	0.395913	0.0555367	0.03742	0.0440667	0.0893833	0.874074	0.465239	0.278109	0.2429	0.139524	0.042257	0.318431	0.680292	0.844737	0.836399	0.805623	1	1	1	1	1	1	1	1	1	1	1	0.999896	0.999699	0.714147	0.628013	0.822245	0.822245	0.714707	0.999538	0.989895	0.99671	0.999967
Dr.21543.1.A1_at	wu:fc41f11	N/A	N/A	-0.172673	-0.147063	0.332113	-0.537933	-0.0536833	0.186613	0.12856	0.19009	-0.820017	0.29911	0.436587	0.479195	0.468448	0.140974	0.0407653	0.756794	0.307394	0.555518	0.334266	0.0195019	0.381788	0.0983358	1	1	1	1	1	1	1	1	1	1	1	0.999896	0.999699	0.602523	0.308023	0.969515	0.969515	0.844523	0.999538	0.979553	0.99671	0.999967
Dr.7226.1.S1_at	wu:fj65h10	N/A	N/A	0.162037	0.148493	0.25862	0.952523	0.309233	-0.0169333	-0.397903	0.239763	0.458313	0.01517	0.127767	0.512677	0.469064	0.145524	0.00146465	0.115913	0.961097	0.159156	0.309175	0.00767909	0.946684	0.777174	1	1	1	1	1	1	1	1	1	1	1	0.999896	0.999699	0.607499	0.0814	0.81328	0.81328	0.601067	0.999538	0.979553	0.996965	0.999967
Dr.13788.1.A1_at	sez6l2	N/A	N/A	-0.0250033	-0.14172	0.444513	-0.200253	0.107877	-0.14093	0.630027	0.30485	-0.13022	0.42613	-0.181877	0.890213	0.470272	0.0310036	0.216837	0.608001	0.392253	0.023366	0.174953	0.602866	0.0472326	0.281846	1	1	1	1	1	1	1	1	1	1	1	0.999896	0.999699	0.414896	0.59857	0.950656	0.950656	0.53541	0.999538	0.980248	0.99671	0.999967
Dr.7559.1.S1_at	nupr1	nupr1b	nupr1b	0.23248	-0.15534	-0.594317	-0.477383	-0.15451	-0.647463	0.339493	-0.203013	-0.335807	-0.646293	-0.0760233	0.615847	0.470292	0.0330201	0.192605	0.372624	0.133507	0.632476	0.505539	0.101191	0.0039386	0.731605	1	1	1	1	1	1	1	1	1	1	1	0.999896	0.999699	0.418472	0.574332	0.905661	0.905661	0.879244	0.999538	0.979553	0.99671	0.999967
Dr.21896.1.A1_at	spsb3a	spsb3a	spsb3a	-0.24585	0.135647	0.0889867	-0.80989	-0.200003	0.382997	-0.12864	-0.0241033	-0.474973	0.06901	0.12182	0.436647	0.472154	0.575615	0.00579159	0.378994	0.330267	0.785162	0.906252	0.0829212	0.79128	0.833902	1	1	1	1	1	1	1	1	1	1	1	0.999896	0.999699	0.86703	0.139334	0.907951	0.907951	0.937994	0.999538	0.979553	0.99671	0.999967
Dr.16617.2.S1_at	lsm12a	lsm12a	lsm12a	-0.26247	0.0983433	-0.205083	0.0669033	0.0716067	0.12045	-0.812427	0.04749	0.1085	-0.1934	-0.30693	0.26598	0.472901	0.195205	0.655203	0.647977	0.480732	0.0367262	0.792979	0.468023	0.299179	0.147368	1	1	1	1	1	1	1	1	1	1	1	0.999896	0.999699	0.653772	0.883727	0.95609	0.95609	0.53541	0.999538	0.979553	0.99671	0.999967
Dr.11137.2.A1_a_at	pygl	pygl	pygl	0.203683	-0.13461	-0.327043	0.142633	0.380173	0.411113	0.69062	-0.117217	-0.106893	0.06693	0.31764	0.27448	0.475505	0.0427339	0.317074	0.0609383	0.0340732	0.0405353	0.506012	0.554074	0.639296	0.19494	1	1	1	1	1	1	1	1	1	1	1	0.999896	0.999699	0.449714	0.688029	0.791934	0.791934	0.53541	0.999538	0.979553	0.99671	0.999967
Dr.14867.1.A1_at	nxph1	nxph1	nxph1	0.121073	0.140247	0.605643	-0.378487	-0.06558	-0.155433	0.0878067	0.103113	-0.75068	0.333803	0.202773	0.482283	0.476364	0.016353	0.0820604	0.710528	0.584037	0.527694	0.528225	0.0753722	0.210024	0.468531	1	1	1	1	1	1	1	1	1	1	1	0.999896	0.999699	0.332927	0.409961	0.963448	0.963448	0.833519	0.999538	0.979553	0.99671	0.999967
Dr.728.4.S1_at	apoa2	apoa2	apoa2	0.22576	0.13652	-0.630383	-0.269003	0.199203	-0.67751	-0.35813	0.450593	0.623157	-0.404207	-0.0928867	0.42283	0.478146	0.0293481	0.226023	0.434184	0.0888563	0.0372018	0.217743	0.0219426	0.132117	0.604787	1	1	1	1	1	1	1	1	1	1	1	0.999896	0.999699	0.408563	0.610902	0.918549	0.918549	0.53541	0.999538	0.979553	0.99671	0.999967
Dr.23989.1.A1_at	NA	zdhhc5b	zdhhc5b	-0.03051	-0.10646	-0.37486	0.0131233	0.09783	0.25228	-0.679683	0.33259	-0.151667	0.264613	-0.258957	0.865887	0.478461	0.0349717	0.939193	0.495547	0.281396	0.00693636	0.104659	0.476001	0.274291	0.250911	1	1	1	1	1	1	1	1	1	1	1	0.999896	0.999699	0.422372	0.981443	0.931332	0.931332	0.53541	0.999538	0.979553	0.99671	0.999967
Dr.12770.1.S1_at	NA	N/A	N/A	0.3889	0.3033	-0.05385	-0.334507	-0.131367	0.857277	-1.2481	-0.408307	-1.15754	-0.492313	-0.319093	0.559868	0.478901	0.905603	0.548401	0.666166	0.215296	0.047968	0.43996	0.00049572	0.175016	0.815957	1	1	1	1	1	1	1	1	1	1	1	0.999896	0.999699	0.98037	0.835018	0.959026	0.959026	0.53541	0.999538	0.979553	0.99671	0.999967
Dr.15242.1.A1_at	chd2	chd2	chd2	-0.20562	0.125857	0.123107	-0.381137	-0.0603067	-0.148177	0.668823	0.193283	-0.290193	0.0906067	0.50278	0.236816	0.479008	0.413899	0.0481803	0.651387	0.594832	0.00325049	0.41848	0.0843967	0.633335	0.0795512	1	1	1	1	1	1	1	1	1	1	1	0.999896	0.999699	0.792257	0.327585	0.957161	0.957161	0.53541	0.999538	0.979553	0.99671	0.999967
Dr.6829.1.A1_at	mycla	mycla	mycla	-0.0242933	-0.195993	0.165617	0.257593	0.0463367	-0.07066	-0.213663	0.00252667	0.585967	-0.0356333	-0.0677533	0.923405	0.479511	0.246689	0.116706	0.846886	0.646758	0.410008	0.993136	0.0411232	0.885207	0.788073	1	1	1	1	1	1	1	1	1	1	1	0.999896	0.999699	0.695029	0.470711	0.979038	0.979038	0.765215	0.999538	0.979553	0.99671	0.999967
Dr.16324.1.A1_at	NA	N/A	N/A	0.16652	-0.144043	0.72983	-0.294193	-0.24735	-0.280827	0.157533	0.296213	-0.732647	0.407797	0.223017	0.447458	0.48026	0.0141012	0.380563	0.216116	0.243285	0.644295	0.124718	0.0138902	0.306948	0.508105	1	1	1	1	1	1	1	1	1	1	1	0.999896	0.999699	0.316371	0.737717	0.856097	0.856097	0.884334	0.999538	0.979553	0.99671	0.999967
Dr.11231.1.A1_at	NA	tenm2a	tenm2a	-0.456007	-0.16785	0.101387	-0.897173	-0.52324	0.17021	-0.37068	0.221507	-0.507537	0.210473	0.0535733	0.0545794	0.481435	0.580214	0.00226649	0.0773718	0.398638	0.355024	0.21535	0.0669222	0.36758	0.803417	1	1	1	1	1	1	1	1	1	1	1	0.999896	0.999699	0.868789	0.099988	0.799066	0.799066	0.7367	0.999538	0.979553	0.99671	0.999967
Dr.7747.1.A1_at	laptm4b	laptm4b	laptm4b	0.18809	0.113237	-0.0775533	-0.262063	0.15031	0.21078	0.604503	0.365003	-0.06157	0.12325	0.25167	0.35697	0.483602	0.673661	0.072482	0.430905	0.201964	0.00195266	0.0363108	0.78218	0.42959	0.212431	1	1	1	1	1	1	1	1	1	1	1	0.999896	0.999699	0.904067	0.389522	0.917444	0.917444	0.53541	0.999538	0.985141	0.99671	0.999967
Dr.768.1.A1_at	emc1	emc1	emc1	0.01286	0.17195	0.24733	0.66261	0.330847	0.44899	-0.202173	0.265527	0.19011	0.14668	0.124387	0.97051	0.484595	0.103007	0.00113914	0.0944749	0.213485	0.413574	0.271823	0.369911	0.407738	0.719765	1	1	1	1	1	1	1	1	1	1	1	0.999896	0.999699	0.563082	0.0726121	0.802662	0.802662	0.76743	0.999538	0.979553	0.99671	0.999967
Dr.2414.1.S1_at	smarca4a	smarca4a	smarca4a	-0.539103	-0.136463	0.310603	0.267527	0.289447	0.373687	-0.632593	0.31276	0.0113133	-0.0208033	-0.102733	0.165068	0.485493	0.236382	0.0978985	0.133537	0.343993	0.0159999	0.224476	0.972888	0.91853	0.775831	1	1	1	1	1	1	1	1	1	1	1	0.999896	0.999699	0.682994	0.439081	0.81431	0.81431	0.53541	0.999538	0.997844	0.99671	0.999967
Dr.523.1.A1_at	eef2k	eef2k	eef2k	-0.0298433	-0.0920833	0.02712	-0.05574	0.0375167	-0.0179433	0.98258	0.174283	0.306063	0.22015	0.0494267	0.915241	0.485825	0.916598	0.692732	0.826455	0.935502	0.00813547	0.402469	0.174816	0.32801	0.877491	1	1	1	1	1	1	1	1	1	1	1	0.999896	0.999699	0.982563	0.900435	0.977267	0.977267	0.53541	0.999538	0.979553	0.99671	0.999967
Dr.947.1.S1_at	rars	rars1	rars1	0.17199	0.10547	0.29338	0.813407	0.291103	0.219803	-0.51995	0.00137	0.329357	-0.492127	-0.08646	0.538965	0.487206	0.179385	0.000201316	0.167415	0.518172	0.0606529	0.994777	0.18158	0.0194588	0.657555	1	1	1	1	1	1	1	1	1	1	1	0.999896	0.999699	0.641065	0.0323001	0.839423	0.839423	0.53541	0.999538	0.979553	0.99671	0.999967
Dr.18321.1.S1_at	NA	scarb2a	scarb2a	0.0506433	-0.19718	0.16321	0.488383	0.195653	0.62055	-0.91754	-0.0818167	0.21279	0.0532867	0.386037	0.857827	0.48722	0.404569	0.0479346	0.28982	0.0240336	0.0486635	0.80303	0.192795	0.864935	0.496238	1	1	1	1	1	1	1	1	1	1	1	0.999896	0.999699	0.788485	0.326917	0.875968	0.875968	0.53541	0.999538	0.979553	0.99671	0.999967
Dr.14481.2.S1_at	LOC100536018	0	BX901962.2	-0.234693	-0.131243	-0.244327	-0.7381	-0.733107	-0.149003	0.256513	0.05058	-0.147733	0.151607	-0.0797267	0.352357	0.487464	0.217453	0.00329233	0.0037586	0.633172	0.162402	0.797661	0.545421	0.309419	0.744831	1	1	1	1	1	1	1	1	1	1	1	0.999896	0.999699	0.670723	0.112138	0.476018	0.476018	0.605334	0.999538	0.979553	0.99671	0.999967
Dr.7855.3.A1_at	NA	N/A	N/A	0.243647	-0.114017	0.279653	-0.0785367	0.0696633	0.0495	0.595397	0.0932533	-0.0464933	0.11322	0.19774	0.318124	0.487569	0.273886	0.577758	0.66962	0.765809	0.0421012	0.612906	0.809726	0.399022	0.474831	1	1	1	1	1	1	1	1	1	1	1	0.999896	0.999699	0.710364	0.850981	0.95988	0.95988	0.53541	0.999538	0.98603	0.99671	0.999967
Dr.2991.1.A1_at	trpm7	trpm7	trpm7	-0.36308	-0.0982433	0.343953	0.168297	0.137643	0.50653	-0.634037	0.0966133	-0.107673	0.187287	0.179547	0.213884	0.488387	0.0337473	0.309327	0.386246	0.0966733	0.0364426	0.545668	0.44176	0.276599	0.459712	1	1	1	1	1	1	1	1	1	1	1	0.999896	0.999699	0.419421	0.683179	0.909241	0.909241	0.53541	0.999538	0.979553	0.99671	0.999967
Dr.19560.1.S2_at	insig1	insig1	insig1	0.314523	0.180947	-0.0266167	-0.28978	0.0863267	0.839743	-1.36949	0.21059	0.181753	-0.163807	-0.26645	0.230837	0.489125	0.86282	0.150601	0.725212	0.0549994	0.0229718	0.225728	0.383191	0.590713	0.596476	1	1	1	1	1	1	1	1	1	1	1	0.999896	0.999699	0.967382	0.521089	0.965275	0.965275	0.53541	0.999538	0.979553	0.99671	0.999967
Dr.809.1.A1_at	wdr18	wdr18	wdr18	-0.0477267	-0.106553	-0.193213	0.38162	0.0304367	0.20566	-0.644727	0.01249	0.09602	-0.00124333	-0.0351033	0.81428	0.489544	0.315308	0.0379704	0.84163	0.544386	0.0310344	0.946996	0.679318	0.995543	0.873762	1	1	1	1	1	1	1	1	1	1	1	0.999896	0.999699	0.738579	0.299789	0.978588	0.978588	0.53541	0.999538	0.981159	0.999688	0.999967
Dr.17294.1.A1_at	limch1b	limch1b	limch1b	-0.0921767	-0.127067	-0.21005	0.0303167	-0.18259	-0.50328	0.676743	0.00694	-0.350837	-0.128983	0.2527	0.760538	0.490394	0.223849	0.837405	0.342371	0.163313	0.0499201	0.979293	0.133932	0.440042	0.300517	1	1	1	1	1	1	1	1	1	1	1	0.999896	0.999699	0.675648	0.953613	0.895808	0.895808	0.53541	0.999538	0.979553	0.99671	0.999967
Dr.8060.1.S1_at	mest	mest	mest	-0.250357	-0.0992433	-0.3388	-0.13296	-0.17934	0.41714	-0.660587	0.13725	-0.25512	-0.115647	-0.0417233	0.0778882	0.491116	0.0242075	0.322409	0.190049	0.222635	0.0345462	0.24226	0.122498	0.424289	0.868283	1	1	1	1	1	1	1	1	1	1	1	0.999896	0.999699	0.381867	0.693153	0.84342	0.84342	0.53541	0.999538	0.979553	0.99671	0.999967
Dr.10179.1.A1_at	prkar2aa	prkar2aa	prkar2aa	-0.172457	0.102597	-0.235	-0.0598367	0.0892467	0.293883	-0.68385	0.153463	0.08387	-0.0108667	0.0132067	0.280441	0.491402	0.201121	0.637963	0.526623	0.488827	0.0434947	0.32705	0.628969	0.950432	0.92782	1	1	1	1	1	1	1	1	1	1	1	0.999896	0.999699	0.658639	0.877186	0.936142	0.936142	0.53541	0.999538	0.980732	0.997333	0.999967
Dr.12466.1.A1_s_at	si:ch1073-155h21.2	pcare2	pcare2	-0.366873	0.141767	-0.67734	-0.2264	0.0001	0.122653	-0.0923067	-0.0328133	-0.679627	-0.161853	-0.131593	0.264246	0.496085	0.0133728	0.237426	0.99941	0.682784	0.627925	0.900047	0.026429	0.367299	0.759943	1	1	1	1	1	1	1	1	1	1	1	0.999896	0.999699	0.308028	0.622965	0.999858	0.999858	0.877359	0.999538	0.979553	0.99671	0.999967
Dr.25767.1.S1_x_at	NA	N/A	N/A	0.14967	-0.10007	0.0828233	-0.58773	0.357917	0.05152	0.55506	0.265623	-0.225657	0.13661	0.478663	0.596718	0.496756	0.57336	0.00266977	0.0773494	0.845795	0.0712118	0.20754	0.423753	0.566833	0.047431	1	1	1	1	1	1	1	1	1	1	1	0.999896	0.999699	0.866341	0.105796	0.799066	0.799066	0.539731	0.999538	0.979553	0.99671	0.999967
Dr.20663.1.S1_at	slc25a33	slc25a33	slc25a33	0.376743	-0.105223	0.511927	0.763367	0.203653	-0.249183	0.41312	0.252737	0.41629	0.187603	-0.02265	0.214548	0.497359	0.0261292	0.000906012	0.270091	0.526245	0.425523	0.21526	0.0223209	0.326228	0.970596	1	1	1	1	1	1	1	1	1	1	1	0.999896	0.999699	0.392032	0.0651778	0.874402	0.874402	0.774251	0.999538	0.979553	0.99671	0.999967
Dr.8071.1.S1_at	opn1lw1	opn1lw1	opn1lw1	-0.571313	-0.263433	0.417097	0.82375	1.12716	1.6719	-1.83219	-0.01671	0.15156	-0.554207	-0.53284	0.0675448	0.497493	0.0147642	0.0241755	0.000181797	0.0945023	0.107374	0.945307	0.597432	0.102112	0.350241	1	1	1	1	1	1	1	1	1	1	1	0.999896	0.999699	0.320592	0.254413	0.113565	0.113565	0.561754	0.999538	0.979553	0.99671	0.999967
Dr.15833.2.S1_at	polr2a	polr2a	polr2a	-0.758423	0.0911367	-0.0253333	-0.09401	0.270367	0.0295	-0.26983	0.25687	-0.28547	-0.346947	0.272243	0.0141298	0.497661	0.859621	0.523753	0.102114	0.864568	0.301019	0.185447	0.116817	0.163797	0.331713	1	1	1	1	1	1	1	1	1	1	1	0.999896	0.999699	0.966378	0.823571	0.812937	0.812937	0.707608	0.999538	0.979553	0.99671	0.999967
Dr.9411.1.A1_a_at	ptpro	ptpro	ptpro	-0.286947	-0.0872433	0.368997	-0.63394	0.158567	0.09802	-0.667847	0.0392867	-0.355487	-0.305937	0.169453	0.271356	0.498113	0.0534245	0.0205051	0.342968	0.81411	0.0253741	0.810267	0.0845602	0.105887	0.326343	1	1	1	1	1	1	1	1	1	1	1	0.999896	0.999699	0.475895	0.237855	0.895808	0.895808	0.53541	0.999538	0.979553	0.99671	0.999967
Dr.22283.1.S1_at	cnn3a	cnn3a	cnn3a	0.263657	0.109473	0.12157	0.752923	-0.0798	0.259193	0.262647	-0.0163733	0.228147	0.09301	-0.0676767	0.172064	0.499712	0.474898	0.000181271	0.548068	0.161304	0.0972197	0.918425	0.146868	0.6467	0.692154	1	1	1	1	1	1	1	1	1	1	1	0.999896	0.999699	0.82018	0.0323001	0.940426	0.940426	0.554427	0.999538	0.979553	0.99671	0.999967
Dr.7993.1.A1_at	usp37	usp37	usp37	-0.0693133	-0.0967	0.08009	0.188843	0.0542067	0.400933	-0.72541	0.247243	0.113013	0.104203	0.03869	0.756237	0.500411	0.64498	0.183057	0.677517	0.294033	0.0417482	0.216612	0.593137	0.557909	0.781312	1	1	1	1	1	1	1	1	1	1	1	0.999896	0.999699	0.893619	0.563865	0.961196	0.961196	0.53541	0.999538	0.979553	0.99671	0.999967
Dr.7135.1.S1_at	serinc1	serinc1	serinc1	0.121633	-0.0890667	0.0767667	-0.1592	0.0168	-0.0227333	0.6574	0.0672	-0.0534	0.0612	0.0406333	0.517458	0.501412	0.70313	0.289951	0.914773	0.876156	0.00255189	0.666959	0.764782	0.685333	0.840296	1	1	1	1	1	1	1	1	1	1	1	0.999896	0.999699	0.912181	0.668954	0.987306	0.987306	0.53541	0.999538	0.982366	0.99671	0.999967
Dr.636.1.S1_at	mb	mb	mb	-0.38433	-0.28929	-1.28763	0.34536	-0.613273	0.369867	0.198383	0.10518	0.352097	-0.275983	-0.0456433	0.259642	0.501903	4.99967e-06	0.290337	0.00211808	0.46128	0.679392	0.857059	0.109599	0.303642	0.787719	1	1	0.0780799	1	1	1	1	1	1	1	1	0.999896	0.999699	0.0031232	0.668954	0.415875	0.415875	0.896272	0.999538	0.979553	0.99671	0.999967
Dr.15101.3.S1_at	dgcr8	dgcr8	dgcr8	0.273383	-0.123357	-0.318213	-0.0546133	-0.0557733	0.0188533	-0.66821	-0.15217	-0.313233	-0.00220667	-0.01167	0.129723	0.504224	0.156092	0.760183	0.729343	0.916046	0.0184427	0.370814	0.108983	0.990419	0.958734	1	1	1	1	1	1	1	1	1	1	1	0.999896	0.999699	0.616841	0.925478	0.9667	0.9667	0.53541	0.999538	0.979553	0.999611	0.999967
Dr.18318.1.S1_at	snrpc	snrpc	snrpc	0.01475	0.12178	0.16966	0.152477	0.177763	0.365093	-0.713863	-0.00297667	0.141547	-0.0671367	-0.207317	0.943051	0.504645	0.450742	0.367384	0.301403	0.212059	0.0262257	0.98967	0.590197	0.779756	0.459238	1	1	1	1	1	1	1	1	1	1	1	0.999896	0.999699	0.808429	0.727079	0.879089	0.879089	0.53541	0.999538	0.979553	0.99671	0.999967
Dr.7516.1.A1_at	slc38a4	slc38a4	slc38a4	0.07728	0.10057	-0.302513	-0.0908667	-0.157263	-0.595883	1.15472	-0.12008	0.0665	-0.0332667	0.21001	0.666748	0.50718	0.117754	0.533255	0.404795	0.227164	0.0445385	0.397187	0.684116	0.81802	0.287728	1	1	1	1	1	1	1	1	1	1	1	0.999896	0.999699	0.580115	0.827326	0.911773	0.911773	0.53541	0.999538	0.981159	0.99671	0.999967
Dr.9827.1.S1_at	prom1b	prom1b	prom1b	0.29597	0.11081	0.498893	0.138097	-0.303177	0.751553	-0.405177	-0.150047	0.0193	0.0155967	0.149627	0.289194	0.507759	0.0390429	0.6066	0.253917	0.00632052	0.257367	0.493394	0.937735	0.94705	0.798814	1	1	1	1	1	1	1	1	1	1	1	0.999896	0.999699	0.43993	0.864749	0.873941	0.873941	0.677205	0.999538	0.994275	0.996965	0.999967
Dr.7212.1.S1_at	nae1	nae1	nae1	0.1488	-0.144917	0.15109	0.805257	0.25731	0.435297	-0.64879	-0.09779	0.144257	0.0178267	-0.0248233	0.570758	0.50812	0.40834	5.47392e-05	0.185413	0.252873	0.0286489	0.679863	0.492592	0.943935	0.890116	1	1	1	0.854861	1	1	1	1	1	1	1	0.999896	0.999699	0.789047	0.0174462	0.842724	0.842724	0.53541	0.999538	0.979553	0.996724	0.999967
Dr.11333.1.S1_at	NA	selenof	selenof	0.12609	0.163633	0.268327	0.801513	0.216027	0.534387	-0.426627	-0.114263	0.36917	-0.201333	-0.02173	0.721643	0.508215	0.320605	0.000137804	0.131119	0.285688	0.159258	0.696453	0.164211	0.506202	0.895196	1	1	1	1	1	1	1	1	1	1	1	0.999896	0.999699	0.73998	0.0279877	0.81431	0.81431	0.601193	0.999538	0.979553	0.99671	0.999967
Dr.1330.1.S1_at	sepp1a	selenop	selenop	0.125017	-0.08958	-0.637877	-0.13151	-0.0483933	-0.02494	0.729297	-0.217467	0.07698	-0.0790467	0.278107	0.556808	0.509904	0.00203059	0.30989	0.692053	0.914845	0.126312	0.152689	0.558942	0.615332	0.353991	1	1	1	1	1	1	1	1	1	1	1	0.999896	0.999699	0.13721	0.68336	0.961196	0.961196	0.579909	0.999538	0.979553	0.99671	0.999967
Dr.13015.1.S1_at	lgals2a	lgals2a	lgals2a	0.574407	0.11734	0.00651667	0.628843	0.79416	0.669953	0.0288333	0.101883	0.500483	-0.02138	-0.09881	0.0461808	0.510475	0.968026	0.00307714	0.000882106	0.0132124	0.912426	0.727994	0.0340436	0.934145	0.671254	1	1	1	1	1	1	1	1	1	1	1	0.999896	0.999699	0.994479	0.111449	0.327996	0.327996	0.977206	0.999538	0.979553	0.99671	0.999967
Dr.10283.1.A1_at	bnip3lb	bnip3lb	bnip3lb	0.139133	-0.105493	-0.1318	-0.166433	-0.0830967	-0.336853	1.17264	-0.0926433	0.106747	0.05768	0.0166033	0.474509	0.510605	0.445851	0.276696	0.569883	0.462797	0.0297397	0.566013	0.458843	0.671583	0.95163	1	1	1	1	1	1	1	1	1	1	1	0.999896	0.999699	0.806622	0.65952	0.943498	0.943498	0.53541	0.999538	0.979553	0.99671	0.999967
Dr.4188.2.S1_at	rtn1a	rtn1a	rtn1a	-0.0474	0.0850667	0.146633	-0.621353	0.0706333	0.0271867	0.278733	0.08054	-0.200083	0.156443	-0.0577333	0.785894	0.511186	0.269136	0.00449107	0.576117	0.843303	0.0337135	0.528347	0.2737	0.338692	0.668001	1	1	1	1	1	1	1	1	1	1	1	0.999896	0.999699	0.708741	0.124799	0.944406	0.944406	0.53541	0.999538	0.979553	0.99671	0.999967
Dr.22774.1.A1_at	pclob	pclob	pclob	0.03814	-0.125793	0.473953	-0.649587	0.07795	-0.306693	0.998233	0.470867	-0.487307	0.544243	0.4139	0.880049	0.511781	0.106906	0.0219643	0.776266	0.389689	0.0871662	0.0620587	0.195374	0.127476	0.0563787	1	1	1	1	1	1	1	1	1	1	1	0.999896	0.999699	0.566297	0.244357	0.969526	0.969526	0.547913	0.999538	0.979553	0.99671	0.999967
Dr.14184.1.A1_at	NA	N/A	N/A	0.0166433	-0.10206	0.360313	-0.636753	-0.0260967	-0.3907	0.207527	0.0818267	-0.28123	0.493053	0.250717	0.920698	0.513456	0.100728	0.0253274	0.87646	0.0687837	0.372847	0.717204	0.300499	0.0751591	0.514258	1	1	1	1	1	1	1	1	1	1	1	0.999896	0.999699	0.562084	0.25886	0.982887	0.982887	0.74607	0.999538	0.979553	0.99671	0.999967
Dr.4576.1.S1_at	tia1	tia1	tia1	-0.233033	0.13917	-0.0719667	0.0912633	-0.0171067	0.176103	-0.770313	-0.00868	-0.00924333	-0.126657	-0.11561	0.281389	0.514323	0.699243	0.633037	0.906738	0.498137	0.0146964	0.963056	0.958815	0.417905	0.718046	1	1	1	1	1	1	1	1	1	1	1	0.999896	0.999699	0.91071	0.875114	0.986639	0.986639	0.53541	0.999538	0.996171	0.99671	0.999967
Dr.9515.1.A1_at	coro1a	coro1a	coro1a	0.406563	0.12218	0.441683	0.93609	0.61067	0.69748	0.509347	0.0557033	0.42037	-0.0582667	0.17378	0.0173645	0.514642	0.0222881	0.000191268	0.00247136	0.0126687	0.0103651	0.752284	0.0403833	0.799964	0.412049	1	1	1	1	1	1	1	1	1	1	1	0.999896	0.999699	0.373609	0.0323001	0.434367	0.434367	0.53541	0.999538	0.979553	0.99671	0.999967
Dr.6645.1.S1_at	rer1	rer1	rer1	0.08692	0.13115	0.647893	0.447317	-0.0855867	0.39616	-0.324487	0.2582	0.4544	-0.159003	-0.150243	0.649046	0.516286	0.00102955	0.00933785	0.554153	0.0710844	0.213549	0.282614	0.0635263	0.323712	0.514604	1	1	1	1	1	1	1	1	1	1	1	0.999896	0.999699	0.0855242	0.170183	0.941279	0.941279	0.642176	0.999538	0.979553	0.99671	0.999967
Dr.26301.1.A1_at	NA	utrn	utrn	-0.248477	-0.133647	-0.208863	-0.493927	-0.286837	-0.391017	0.667	-0.0690633	-0.07904	-0.0600633	0.28403	0.118031	0.516864	0.164813	0.0032888	0.0829168	0.227146	0.00903744	0.611376	0.565347	0.724961	0.293102	1	1	1	1	1	1	1	1	1	1	1	0.999896	0.999699	0.625272	0.112138	0.799611	0.799611	0.53541	0.999538	0.979553	0.99671	0.999967
Dr.21289.1.A1_at	wu:fb99h12	lamc1	lamc1	0.104533	-0.09003	0.122483	0.604683	0.0250933	-0.112807	0.08173	0.0460433	0.187677	0.07464	-0.0596267	0.558604	0.517373	0.411711	0.00174612	0.846713	0.424215	0.522423	0.728006	0.3279	0.638997	0.668688	1	1	1	1	1	1	1	1	1	1	1	0.999896	0.999699	0.79086	0.087682	0.979023	0.979023	0.831585	0.999538	0.979553	0.99671	0.999967
Dr.20108.1.S1_at	qars	qars1	qars1	-0.0131667	0.1211	-0.00372333	0.25757	0.243773	0.486447	-0.624587	0.159423	0.182957	-0.284857	-0.26844	0.946203	0.517534	0.978599	0.240259	0.158885	0.0702622	0.0366802	0.461717	0.206803	0.189142	0.204689	1	1	1	1	1	1	1	1	1	1	1	0.999896	0.999699	0.996773	0.625187	0.83126	0.83126	0.53541	0.999538	0.979553	0.99671	0.999967
Dr.11310.2.S1_at	tuba1b	tuba1b	tuba1b	-0.2458	0.129353	0.14645	0.758993	0.311147	0.346273	-0.48278	0.04163	0.329553	-0.187143	0.0340967	0.373943	0.518701	0.441663	0.00232981	0.0781381	0.101774	0.145482	0.772156	0.299852	0.239173	0.905121	1	1	1	1	1	1	1	1	1	1	1	0.999896	0.999699	0.804783	0.100856	0.799066	0.799066	0.589386	0.999538	0.979553	0.99671	0.999967
Dr.14097.1.S1_at	mbpb	mbpb	mbpb	0.280727	-0.100367	-0.0607567	0.0319467	0.0110467	-0.303623	0.95666	-0.05557	-0.19382	-0.0990567	0.26653	0.21553	0.519801	0.676726	0.803411	0.93437	0.500631	0.0225786	0.735946	0.218982	0.521045	0.0915288	1	1	1	1	1	1	1	1	1	1	1	0.999896	0.999699	0.904808	0.941321	0.990001	0.990001	0.53541	0.999538	0.979553	0.99671	0.999967
Dr.18845.1.S2_at	dmbx1a	dmbx1a	dmbx1a	0.0619933	-0.14831	0.36559	-0.616507	0.0537033	-0.111877	0.21113	0.12533	-0.682027	0.36309	-0.0880733	0.752416	0.521164	0.0472102	0.0241131	0.729071	0.592229	0.362561	0.609739	0.101805	0.375013	0.850278	1	1	1	1	1	1	1	1	1	1	1	0.999896	0.999699	0.463407	0.254283	0.9667	0.9667	0.73982	0.999538	0.979553	0.99671	0.999967
Dr.539.1.S1_at	rx2	rx2	rx2	-0.259693	-0.0921867	-0.682053	-0.583463	-0.253333	-0.447437	-0.27783	0.22203	-0.25783	-0.174997	-0.0211667	0.304732	0.522768	0.00438955	0.00671117	0.0783276	0.0189115	0.136405	0.369551	0.13788	0.218652	0.879548	1	1	1	1	1	1	1	1	1	1	1	0.999896	0.999699	0.205044	0.149234	0.799066	0.799066	0.584305	0.999538	0.979553	0.99671	0.999967
Dr.3505.1.S1_at	sdprb	cavin2b	cavin2b	-0.138113	0.117363	-0.658037	0.0674467	-0.19467	-0.12178	0.25423	-0.15963	-0.0209467	-0.191963	0.08543	0.46887	0.52315	0.00969493	0.684799	0.242046	0.688324	0.219811	0.321228	0.940619	0.210324	0.726318	1	1	1	1	1	1	1	1	1	1	1	0.999896	0.999699	0.270399	0.895912	0.866303	0.866303	0.649204	0.999538	0.994542	0.99671	0.999967
Dr.26524.1.S1_at	rcn1	rcn1	rcn1	-0.23677	0.111703	0.0198267	-0.204833	0.25641	0.39352	-0.946287	0.236123	-0.0242733	-0.08599	-0.18816	0.228629	0.524157	0.881318	0.228917	0.110946	0.241435	0.00993924	0.244244	0.869722	0.573034	0.258493	1	1	1	1	1	1	1	1	1	1	1	0.999896	0.999699	0.973859	0.613957	0.81328	0.81328	0.53541	0.999538	0.989895	0.99671	0.999967
Dr.18314.1.A1_at	smarca5	smarca5	smarca5	-0.29485	0.1818	0.616467	0.82796	0.50167	0.490427	-0.925273	0.253163	0.277173	0.11735	-0.0749233	0.509427	0.525524	0.0754585	0.000596083	0.0511166	0.310221	0.0352431	0.645523	0.574151	0.679805	0.829557	1	1	1	1	1	1	1	1	1	1	1	0.999896	0.999699	0.522356	0.0541223	0.788976	0.788976	0.53541	0.999538	0.979553	0.99671	0.999967
Dr.12466.1.A1_at	si:ch1073-155h21.2	pcare2	pcare2	-0.5057	0.149563	-0.79007	-0.203603	0.00471333	-0.01999	-0.279207	0.101867	-0.63548	-0.288277	-0.175	0.172934	0.525674	0.00102596	0.306306	0.968633	0.939544	0.150118	0.713495	0.0422314	0.245217	0.658128	1	1	1	1	1	1	1	1	1	1	1	0.999896	0.999699	0.0855242	0.681809	0.994347	0.994347	0.591838	0.999538	0.979553	0.99671	0.999967
Dr.10545.1.S1_at	rnf13	rnf13	rnf13	0.180817	-0.09585	-0.12876	-0.31278	-0.17493	0.0346633	0.67502	-0.30411	0.128033	0.16981	0.0879733	0.44684	0.525744	0.579647	0.126291	0.363563	0.87022	0.0228161	0.265967	0.440279	0.256349	0.821639	1	1	1	1	1	1	1	1	1	1	1	0.999896	0.999699	0.868789	0.486983	0.901253	0.901253	0.53541	0.999538	0.979553	0.99671	0.999967
Dr.12470.1.A1_at	prkcea	prkcea	prkcea	0.12107	0.10732	0.00958	-0.124487	-0.190143	-0.732623	0.48975	0.06107	-0.546803	-0.0401167	0.0193833	0.537281	0.526829	0.94473	0.416421	0.201318	0.0374277	0.2538	0.681574	0.0690151	0.885254	0.938229	1	1	1	1	1	1	1	1	1	1	1	0.999896	0.999699	0.98924	0.761748	0.850682	0.850682	0.674653	0.999538	0.979553	0.99671	0.999967
Dr.6763.2.S1_at	cnrip1a	cnrip1a	cnrip1a	-0.300347	-0.11271	0.0198433	-0.0998533	-0.17375	0.08956	-0.863957	0.384633	-0.1063	-0.05913	-0.16921	0.282775	0.527483	0.936784	0.54328	0.300158	0.792962	0.00141356	0.1003	0.592975	0.814854	0.627403	1	1	1	1	1	1	1	1	1	1	1	0.999896	0.999699	0.987762	0.831478	0.87872	0.87872	0.53541	0.999538	0.979553	0.99671	0.999967
Dr.10718.1.S1_at	neurod4	neurod4	neurod4	-0.212263	0.12843	0.181167	-0.631113	0.0635633	0.408657	-0.17549	0.153837	-0.348053	0.213813	-0.12174	0.188322	0.5275	0.394092	0.0101313	0.669067	0.162264	0.363485	0.400844	0.180794	0.33371	0.421802	1	1	1	1	1	1	1	1	1	1	1	0.999896	0.999699	0.784035	0.178578	0.95988	0.95988	0.739939	0.999538	0.979553	0.99671	0.999967
Dr.8125.1.S1_at	thrb	thrb	thrb	0.540593	-0.0964067	-0.444793	0.820787	0.04007	-0.270623	-0.10618	-0.0215433	0.204523	-0.13695	0.46458	0.0115299	0.528	0.0238701	0.0188103	0.879333	0.387097	0.665858	0.949704	0.429412	0.52881	0.0835105	1	1	1	1	1	1	1	1	1	1	1	0.999896	0.999699	0.381192	0.23004	0.98328	0.98328	0.890927	0.999538	0.979553	0.99671	0.999967
Dr.5406.1.A1_at	trip13	trip13	trip13	-0.17179	-0.0995167	0.0808767	-0.325003	-0.3206	0.44571	-0.752823	-0.419937	0.217277	-0.14327	0.0834367	0.342523	0.528631	0.690138	0.0706563	0.0873053	0.133324	0.00976278	0.0620833	0.254951	0.373536	0.75915	1	1	1	1	1	1	1	1	1	1	1	0.999896	0.999699	0.908608	0.384896	0.799611	0.799611	0.53541	0.999538	0.979553	0.99671	0.999967
Dr.21660.1.A1_at	NA	N/A	N/A	-0.10947	-0.154737	0.625203	0.79288	0.408147	0.351367	-0.711563	0.246507	0.59129	-0.00122	-0.0242367	0.703896	0.529301	0.0122286	0.000189793	0.0246684	0.4689	0.0775896	0.425616	0.0341427	0.995643	0.930824	1	1	1	1	1	1	1	1	1	1	1	0.999896	0.999699	0.297932	0.0323001	0.725868	0.725868	0.544202	0.999538	0.979553	0.999688	0.999967
Dr.10739.2.S1_a_at	adcyap1b	adcyap1b	adcyap1b	0.336583	-0.126263	0.511067	0.77242	-0.12494	-0.149623	0.137767	0.192403	0.317877	0.323977	0.08691	0.188231	0.529638	0.0130371	0.00059552	0.368026	0.527888	0.470638	0.286296	0.157081	0.173981	0.763096	1	1	1	1	1	1	1	1	1	1	1	0.999896	0.999699	0.305247	0.0541223	0.902798	0.902798	0.803481	0.999538	0.979553	0.99671	0.999967
Dr.11661.1.S1_at	ypel3	ypel3	ypel3	-0.136127	-0.111437	-0.288327	-0.896107	-0.0640133	0.253047	0.131483	-0.02162	-0.43423	0.181547	0.0236867	0.741765	0.530555	0.215645	0.00120433	0.724397	0.518378	0.829604	0.949178	0.127171	0.456716	0.974521	1	1	1	1	1	1	1	1	1	1	1	0.999896	0.999699	0.669593	0.0740473	0.965062	0.965062	0.952359	0.999538	0.979553	0.99671	0.999967
Dr.25148.2.A1_at	amd1	amd1	amd1	0.223853	-0.101317	-0.15828	0.728237	0.0495333	-0.46208	0.36175	0.0979667	0.0795333	0.157967	-0.0210267	0.274339	0.533404	0.322207	0.00102905	0.791863	0.200401	0.412003	0.389668	0.61717	0.447082	0.970692	1	1	1	1	1	1	1	1	1	1	1	0.999896	0.999699	0.740357	0.0693073	0.970619	0.970619	0.76653	0.999538	0.980248	0.99671	0.999967
Dr.23470.1.S1_s_at	mafbb	mafbb	mafbb	0.0936067	0.12432	0.619557	0.322283	0.530773	-0.0594733	0.472003	0.236083	0.154343	-0.00885333	-0.498897	0.534487	0.533607	0.00644383	0.0645248	0.00130329	0.678506	0.0118322	0.302946	0.435652	0.944538	0.092636	1	1	1	1	1	1	1	1	1	1	1	0.999896	0.999699	0.23795	0.36972	0.35335	0.35335	0.53541	0.999538	0.979553	0.996724	0.999967
Dr.24981.1.S1_at	snrnp40	snrnp40	snrnp40	-0.0586967	0.121513	0.0697833	0.27945	0.462867	0.399557	-0.87522	0.0302233	0.178043	-0.105683	-0.22557	0.837482	0.534048	0.795276	0.0524849	0.0167639	0.332769	0.0159178	0.90402	0.533001	0.577671	0.292482	1	1	1	1	1	1	1	1	1	1	1	0.999896	0.999699	0.94815	0.342236	0.690769	0.690769	0.53541	0.999538	0.979553	0.99671	0.999967
Dr.11147.1.S1_at	LOC100150046	N/A	N/A	-0.18184	0.146413	-0.957093	0.152823	0.0919533	-0.37452	0.422407	0.07073	-0.11654	0.0418	-0.0419467	0.497745	0.534486	0.000881023	0.513417	0.777566	0.0254269	0.16708	0.782533	0.598932	0.844402	0.918347	1	1	1	1	1	1	1	1	1	1	1	0.999896	0.999699	0.0809349	0.819336	0.969986	0.969986	0.609771	0.999538	0.979553	0.99671	0.999967
Dr.10330.1.S1_at	cry2b	cry3b	cry3b	-0.458447	0.170647	-0.0102567	-1.024	-0.04018	1.04587	-1.45704	0.119173	-0.600157	0.0914533	0.120293	0.0952313	0.53491	0.944548	9.48558e-05	0.841004	0.297997	0.111579	0.486865	0.0425623	0.559023	0.873216	1	1	1	1	1	1	1	1	1	1	1	0.999896	0.999699	0.98924	0.0235692	0.978539	0.978539	0.562654	0.999538	0.979553	0.99671	0.999967
Dr.3498.1.S1_at	mat1a	mat1a	mat1a	0.265673	-0.115937	-0.628223	0.105483	-0.1275	-0.141453	-0.418233	0.136243	0.552457	-0.12512	0.491093	0.270204	0.535187	0.00803992	0.599271	0.488206	0.52589	0.279695	0.595286	0.0668103	0.606387	0.278697	1	1	1	1	1	1	1	1	1	1	1	0.999896	0.999699	0.258543	0.86066	0.930248	0.930248	0.693702	0.999538	0.979553	0.99671	0.999967
Dr.15279.1.S1_s_at	trpc4apb	trpc4apb	trpc4apb	0.290947	-0.0900467	-0.10342	-0.316443	-0.204777	0.495823	0.613083	-0.02096	-0.03507	0.210597	0.305587	0.143456	0.536632	0.703968	0.0456824	0.233235	0.0192687	0.0392736	0.860713	0.862699	0.218367	0.466061	1	1	1	1	1	1	1	1	1	1	1	0.999896	0.999699	0.912505	0.321063	0.865786	0.865786	0.53541	0.999538	0.989895	0.99671	0.999967
Dr.218.1.A1_at	farsb	farsb	farsb	-0.0210833	0.0880067	-0.00224333	0.490277	0.193203	0.329077	-0.64044	-0.0344133	0.129143	-0.130877	-0.07436	0.906214	0.537494	0.989095	0.00285401	0.243645	0.253128	0.00500958	0.874968	0.474338	0.384185	0.575876	1	1	1	1	1	1	1	1	1	1	1	0.999896	0.999699	0.997511	0.108691	0.866988	0.866988	0.53541	0.999538	0.979553	0.99671	0.999967
Dr.18845.1.S1_at	dmbx1a	dmbx1a	dmbx1a	-0.0180133	-0.150817	0.0407467	-0.266023	-0.125623	-0.190603	-0.11335	0.197203	-0.637637	-0.01333	-0.185457	0.929058	0.539081	0.847496	0.223695	0.322602	0.235381	0.56362	0.310345	0.0237221	0.965519	0.502065	1	1	1	1	1	1	1	1	1	1	1	0.999896	0.999699	0.963831	0.607873	0.890598	0.890598	0.848924	0.999538	0.979553	0.998677	0.999967
Dr.15277.1.A1_at	NA	N/A	N/A	-0.0535633	-0.151987	0.267017	-0.125783	0.182533	-0.330013	0.675907	0.281113	-0.30118	0.204123	0.03703	0.74079	0.539199	0.111315	0.489134	0.297945	0.210389	0.021305	0.284135	0.261349	0.34813	0.817077	1	1	1	1	1	1	1	1	1	1	1	0.999896	0.999699	0.570186	0.803584	0.878542	0.878542	0.53541	0.999538	0.979553	0.99671	0.999967
Dr.22952.1.A1_at	wu:fj63c06	N/A	N/A	-0.108553	-0.127543	0.36092	-0.640303	-0.01022	-0.0923767	0.120083	0.342007	-0.172173	0.349563	-0.171107	0.546868	0.540215	0.0898	0.00443161	0.943428	0.564874	0.506375	0.0523812	0.503966	0.216708	0.443322	1	1	1	1	1	1	1	1	1	1	1	0.999896	0.999699	0.544642	0.124476	0.991475	0.991475	0.824873	0.999538	0.979553	0.99671	0.999967
Dr.9798.1.A1_at	yars	yars1	yars1	0.0524233	0.136787	0.470223	0.908517	0.281877	0.43023	-0.90507	0.23389	0.180673	0.13594	0.18051	0.833782	0.540409	0.0260037	0.000914	0.0463443	0.25946	0.122178	0.631919	0.589674	0.68118	0.418751	1	1	1	1	1	1	1	1	1	1	1	0.999896	0.999699	0.39161	0.0651778	0.788976	0.788976	0.576212	0.999538	0.979553	0.99671	0.999967
Dr.5522.1.S1_at	nolc1	nolc1	nolc1	-0.176127	0.10648	0.702177	0.251537	0.509383	0.248913	-0.54653	0.140223	0.10057	-0.0163933	-0.00793667	0.635082	0.542768	0.0019202	0.202943	0.0092456	0.357101	0.270851	0.560866	0.514251	0.946793	0.98216	1	1	1	1	1	1	1	1	1	1	1	0.999896	0.999699	0.132104	0.584428	0.613936	0.613936	0.687244	0.999538	0.979553	0.996965	0.999967
Dr.16559.2.S1_at	dgcr6	dgcr6	dgcr6	-0.00655	0.113403	-0.0524833	0.0470867	-0.59598	0.136887	-0.0251533	-0.178257	-0.152697	-0.218217	-0.469783	0.978564	0.544997	0.757588	0.743334	0.00153394	0.570497	0.857979	0.27469	0.373372	0.104245	0.0747404	1	1	1	1	1	1	1	1	1	1	1	0.999896	0.999699	0.934464	0.92008	0.35335	0.35335	0.962645	0.999538	0.979553	0.99671	0.999967
Dr.14866.1.A1_at	gnsa	gnsa	gnsa	-0.171183	-0.136577	0.190657	-0.417447	0.00936667	0.05716	0.781007	0.116903	-0.00255333	0.46174	0.123527	0.544749	0.546228	0.571994	0.0598874	0.957503	0.826186	0.0118821	0.699235	0.994173	0.0130047	0.772399	1	1	1	1	1	1	1	1	1	1	1	0.999896	0.999699	0.866023	0.359993	0.992401	0.992401	0.53541	0.999538	0.999053	0.99671	0.999967
Dr.23871.1.S1_at	mtx2	mtx2	mtx2	-0.0859267	0.0870467	0.0235967	-0.012	-0.20131	0.267687	-0.588987	-0.102667	0.08093	-0.201237	-0.158253	0.673181	0.546241	0.894028	0.929391	0.16302	0.186935	0.0116212	0.485079	0.647552	0.321972	0.482104	1	1	1	1	1	1	1	1	1	1	1	0.999896	0.999699	0.977049	0.978059	0.836496	0.836496	0.53541	0.999538	0.981159	0.99671	0.999967
Dr.17635.1.A1_at	col28a1	col28a1a	col28a1a	-0.181373	0.0736133	-0.4404	0.672013	0.0770067	-0.0741033	-0.0388733	-0.0757333	0.26904	-0.13299	-0.00556	0.486849	0.5466	0.0127836	0.00462895	0.75605	0.736032	0.845374	0.562417	0.240441	0.493032	0.981676	1	1	1	1	1	1	1	1	1	1	1	0.999896	0.999699	0.302975	0.125036	0.969515	0.969515	0.958411	0.999538	0.979553	0.99671	0.999967
Dr.4718.1.S1_at	nup50	nup50	nup50	-0.301247	0.116823	0.316507	0.440287	0.39356	0.17328	-0.675013	0.322803	0.07912	0.00313667	-0.233797	0.381603	0.546774	0.12088	0.0058676	0.0525204	0.648196	0.0447284	0.462469	0.690173	0.990523	0.167668	1	1	1	1	1	1	1	1	1	1	1	0.999896	0.999699	0.583823	0.139334	0.788976	0.788976	0.53541	0.999538	0.981159	0.999611	0.999967
Dr.2877.1.A1_at	si:ch211-76l23.4	si:ch211-76l23.4	si:ch211-76l23.4	0.147343	-0.18465	-0.49302	-0.00452	-0.0416633	0.0634267	-0.80135	-0.533597	0.0911933	-0.260543	-0.0579033	0.654246	0.547066	0.0195841	0.986468	0.900334	0.692314	0.00186971	0.0981065	0.833706	0.413507	0.931137	1	1	1	1	1	1	1	1	1	1	1	0.999896	0.999699	0.357061	0.996059	0.98583	0.98583	0.53541	0.999538	0.988698	0.99671	0.999967
Dr.26504.1.S1_at	abcf1	abcf1	abcf1	0.00226667	0.09234	0.109247	0.342533	0.212477	0.33234	-0.700577	0.04439	0.232357	0.0143867	0.19062	0.990562	0.547705	0.485758	0.0277109	0.114187	0.172144	0.0175272	0.739132	0.193537	0.921664	0.549493	1	1	1	1	1	1	1	1	1	1	1	0.999896	0.999699	0.824394	0.267876	0.81328	0.81328	0.53541	0.999538	0.979553	0.99671	0.999967
Dr.11758.1.A1_at	NA	nsfl1c	nsfl1c	-0.132713	0.150267	0.24495	0.592477	0.162223	0.408163	-0.567633	-0.0571	-0.02021	0.0193333	0.08045	0.610803	0.548062	0.164592	0.000424659	0.368891	0.217051	0.0318129	0.801817	0.924568	0.928387	0.759428	1	1	1	1	1	1	1	1	1	1	1	0.999896	0.999699	0.6248	0.0460548	0.904107	0.904107	0.53541	0.999538	0.993804	0.99671	0.999967
Dr.15690.2.S1_x_at	sltm	sltm	sltm	0.217523	0.1073	0.240017	-0.5898	-0.369363	-0.211167	0.431717	0.0681667	-0.671943	0.133913	0.146323	0.426341	0.548272	0.273523	0.00212861	0.0595367	0.330234	0.0549865	0.759111	0.0466815	0.662898	0.611427	1	1	1	1	1	1	1	1	1	1	1	0.999896	0.999699	0.710361	0.0970826	0.788976	0.788976	0.53541	0.999538	0.979553	0.99671	0.999967
Dr.20067.2.A1_at	NA	calr3b	calr3b	0.0290833	0.200203	0.486087	0.629793	0.46868	0.74581	-0.933107	-0.05458	0.300947	-0.0684267	-0.00755667	0.942215	0.54853	0.119209	0.0353235	0.0183143	0.232286	0.105623	0.912516	0.460969	0.863386	0.981209	1	1	1	1	1	1	1	1	1	1	1	0.999896	0.999699	0.582349	0.29139	0.69196	0.69196	0.561306	0.999538	0.979553	0.99671	0.999967
Dr.23788.5.S1_a_at	postnb	postnb	postnb	0.124973	0.248033	-0.51564	0.181417	-0.385357	-0.21465	-0.73791	0.0257733	0.00384	-0.19496	-0.0205333	0.800875	0.549063	0.271313	0.59408	0.255845	0.460943	0.0126673	0.969407	0.993182	0.516406	0.983483	1	1	1	1	1	1	1	1	1	1	1	0.999896	0.999699	0.709347	0.857918	0.874402	0.874402	0.53541	0.999538	0.999049	0.99671	0.999967
Dr.20571.1.S1_at	hsd17b12b	hsd17b12b	hsd17b12b	-0.06398	0.0902733	0.20912	0.610937	-0.01711	0.154663	-0.32329	-0.00598667	0.0573833	-0.11477	0.0282633	0.785561	0.549571	0.258466	0.00461443	0.917444	0.569963	0.0554178	0.97527	0.749919	0.553759	0.946198	1	1	1	1	1	1	1	1	1	1	1	0.999896	0.999699	0.703402	0.125036	0.987306	0.987306	0.53541	0.999538	0.981159	0.99671	0.999967
Dr.17142.1.A1_at	bace1	N/A	N/A	-0.448707	-0.11279	0.330513	-0.12457	0.13511	0.265413	-0.205313	0.281543	-0.626573	0.0944233	0.0977633	0.0510351	0.549686	0.0708303	0.525652	0.411631	0.395409	0.448034	0.0653317	0.0149336	0.691385	0.71822	1	1	1	1	1	1	1	1	1	1	1	0.999896	0.999699	0.515359	0.824408	0.914167	0.914167	0.789099	0.999538	0.979553	0.99671	0.999967
Dr.25415.1.S1_at	si:ch211-251p5.5	ptp4a3b	ptp4a3b	0.195847	0.139057	0.0904867	-0.257333	-0.12158	0.8095	0.46663	0.0115133	-0.37433	0.187447	0.145983	0.662574	0.550831	0.756545	0.131449	0.686539	0.0283014	0.243936	0.965583	0.130764	0.323654	0.802991	1	1	1	1	1	1	1	1	1	1	1	0.999896	0.999699	0.93362	0.493365	0.961196	0.961196	0.666463	0.999538	0.979553	0.99671	0.999967
Dr.7496.1.A1_at	syncripl	syncripl	syncripl	0.0145633	0.0972767	0.430487	0.347023	0.335927	0.16018	-0.587253	0.14624	-0.0609067	-0.12388	0.0612233	0.957344	0.55164	0.0251574	0.0705507	0.0581285	0.512032	0.0273335	0.573288	0.713253	0.564781	0.854649	1	1	1	1	1	1	1	1	1	1	1	0.999896	0.999699	0.389917	0.384704	0.788976	0.788976	0.53541	0.999538	0.981159	0.99671	0.999967
Dr.6885.1.A1_at	wu:fe14d06	acsl1b	acsl1b	0.590457	-0.131943	-0.10143	0.434427	0.02376	0.229807	-0.402673	0.34523	-0.0154233	0.133103	0.0703767	0.0166155	0.556076	0.58999	0.0139381	0.859421	0.171444	0.352659	0.0471685	0.947291	0.56217	0.844195	1	1	1	1	1	1	1	1	1	1	1	0.999896	0.999699	0.871948	0.203621	0.979485	0.979485	0.735221	0.999538	0.995455	0.99671	0.999967
Dr.9894.1.A1_at	wu:fk56b02	N/A	N/A	-0.543577	-0.0952433	0.121483	-1.07037	-0.0659167	0.0275167	-0.85144	-0.00917	-0.412343	-0.0233233	0.07828	0.024131	0.557102	0.409186	9.51798e-05	0.708601	0.866874	0.00195456	0.978386	0.103892	0.87638	0.730225	1	1	1	1	1	1	1	1	1	1	1	0.999896	0.999699	0.789408	0.0235692	0.962392	0.962392	0.53541	0.999538	0.979553	0.99671	0.999967
Dr.17767.2.A1_at	gemin5	gemin5	gemin5	-0.0794333	-0.08056	0.334417	0.56312	0.446093	0.546533	-0.705347	0.108893	0.136993	-0.0617833	0.16286	0.756249	0.557736	0.0309735	0.00147831	0.0333367	0.172548	0.0318231	0.561752	0.480349	0.698264	0.508989	1	1	1	1	1	1	1	1	1	1	1	0.999896	0.999699	0.414896	0.081868	0.772796	0.772796	0.53541	0.999538	0.979553	0.99671	0.999967
Dr.22947.1.A1_at	ankha	ankha	ankha	0.02464	-0.109743	-0.948307	0.193583	0.128067	-1.34109	1.27241	-0.132653	-0.28125	0.00625667	0.200333	0.903538	0.557928	0.000501489	0.361672	0.398397	0.0624488	0.109631	0.381728	0.192526	0.969164	0.598919	1	1	1	1	1	1	1	1	1	1	1	0.999896	0.999699	0.0540121	0.72255	0.910384	0.910384	0.561801	0.999538	0.979553	0.998677	0.999967
Dr.24327.1.S1_at	cmpk	cmpk	cmpk	0.00892333	0.118897	0.554713	0.968963	0.292157	0.295227	-0.779063	0.13978	0.283603	0.04614	-0.14291	0.979375	0.55918	0.0721707	3.44495e-05	0.172336	0.480902	0.0662364	0.698341	0.377649	0.89052	0.536823	1	1	1	0.537998	1	1	1	1	1	1	1	0.999896	0.999699	0.515359	0.0141578	0.839976	0.839976	0.536375	0.999538	0.979553	0.99671	0.999967
Dr.18577.1.S2_at	cdk8	cdk8	cdk8	0.0791433	0.121253	1.0244	0.55219	0.559067	0.685137	-0.743303	0.158347	0.320337	0.0780767	0.15593	0.827962	0.561006	0.000650092	0.00259504	0.00732229	0.245656	0.0614768	0.527874	0.189584	0.790547	0.606404	1	1	1	1	1	1	1	1	1	1	1	0.999896	0.999699	0.0662625	0.105776	0.590052	0.590052	0.53541	0.999538	0.979553	0.99671	0.999967
Dr.24995.5.A1_at	phgdh	phgdh	phgdh	0.08738	0.12287	-0.184177	0.69474	-0.16526	0.31039	-0.66344	0.0425267	0.340927	0.00620333	-0.0800467	0.795914	0.56156	0.288353	0.000714158	0.368709	0.284594	0.00555657	0.904522	0.119132	0.982356	0.79899	1	1	1	1	1	1	1	1	1	1	1	0.999896	0.999699	0.724538	0.0590106	0.903946	0.903946	0.53541	0.999538	0.979553	0.999286	0.999967
Dr.12054.1.A1_at	si:dkeyp-75h12.2	tesk1b	tesk1b	0.116337	0.0728767	-0.287047	0.289483	-0.122057	-0.688633	0.0797733	-0.238393	-0.175797	-0.0604133	0.12408	0.464388	0.561698	0.0640521	0.0647499	0.382	0.0113758	0.542048	0.125721	0.206019	0.685527	0.444327	1	1	1	1	1	1	1	1	1	1	1	0.999896	0.999699	0.504312	0.370355	0.909241	0.909241	0.838579	0.999538	0.979553	0.99671	0.999967
Dr.322.2.A1_a_at	NA	N/A	N/A	0.113313	-0.101173	-0.3964	0.8165	0.473257	-0.39337	0.150493	-0.0592067	0.261023	-0.273683	0.00629333	0.522097	0.563938	0.0749692	0.000196475	0.0468741	0.122424	0.545532	0.821265	0.141742	0.200317	0.978992	1	1	1	1	1	1	1	1	1	1	1	0.999896	0.999699	0.520122	0.0323001	0.788976	0.788976	0.840092	0.999538	0.979553	0.99671	0.999967
Dr.4528.1.S1_at	ptprn2	ptprn2	ptprn2	0.156613	-0.119357	-0.106287	-0.643997	-0.38124	0.245003	0.178537	0.0916667	-0.147567	0.480557	0.241807	0.512645	0.564925	0.682245	0.00879961	0.0519706	0.229102	0.292709	0.595128	0.482143	0.0313207	0.272216	1	1	1	1	1	1	1	1	1	1	1	0.999896	0.999699	0.906888	0.168823	0.788976	0.788976	0.701679	0.999538	0.979553	0.99671	0.999967
Dr.12870.1.A1_at	si:ch73-142c19.2	ptpdc1b	ptpdc1b	0.0307967	-0.23297	-0.709133	0.343243	0.53611	-0.391273	0.12219	0.381317	0.07785	0.108593	-0.09428	0.893212	0.565336	0.00959316	0.0414801	0.0181844	0.222296	0.518824	0.289458	0.780568	0.509767	0.656009	1	1	1	1	1	1	1	1	1	1	1	0.999896	0.999699	0.269454	0.310247	0.69196	0.69196	0.830342	0.999538	0.985071	0.99671	0.999967
Dr.16506.1.A1_at	NA	N/A	N/A	0.758737	-0.165253	0.72246	0.3284	0.15533	-0.741693	0.252367	-0.0749767	0.19408	-0.344607	-0.21555	0.0721179	0.566666	0.00323821	0.330184	0.431228	0.0398557	0.543611	0.800683	0.642225	0.303869	0.386906	1	1	1	1	1	1	1	1	1	1	1	0.999896	0.999699	0.173806	0.697575	0.917444	0.917444	0.839149	0.999538	0.981159	0.99671	0.999967
Dr.808.1.S1_at	h2afvb	h2az2b	h2az2b	-0.455667	-0.24275	-0.243387	0.03859	0.22756	0.22607	-0.40613	-0.00175667	0.86476	0.228967	-0.0227667	0.414011	0.567618	0.265771	0.834652	0.112062	0.448765	0.207928	0.996011	0.028705	0.318817	0.964478	1	1	1	1	1	1	1	1	1	1	1	0.999896	0.999699	0.707504	0.951919	0.81328	0.81328	0.638965	0.999538	0.979553	0.99671	0.999967
Dr.4339.1.A1_at	ylpm1	ylpm1	ylpm1	0.0122867	-0.0949167	0.71558	0.06208	0.0641067	0.04484	-0.465537	0.22702	-0.20738	0.265503	-0.0521433	0.932986	0.568555	0.000404087	0.66287	0.62205	0.864969	0.100427	0.304588	0.148074	0.120104	0.735818	1	1	1	1	1	1	1	1	1	1	1	0.999896	0.999699	0.0454002	0.887813	0.954556	0.954556	0.555828	0.999538	0.979553	0.99671	0.999967
Dr.18450.1.A1_at	zgc:123105	zgc:123105	zgc:123105	0.157597	0.12347	0.193557	-0.522173	-0.31902	-0.271447	0.87589	0.12421	-0.0835467	0.108593	0.05589	0.302182	0.568786	0.25307	0.00628417	0.0561388	0.395965	0.0223186	0.324981	0.673405	0.458223	0.746109	1	1	1	1	1	1	1	1	1	1	1	0.999896	0.999699	0.699999	0.145825	0.788976	0.788976	0.53541	0.999538	0.981159	0.99671	0.999967
Dr.14063.1.A1_at	eml2	eml2	eml2	0.255103	-0.0943167	0.618383	0.23437	0.408943	0.478473	0.236917	0.145737	0.156527	0.2706	-0.105367	0.067858	0.571259	0.00277049	0.287038	0.0221097	0.117661	0.162689	0.275234	0.320052	0.0753005	0.476267	1	1	1	1	1	1	1	1	1	1	1	0.999896	0.999699	0.160843	0.665867	0.706247	0.706247	0.605542	0.999538	0.979553	0.99671	0.999967
Dr.24858.1.S1_at	zgc:110540	zgc:110540	zgc:110540	-0.374	0.165987	-0.50315	-0.12679	0.117747	0.389793	-0.881893	0.187457	0.22695	0.0368133	-0.130743	0.352371	0.572782	0.13874	0.649396	0.519726	0.302997	0.00975455	0.578712	0.653171	0.908249	0.806309	1	1	1	1	1	1	1	1	1	1	1	0.999896	0.999699	0.600965	0.882264	0.933999	0.933999	0.53541	0.999538	0.981159	0.99671	0.999967
Dr.8341.1.S1_at	LOC559008	si:ch211-113g11.6	si:ch211-113g11.6	-0.11321	-0.104507	0.04511	-0.70461	-0.11741	-0.264937	0.05362	0.120953	-0.304477	0.218653	-0.09409	0.609207	0.574656	0.774889	0.000637458	0.549149	0.126276	0.685272	0.526009	0.114832	0.295457	0.630594	1	1	1	1	1	1	1	1	1	1	1	0.999896	0.999699	0.940538	0.0567526	0.94108	0.94108	0.898036	0.999538	0.979553	0.99671	0.999967
Dr.5351.1.A1_at	zgc:162200	zgc:162200	zgc:162200	0.00235667	-0.10453	1.17228	0.232767	-0.01163	0.432783	0.00213	0.287597	0.18088	0.232783	0.144967	0.9901	0.575044	2.37222e-05	0.0853404	0.948317	0.0613075	0.991467	0.122449	0.264515	0.197266	0.405661	1	1	0.37047	1	1	1	1	1	1	1	1	0.999896	0.999699	0.00771811	0.416433	0.991642	0.991642	0.997104	0.999538	0.979553	0.99671	0.999967
Dr.2741.1.S1_at	rbb4	rbbp4	rbbp4	0.157433	0.18536	0.35492	0.62948	0.22181	0.71395	-0.770173	0.137247	0.419693	-0.00815333	0.13217	0.717462	0.576287	0.201761	0.041919	0.176484	0.140333	0.125675	0.770876	0.417757	0.980628	0.754977	1	1	1	1	1	1	1	1	1	1	1	0.999896	0.999699	0.65916	0.311441	0.840032	0.840032	0.579909	0.999538	0.979553	0.999286	0.999967
Dr.4309.1.A1_at	ncapd2	ncapd2	ncapd2	-0.0716433	0.156877	-0.225627	0.125887	-0.295527	-0.173607	-0.628393	-0.0977767	0.297457	-0.308683	0.14744	0.801865	0.578203	0.497761	0.623618	0.207906	0.643852	0.0117912	0.835654	0.518978	0.177178	0.624676	1	1	1	1	1	1	1	1	1	1	1	0.999896	0.999699	0.83043	0.870957	0.850913	0.850913	0.53541	0.999538	0.979553	0.99671	0.999967
Dr.14671.1.S1_at	birc5a	birc5a	birc5a	-0.136773	0.17804	-0.255493	0.170467	-0.136923	0.214243	-0.607313	-0.01651	0.09884	0.00114333	0.00497667	0.679979	0.579501	0.431336	0.57459	0.324921	0.308617	0.0265531	0.969646	0.812209	0.997441	0.990006	1	1	1	1	1	1	1	1	1	1	1	0.999896	0.999699	0.801353	0.849334	0.890792	0.890792	0.53541	0.999538	0.986141	0.999781	0.999967
Dr.26347.1.A1_at	ppa1a	ppa1a	ppa1a	-0.286343	-0.0990667	0.20869	1.27211	-0.10531	-0.212353	0.485343	0.286527	0.228043	-0.188817	0.127643	0.380655	0.579889	0.142984	6.10523e-07	0.575881	0.560872	0.306501	0.0670131	0.278033	0.246359	0.819197	1	1	1	0.00953454	1	1	1	1	1	1	1	0.999896	0.999699	0.604159	0.000866776	0.944406	0.944406	0.710183	0.999538	0.979553	0.99671	0.999967
Dr.12675.1.S1_at	usp14	usp14	usp14	0.0858667	0.108527	0.141567	0.30229	0.110443	0.364953	-0.637683	-0.0424567	0.0822667	-0.28453	-0.0786133	0.678533	0.580368	0.421141	0.0590559	0.514459	0.226686	0.0305424	0.907362	0.766822	0.183196	0.64774	1	1	1	1	1	1	1	1	1	1	1	0.999896	0.999699	0.796075	0.357179	0.933506	0.933506	0.53541	0.999538	0.982527	0.99671	0.999967
Dr.1932.1.A1_at	txndc5	txndc5	txndc5	0.168923	-0.12467	0.0928733	0.79564	0.143643	0.559427	-0.240033	-0.20658	-0.0214967	0.01904	0.0556667	0.534717	0.581301	0.594345	0.000761756	0.29445	0.190569	0.268165	0.502171	0.916509	0.940336	0.786123	1	1	1	1	1	1	1	1	1	1	1	0.999896	0.999699	0.873797	0.0599637	0.878337	0.878337	0.685872	0.999538	0.993173	0.99671	0.999967
Dr.6617.1.A1_at	wu:fj99c09	N/A	N/A	-0.109543	-0.0882933	0.625	-0.369087	-0.093	0.636117	-0.425723	0.07057	-0.314703	0.309593	-0.01425	0.481602	0.582586	0.00401434	0.0850522	0.574293	0.209335	0.187136	0.717599	0.31956	0.298849	0.974897	1	1	1	1	1	1	1	1	1	1	1	0.999896	0.999699	0.192898	0.416433	0.944406	0.944406	0.625462	0.999538	0.979553	0.99671	0.999967
Dr.24146.1.S1_at	slc16a9b	slc16a9b	slc16a9b	0.21051	-0.103637	0.260487	-0.88874	-0.53933	-0.0549533	0.12894	0.12922	0.0437833	0.360213	-0.09243	0.421443	0.583852	0.120706	0.000224797	0.0193631	0.854997	0.606629	0.503167	0.804349	0.144521	0.705672	1	1	1	1	1	1	1	1	1	1	1	0.999896	0.999699	0.583823	0.0340841	0.69196	0.69196	0.868071	0.999538	0.98603	0.99671	0.999967
Dr.16255.1.A1_at	NA	N/A	N/A	0.00651333	0.107033	0.942977	0.666917	0.468937	0.03732	0.798467	0.101713	-0.07816	-0.105347	0.141023	0.962618	0.584198	0.000221081	0.000151782	0.0105395	0.898432	0.0122419	0.569177	0.673466	0.557469	0.605582	1	1	1	1	1	1	1	1	1	1	1	0.999896	0.999699	0.0322675	0.0292353	0.630635	0.630635	0.53541	0.999538	0.981159	0.99671	0.999967
Dr.3342.1.A1_at	tmem138	tmem138	tmem138	-0.784963	-0.0920167	0.113613	0.17471	-0.26536	-0.202937	0.26725	-0.188737	-0.315013	0.0871033	0.07088	0.00192449	0.584202	0.520793	0.229169	0.0750065	0.536207	0.280644	0.379572	0.352264	0.690435	0.856925	1	1	1	1	1	1	1	1	1	1	1	0.999896	0.999699	0.842175	0.613957	0.799066	0.799066	0.694306	0.999538	0.979553	0.99671	0.999967
Dr.486.1.S1_at	ppp1r14bb	ppp1r14bb	ppp1r14bb	-0.269187	-0.0980533	-0.84104	-0.06102	-0.0349967	0.11285	0.17432	0.22718	0.02904	-0.0706767	0.10018	0.0465092	0.584484	0.000679289	0.643524	0.814681	0.446164	0.367799	0.115604	0.862617	0.645191	0.592288	1	1	1	1	1	1	1	1	1	1	1	0.999896	0.999699	0.0675698	0.879412	0.975376	0.975376	0.743738	0.999538	0.989895	0.99671	0.999967
Dr.8581.1.S1_at	psme3	psme3	psme3	0.225733	0.113887	0.538717	0.726753	0.260683	0.366653	-0.528327	0.23328	0.44908	-0.0953367	-0.04931	0.517878	0.584601	0.0241275	0.00189793	0.10245	0.436519	0.135157	0.569094	0.186172	0.700307	0.7967	1	1	1	1	1	1	1	1	1	1	1	0.999896	0.999699	0.381396	0.090672	0.812937	0.812937	0.582894	0.999538	0.979553	0.99671	0.999967
Dr.14668.1.S1_at	gch2	gch2	gch2	0.07643	0.127543	0.11487	0.673267	0.12789	-0.0100033	-0.440097	-0.160743	0.389367	-0.36118	-0.270607	0.881408	0.584977	0.650055	0.012491	0.560822	0.975954	0.125747	0.337316	0.0443463	0.37114	0.848078	1	1	1	1	1	1	1	1	1	1	1	0.999896	0.999699	0.896337	0.194102	0.941603	0.941603	0.579909	0.999538	0.979553	0.99671	0.999967
Dr.20197.1.A1_at	slc43a2b	slc43a2b	slc43a2b	0.09777	0.185167	-0.0384633	-0.453887	-0.678393	-0.4175	1.26622	0.282727	-0.0219	0.354373	-0.175127	0.797131	0.586679	0.911596	0.0926046	0.0476768	0.464903	0.0038742	0.618174	0.946722	0.0943794	0.597412	1	1	1	1	1	1	1	1	1	1	1	0.999896	0.999699	0.981072	0.429409	0.788976	0.788976	0.53541	0.999538	0.995301	0.99671	0.999967
Dr.16954.1.A1_at	NA	N/A	N/A	-0.0691933	-0.0782833	-0.125663	-0.304513	-0.149967	-0.49463	0.962863	0.11708	-0.61354	0.545767	0.325437	0.769858	0.588459	0.572888	0.248437	0.468035	0.283976	0.0917783	0.533954	0.0438786	0.0730506	0.423337	1	1	1	1	1	1	1	1	1	1	1	0.999896	0.999699	0.866339	0.632626	0.925485	0.925485	0.552354	0.999538	0.979553	0.99671	0.999967
Dr.23253.1.A1_at	NA	kif21a	kif21a	-0.46868	-0.09509	0.265693	-0.638583	0.244053	0.49667	-0.594067	0.107413	-0.160417	0.0858467	0.0962233	0.0246441	0.590097	0.0965497	0.00129478	0.175398	0.299778	0.111865	0.402105	0.247497	0.594663	0.765068	1	1	1	1	1	1	1	1	1	1	1	0.999896	0.999699	0.554309	0.0760173	0.839976	0.839976	0.563545	0.999538	0.979553	0.99671	0.999967
Dr.3061.1.A1_at	NA	col14a1b	col14a1b	-0.0848133	-0.10259	-0.234563	-0.279373	-0.174017	-0.607787	-0.0158967	-0.0755233	0.15711	-0.07684	0.07501	0.610516	0.592285	0.182697	0.29916	0.355753	0.0109126	0.932992	0.676589	0.523097	0.685368	0.783718	1	1	1	1	1	1	1	1	1	1	1	0.999896	0.999699	0.643593	0.676484	0.900385	0.900385	0.983101	0.999538	0.979553	0.99671	0.999967
Dr.14064.1.S1_at	abi3bp	abi3bpb	abi3bpb	0.579947	-0.0723367	-0.08437	0.52593	0.1725	-0.564097	0.55329	-0.137273	0.77846	0.101863	-0.305853	0.0207643	0.593773	0.668514	0.0270047	0.487372	0.150353	0.0764281	0.413341	0.0214594	0.547126	0.397108	1	1	1	1	1	1	1	1	1	1	1	0.999896	0.999699	0.90313	0.264741	0.930248	0.930248	0.54402	0.999538	0.979553	0.99671	0.999967
Dr.16269.1.A1_at	zgc:158234	paxbp1	paxbp1	0.40263	0.0777433	0.680823	-0.0668633	0.236983	0.0751267	0.0342667	0.2228	-0.0612967	0.539037	0.308533	0.0367112	0.59456	0.00643796	0.593414	0.312716	0.708447	0.86789	0.137993	0.769186	0.00383546	0.203619	1	1	1	1	1	1	1	1	1	1	1	0.999896	0.999699	0.23795	0.857876	0.886813	0.886813	0.966195	0.999538	0.983128	0.99671	0.999967
Dr.9849.1.A1_at	nfil3-6	N/A	N/A	0.183127	0.11006	0.158297	0.1575	0.192943	-0.226307	1.81358	0.494713	0.0501367	0.491917	-0.0426033	0.435537	0.594973	0.501336	0.479373	0.398117	0.741896	0.0170249	0.0955009	0.909281	0.0842959	0.947965	1	1	1	1	1	1	1	1	1	1	1	0.999896	0.999699	0.832206	0.798376	0.910384	0.910384	0.53541	0.999538	0.992601	0.99671	0.999967
Dr.9928.1.S1_at	dap1b	dap1b	dap1b	-0.170033	-0.112467	-0.0224	-0.345433	0.0041	-0.0147	0.622267	-0.1314	0.0871333	-0.272967	-0.0192667	0.538908	0.594984	0.869001	0.0713324	0.976995	0.958941	0.00502056	0.619284	0.574803	0.194598	0.968069	1	1	1	1	1	1	1	1	1	1	1	0.999896	0.999699	0.969717	0.386536	0.995179	0.995179	0.53541	0.999538	0.979553	0.99671	0.999967
Dr.14331.1.S1_at	wars	wars1	wars1	-0.0869367	0.0986233	0.204513	0.7707	0.26259	0.50405	-0.65955	-0.19983	0.2079	0.0317967	-0.119637	0.783971	0.597663	0.362729	0.000127758	0.184706	0.11109	0.0670462	0.295538	0.40249	0.934524	0.766398	1	1	1	1	1	1	1	1	1	1	1	0.999896	0.999699	0.766068	0.0277111	0.842367	0.842367	0.537143	0.999538	0.979553	0.99671	0.999967
Dr.7873.1.S1_at	gpr85	gpr85	gpr85	-0.293767	-0.120933	0.524647	-0.72375	-0.213293	0.0204	-0.0537533	-0.02343	-0.588743	0.139413	0.214277	0.182094	0.59809	0.0177441	0.014748	0.148256	0.917463	0.727889	0.930721	0.126625	0.688136	0.179565	1	1	1	1	1	1	1	1	1	1	1	0.999896	0.999699	0.344612	0.207441	0.827642	0.827642	0.91315	0.999538	0.979553	0.99671	0.999967
Dr.18672.1.A1_at	panx1b	panx1b	panx1b	-0.204177	0.0766	0.00021	-0.652503	-0.00683333	0.0237133	0.155193	-0.244533	-0.285597	0.0806433	-0.340503	0.443472	0.598241	0.998877	0.00172225	0.965287	0.914543	0.572855	0.381194	0.0891702	0.73118	0.176951	1	1	1	1	1	1	1	1	1	1	1	0.999896	0.999699	0.999389	0.0871651	0.993604	0.993604	0.852601	0.999538	0.979553	0.99671	0.999967
Dr.25190.1.S1_at	ccna2	ccna2	ccna2	-0.0794567	0.142603	-0.262017	-0.363317	-0.149757	0.648923	-0.690883	0.04505	0.146497	0.210207	-0.1395	0.816379	0.598432	0.407886	0.229156	0.596073	0.0966683	0.0205134	0.941182	0.76647	0.523752	0.692009	1	1	1	1	1	1	1	1	1	1	1	0.999896	0.999699	0.789047	0.613957	0.947408	0.947408	0.53541	0.999538	0.982527	0.99671	0.999967
Dr.22794.1.A1_at	si:dkey-174m14.3	si:dkey-174m14.3	si:dkey-174m14.3	-0.0426667	-0.11678	0.364897	0.0562567	-0.456557	-0.597037	0.0261067	-0.148897	-0.157727	0.0207433	-0.183573	0.802438	0.598736	0.0236559	0.702561	0.00535789	0.0211321	0.899635	0.397	0.41588	0.899384	0.314152	1	1	1	1	1	1	1	1	1	1	1	0.999896	0.999699	0.379596	0.904294	0.531334	0.531334	0.973923	0.999538	0.979553	0.99671	0.999967
Dr.18825.1.S1_at	si:dkey-25o1.2	cxl34b.11	cxl34b.11	0.392063	-0.11438	-0.626633	-0.27998	-0.592623	-0.453607	-0.124357	-0.17933	0.145373	-0.28579	0.07279	0.390136	0.599543	0.02239	0.208449	0.00157232	0.0693725	0.520302	0.381373	0.606314	0.246882	0.933574	1	1	1	1	1	1	1	1	1	1	1	0.999896	0.999699	0.373609	0.591557	0.355385	0.355385	0.831124	0.999538	0.980248	0.99671	0.999967
Dr.25325.1.S1_at	hsd17b12b	hsd17b12b	hsd17b12b	0.230173	-0.102137	0.358837	1.10083	0.210103	0.199133	-0.187553	0.17288	0.236017	-0.107467	-0.0726167	0.423439	0.600254	0.0489501	7.1069e-06	0.267468	0.628726	0.19953	0.343477	0.273818	0.534863	0.800923	1	1	1	0.110989	1	1	1	1	1	1	1	0.999896	0.999699	0.466878	0.00554943	0.874402	0.874402	0.630653	0.999538	0.979553	0.99671	0.999967
Dr.5292.1.A1_at	dtwd1	dtwd1	dtwd1	-0.0272233	-0.10868	-0.241843	0.73984	0.17164	0.35734	-0.53078	-0.19146	0.271563	-0.0365533	0.252303	0.89861	0.600532	0.35702	0.00179256	0.200226	0.251397	0.0314723	0.208874	0.262854	0.837239	0.109497	1	1	1	1	1	1	1	1	1	1	1	0.999896	0.999699	0.762181	0.0883107	0.84979	0.84979	0.53541	0.999538	0.979553	0.99671	0.999967
Dr.20872.1.S1_at	psma6a	psma6a	psma6a	0.0724667	0.11462	0.30679	0.676077	0.00308333	0.439003	-0.37031	-0.0995833	0.165613	-0.25561	-0.26581	0.781971	0.602033	0.224422	0.00118828	0.988273	0.0760183	0.0629214	0.768726	0.629227	0.302882	0.243815	1	1	1	1	1	1	1	1	1	1	1	0.999896	0.999699	0.675807	0.0740473	0.997664	0.997664	0.53541	0.999538	0.980732	0.99671	0.999967
Dr.12852.1.S1_at	fkbp1b	fkbp1b	fkbp1b	-0.0315367	-0.0777933	-0.60721	-0.04945	-0.150357	0.10668	-0.222263	-0.12893	0.0418967	-0.11086	-0.0015	0.805441	0.603258	0.00102092	0.694431	0.273906	0.527844	0.149874	0.431435	0.769451	0.419813	0.994299	1	1	1	1	1	1	1	1	1	1	1	0.999896	0.999699	0.0855242	0.900756	0.874402	0.874402	0.591737	0.999538	0.983128	0.99671	0.999967
Dr.14397.1.A1_at	LOC100329473	N/A	N/A	-0.35022	-0.0821967	-0.113027	-0.484587	0.277417	0.516747	-0.662043	-0.130337	0.12371	-0.0336567	0.04428	0.0644396	0.603572	0.426461	0.0307964	0.124626	0.0377355	0.0413447	0.467501	0.486021	0.846925	0.855917	1	1	1	1	1	1	1	1	1	1	1	0.999896	0.999699	0.797831	0.278647	0.81431	0.81431	0.53541	0.999538	0.979553	0.99671	0.999967
Dr.2637.1.S1_at	msh2	msh2	msh2	-0.0335433	0.08878	-0.111377	0.17301	0.0315133	0.264897	-0.639247	-0.196103	0.100237	0.0122233	0.159117	0.868866	0.603615	0.540097	0.401449	0.876166	0.433579	0.0447065	0.498498	0.666917	0.958867	0.570832	1	1	1	1	1	1	1	1	1	1	1	0.999896	0.999699	0.852678	0.75182	0.982887	0.982887	0.53541	0.999538	0.981159	0.998185	0.999967
Dr.20662.1.A1_at	fth1b	N/A	N/A	0.21433	-0.177977	-0.339847	-0.948063	-0.144103	0.474873	0.0961767	0.180733	-0.04047	0.00903	-0.05695	0.400784	0.606542	0.0314193	0.00223985	0.467159	0.133135	0.668133	0.223034	0.803873	0.966207	0.921184	1	1	1	1	1	1	1	1	1	1	1	0.999896	0.999699	0.41724	0.0992168	0.925485	0.925485	0.89115	0.999538	0.98603	0.998677	0.999967
Dr.4905.1.S1_at	ucp1	ucp1	ucp1	0.29483	-0.18735	-0.679893	-0.872407	0.0306233	-0.326953	0.561783	0.279287	-0.0985167	0.195863	0.0588133	0.495562	0.606902	0.00067021	0.0108636	0.914033	0.493687	0.121076	0.686903	0.717347	0.514773	0.897631	1	1	1	1	1	1	1	1	1	1	1	0.999896	0.999699	0.067094	0.185747	0.987306	0.987306	0.574376	0.999538	0.981159	0.99671	0.999967
Dr.14293.1.S1_at	NA	tomm40	tomm40	0.220473	0.1139	0.39221	0.672577	0.489803	0.29847	-0.535157	0.04065	0.281153	0.0930067	0.183183	0.419414	0.607068	0.0325775	0.000479009	0.0119448	0.515366	0.058819	0.836529	0.131308	0.659125	0.497575	1	1	1	1	1	1	1	1	1	1	1	0.999896	0.999699	0.417937	0.0498712	0.645121	0.645121	0.53541	0.999538	0.979553	0.99671	0.999967
Dr.1294.1.S1_at	fen1	fen1	fen1	-0.124993	-0.124497	-0.298503	0.313013	0.19839	0.482373	-0.712223	0.0845267	0.22539	-0.08817	0.0933433	0.738848	0.607874	0.292434	0.0641969	0.344669	0.188633	0.0195219	0.839679	0.563167	0.777446	0.73634	1	1	1	1	1	1	1	1	1	1	1	0.999896	0.999699	0.72716	0.369629	0.897404	0.897404	0.53541	0.999538	0.979553	0.99671	0.999967
Dr.3737.1.S1_at	carhsp1	N/A	N/A	0.268743	-0.0631567	-0.606443	0.140373	0.116253	-0.118377	0.0948067	-0.232813	0.148227	-0.00736	-0.0144367	0.0842472	0.608598	0.00353946	0.404399	0.389952	0.472147	0.526832	0.14499	0.354956	0.96075	0.951816	1	1	1	1	1	1	1	1	1	1	1	0.999896	0.999699	0.182612	0.754269	0.909241	0.909241	0.833258	0.999538	0.979553	0.998185	0.999967
Dr.7626.2.S1_at	pfkfb3	pfkfb3	pfkfb3	-0.0292867	0.11404	0.852547	0.695563	0.498053	0.495247	-0.553847	0.221037	-0.32308	-0.274023	-0.37943	0.907714	0.609487	0.000921037	0.0179623	0.00483708	0.0298936	0.010094	0.161555	0.206245	0.288601	0.405366	1	1	1	1	1	1	1	1	1	1	1	0.999896	0.999699	0.0831436	0.22567	0.52416	0.52416	0.53541	0.999538	0.979553	0.99671	0.999967
Dr.9809.2.S1_at	NA	uhrf1	uhrf1	-0.0456033	-0.192073	-0.0824433	0.70483	0.42209	0.115793	-0.551297	0.16841	0.50033	0.324147	0.20014	0.89179	0.609671	0.707685	0.0211759	0.158251	0.744573	0.0261188	0.774723	0.356222	0.290563	0.562933	1	1	1	1	1	1	1	1	1	1	1	0.999896	0.999699	0.913932	0.24152	0.830881	0.830881	0.53541	0.999538	0.979553	0.99671	0.999967
Dr.4189.1.S1_at	nqo1	nqo1	nqo1	0.477483	0.13367	0.01665	1.07207	0.49475	0.91188	0.250183	0.46847	0.391747	-0.09208	0.05696	0.0967039	0.611334	0.934078	1.46441e-05	0.0324455	0.00941512	0.225833	0.134974	0.462056	0.825479	0.870541	1	1	1	0.228697	1	1	1	1	1	1	1	0.999896	0.999699	0.986642	0.00879604	0.767866	0.767866	0.654379	0.999538	0.979553	0.99671	0.999967
Dr.12222.1.A1_at	NA	N/A	N/A	0.0726	0.100167	0.26014	0.690113	0.28211	-0.0192	-0.2311	-0.0880567	0.112677	0.0779833	0.0425067	0.734026	0.61224	0.195131	0.000988826	0.117275	0.904005	0.12795	0.73855	0.724541	0.772529	0.809445	1	1	1	1	1	1	1	1	1	1	1	0.999896	0.999699	0.653772	0.0683296	0.81328	0.81328	0.579909	0.999538	0.981159	0.99671	0.999967
Dr.12876.1.A1_at	setd7	setd7	setd7	0.119663	0.0920833	-0.15198	-0.314227	-0.179963	-0.08962	0.625787	-0.0757267	-0.253693	0.27654	0.144703	0.638481	0.612818	0.41968	0.0532249	0.47087	0.720554	0.0190619	0.768578	0.334316	0.13604	0.461443	1	1	1	1	1	1	1	1	1	1	1	0.999896	0.999699	0.795699	0.343655	0.926603	0.926603	0.53541	0.999538	0.979553	0.99671	0.999967
Dr.20201.1.S1_at	wu:fa03e11	map4k4	map4k4	-0.784773	-0.108517	0.33083	-0.47214	0.18617	0.15589	-0.608947	0.355213	-0.293943	0.27436	0.145333	0.0597892	0.613713	0.0868837	0.0342381	0.196066	0.531909	0.0049885	0.128173	0.057836	0.196114	0.494906	1	1	1	1	1	1	1	1	1	1	1	0.999896	0.999699	0.541506	0.287162	0.848661	0.848661	0.53541	0.999538	0.979553	0.99671	0.999967
Dr.20778.1.S1_at	tspo	tspo	tspo	0.13473	-0.0802533	-0.65046	-0.32037	-0.308673	0.21411	0.103403	-0.158133	0.0884567	-0.06565	-0.00532667	0.356712	0.613738	0.00278372	0.122193	0.0599891	0.31155	0.694074	0.44907	0.622781	0.722196	0.980462	1	1	1	1	1	1	1	1	1	1	1	0.999896	0.999699	0.161012	0.478747	0.789843	0.789843	0.902104	0.999538	0.980731	0.99671	0.999967
Dr.11062.1.A1_at	ric8a	ric8a	ric8a	-0.0479267	0.0821333	-0.58254	-0.13882	-0.123013	-0.284433	0.688727	0.157817	-0.214543	0.248337	0.224383	0.820055	0.615081	0.00626651	0.351174	0.515671	0.143689	0.0111631	0.394528	0.333411	0.185831	0.219506	1	1	1	1	1	1	1	1	1	1	1	0.999896	0.999699	0.23525	0.713172	0.933506	0.933506	0.53541	0.999538	0.979553	0.99671	0.999967
Dr.14049.1.S1_at	pank2	pank2	pank2	-0.320087	0.128863	0.0594067	-0.825857	-0.416137	0.0200667	0.29014	0.01724	-0.836583	0.208473	0.208923	0.149394	0.617178	0.777643	0.001646	0.0495086	0.932508	0.246342	0.920967	0.0351387	0.336382	0.43122	1	1	1	1	1	1	1	1	1	1	1	0.999896	0.999699	0.941162	0.0859719	0.788976	0.788976	0.668134	0.999538	0.979553	0.99671	0.999967
Dr.26534.1.A1_at	insig1	insig1	insig1	0.529947	0.146283	-0.126047	-0.234117	-0.0213033	0.548667	-0.95245	0.23805	0.161897	0.24158	0.23585	0.0720784	0.618265	0.419228	0.0987924	0.917129	0.135947	0.0352321	0.21472	0.40117	0.33336	0.547566	1	1	1	1	1	1	1	1	1	1	1	0.999896	0.999699	0.795291	0.440373	0.987306	0.987306	0.53541	0.999538	0.979553	0.99671	0.999967
Dr.5932.1.A1_at	tmem59	tmem59	tmem59	-0.0999667	0.0668267	-0.281513	-0.44319	-0.17013	0.01858	0.71805	-0.140293	-0.0413467	-0.15685	0.222313	0.594081	0.618421	0.126413	0.00729659	0.340701	0.9298	0.0469735	0.376915	0.802515	0.357541	0.57465	1	1	1	1	1	1	1	1	1	1	1	0.999896	0.999699	0.589917	0.156957	0.895808	0.895808	0.53541	0.999538	0.98603	0.99671	0.999967
Dr.14493.1.A1_at	zgc:158624	tmem266	tmem266	0.122173	-0.11637	0.21433	-0.589807	-0.380163	-0.07753	0.15412	0.29165	-0.433	0.337817	0.128517	0.479456	0.619122	0.385565	0.0312431	0.0555274	0.616158	0.504247	0.0755106	0.181068	0.307712	0.621427	1	1	1	1	1	1	1	1	1	1	1	0.999896	0.999699	0.780215	0.280094	0.788976	0.788976	0.823468	0.999538	0.979553	0.99671	0.999967
Dr.2166.1.S1_at	urod	urod	urod	-0.137613	-0.07264	0.369587	0.352033	0.62623	0.15714	-0.312313	0.13955	0.195923	-0.298287	-0.05316	0.386412	0.619652	0.0339737	0.0852456	0.00160128	0.390194	0.0728153	0.376795	0.364031	0.0486447	0.828939	1	1	1	1	1	1	1	1	1	1	1	0.999896	0.999699	0.419421	0.416433	0.355385	0.355385	0.541502	0.999538	0.979553	0.99671	0.999967
Dr.9243.1.A1_at	nr4a1	nr4a1	nr4a1	0.17731	0.120947	-0.245857	0.211943	-0.49355	-1.03309	0.461453	0.352813	0.223	-0.28697	-0.0178833	0.330911	0.620735	0.39716	0.269302	0.0764163	0.034696	0.364922	0.100092	0.149889	0.120675	0.937377	1	1	1	1	1	1	1	1	1	1	1	0.999896	0.999699	0.784986	0.651945	0.799066	0.799066	0.74109	0.999538	0.979553	0.99671	0.999967
Dr.14875.2.S1_x_at	si:ch1073-157b13.1	N/A	N/A	-0.150503	0.0781533	-0.606273	-0.40973	-0.203967	-0.115377	-0.0400167	-0.10342	-0.26025	-0.18222	0.13803	0.536815	0.622136	0.0209317	0.00681505	0.186519	0.588692	0.737724	0.542204	0.143434	0.277969	0.424686	1	1	1	1	1	1	1	1	1	1	1	0.999896	0.999699	0.361604	0.150326	0.842905	0.842905	0.918283	0.999538	0.979553	0.99671	0.999967
Dr.2247.1.S1_at	fam107b	fam107b	fam107b	0.21687	0.0820333	-0.229843	-0.16053	0.00641333	-0.66464	1.12827	0.284107	0.12067	0.237497	0.08959	0.151145	0.623439	0.220772	0.501861	0.95811	0.182991	0.0411988	0.0857181	0.59063	0.133513	0.835451	1	1	1	1	1	1	1	1	1	1	1	0.999896	0.999699	0.673609	0.812519	0.992401	0.992401	0.53541	0.999538	0.979553	0.99671	0.999967
Dr.12481.1.S1_at	NA	0	BX664750.2	0.0797433	0.15055	0.814267	-0.132987	0.18398	-0.826923	0.0491433	0.252873	-0.69736	0.679397	0.167433	0.682251	0.625104	0.00753087	0.678409	0.359503	0.0145366	0.89837	0.344133	0.107621	0.110051	0.528383	1	1	1	1	1	1	1	1	1	1	1	0.999896	0.999699	0.255096	0.893014	0.900501	0.900501	0.973563	0.999538	0.979553	0.99671	0.999967
Dr.23601.1.A1_at	wu:fb11f10	jac1	jac1	0.00023	-0.10258	0.0991667	0.34819	0.141953	0.734427	0.262747	0.369473	0.733153	0.0324533	0.39474	0.999343	0.625365	0.619982	0.297856	0.550877	0.00244185	0.296274	0.0729457	0.148096	0.960854	0.423482	1	1	1	1	1	1	1	1	1	1	1	0.999896	0.999699	0.886061	0.675125	0.941279	0.941279	0.704874	0.999538	0.979553	0.998185	0.999967
Dr.12805.1.S1_at	ch25hl1.1	ch25hl1.1	ch25hl1.1	0.0811733	-0.124247	-1.07833	0.258893	-0.179343	-0.1764	-0.228293	0.0969733	0.50629	-0.196157	0.20936	0.712274	0.62598	0.000163233	0.0709939	0.294247	0.441487	0.476789	0.536065	0.0142973	0.369115	0.613566	1	1	1	1	1	1	1	1	1	1	1	0.999896	0.999699	0.0268338	0.385996	0.878337	0.878337	0.807463	0.999538	0.979553	0.99671	0.999967
Dr.13661.1.S1_at	thyn1	thyn1	thyn1	-0.115623	0.08739	0.0357333	0.358737	0.194763	0.01091	-0.619663	-0.0306533	0.312267	-0.200267	0.0361733	0.575166	0.626867	0.857773	0.0259991	0.234649	0.961592	0.00366143	0.909151	0.0760464	0.250427	0.898171	1	1	1	1	1	1	1	1	1	1	1	0.999896	0.999699	0.965958	0.26123	0.8661	0.8661	0.53541	0.999538	0.979553	0.99671	0.999967
Dr.25140.7.A1_at	epcam	epcam	epcam	0.48643	-0.0903833	-0.00856667	0.69323	-0.45446	0.0960067	-0.09604	-0.631453	-0.0851533	-0.0190633	-0.10179	0.19416	0.627052	0.966423	0.000894816	0.0348988	0.646267	0.81431	0.15416	0.829551	0.938741	0.732658	1	1	1	1	1	1	1	1	1	1	1	0.999896	0.999699	0.994401	0.0651778	0.774125	0.774125	0.94715	0.999538	0.98831	0.99671	0.999967
Dr.20400.1.A1_at	nfya	nfya	nfya	0.110757	0.0863533	0.198977	-0.748987	-0.40493	-0.0384633	0.256043	0.261907	-0.0122067	0.2077	0.04438	0.699438	0.629043	0.185047	0.00121263	0.0770554	0.833193	0.142391	0.135185	0.94958	0.285637	0.871894	1	1	1	1	1	1	1	1	1	1	1	0.999896	0.999699	0.644824	0.0742653	0.799066	0.799066	0.588982	0.999538	0.995537	0.99671	0.999967
Dr.25630.1.S1_at	NA	N/A	N/A	0.192697	-0.07971	0.216193	0.265373	-0.261613	-0.109093	-0.707187	-0.229887	-0.0101067	0.42476	-0.2168	0.152401	0.629465	0.16791	0.0542773	0.1317	0.60502	0.00346735	0.216031	0.948522	0.0149825	0.381765	1	1	1	1	1	1	1	1	1	1	1	0.999896	0.999699	0.627416	0.345862	0.81431	0.81431	0.53541	0.999538	0.995471	0.99671	0.999967
Dr.20715.1.S1_at	ssr1	ssr1	ssr1	-0.31464	0.0622967	-0.0174867	0.53191	-0.126237	0.110017	-0.714757	-0.108607	-0.06961	-0.152567	-0.202053	0.230563	0.630248	0.903302	0.000972205	0.477747	0.546196	0.007501	0.586549	0.611733	0.288086	0.274117	1	1	1	1	1	1	1	1	1	1	1	0.999896	0.999699	0.9798	0.0677809	0.927231	0.927231	0.53541	0.999538	0.980248	0.99671	0.999967
Dr.1377.1.A1_at	col1a2	col1a2	col1a2	0.02786	-0.18706	-0.60831	-0.208093	-0.38369	-0.209563	0.158647	0.237007	0.406113	0.07997	0.290727	0.931621	0.631417	0.0189703	0.510844	0.171552	0.347691	0.416101	0.625317	0.425364	0.769274	0.694012	1	1	1	1	1	1	1	1	1	1	1	0.999896	0.999699	0.35311	0.817763	0.839976	0.839976	0.768401	0.999538	0.979553	0.99671	0.999967
Dr.9278.1.S1_at	hk1	hk1	hk1	-0.0861033	-0.0889533	0.593527	0.423437	0.150513	-0.191673	-0.0617533	0.13806	-0.12168	0.12653	0.03728	0.687678	0.632726	0.0128879	0.0275822	0.303525	0.301501	0.808289	0.515214	0.540361	0.492969	0.911725	1	1	1	1	1	1	1	1	1	1	1	0.999896	0.999699	0.302975	0.267547	0.880871	0.880871	0.945908	0.999538	0.979553	0.99671	0.999967
Dr.2349.1.A1_at	znf598	znf598	znf598	0.23377	0.06518	0.46753	0.757417	0.469193	0.337743	-0.23434	-0.0505	0.403143	-0.0688633	-0.16631	0.194935	0.632928	0.0120104	0.000137406	0.019146	0.242906	0.177302	0.729581	0.0334814	0.734899	0.453038	1	1	1	1	1	1	1	1	1	1	1	0.999896	0.999699	0.295846	0.0279877	0.69196	0.69196	0.617556	0.999538	0.979553	0.99671	0.999967
Dr.13966.1.S1_at	slc15a4	slc15a4	slc15a4	0.104607	-0.123907	-0.12112	-0.15253	-0.0951333	-0.0707867	1.193	0.04733	-0.105187	0.157257	-0.12953	0.582785	0.633234	0.545789	0.44487	0.55681	0.819474	0.00779702	0.80209	0.611383	0.314588	0.708196	1	1	1	1	1	1	1	1	1	1	1	0.999896	0.999699	0.854066	0.781149	0.941279	0.941279	0.53541	0.999538	0.980248	0.99671	0.999967
Dr.2377.2.S1_at	krt1-19d	krt1-19d	krt1-19d	0.146983	-0.101787	-0.8621	-0.169637	-0.21217	-0.371743	-0.180353	0.181337	-0.0184933	-0.242927	-0.404613	0.494122	0.633237	5.52106e-05	0.330155	0.640991	0.312873	0.460774	0.574343	0.957755	0.532196	0.339649	1	1	0.862224	1	1	1	1	1	1	1	1	0.999896	0.999699	0.0132537	0.697575	0.955847	0.955847	0.798392	0.999538	0.996171	0.99671	0.999967
Dr.10290.1.A1_at	psmd10	psmd10	psmd10	0.04172	-0.0857433	0.0832667	0.485763	0.19427	0.10555	-0.918437	-0.175737	0.13559	-0.156593	-0.17909	0.872273	0.633345	0.658014	0.0242676	0.231063	0.679014	0.0213748	0.417628	0.552154	0.584192	0.62467	1	1	1	1	1	1	1	1	1	1	1	0.999896	0.999699	0.899282	0.254768	0.864494	0.864494	0.53541	0.999538	0.979553	0.99671	0.999967
Dr.9667.1.S1_at	dnajb11	N/A	N/A	-0.05184	0.128953	0.365687	0.739443	0.23866	0.63706	-1.26787	-0.0291567	0.1924	-0.0104067	-0.267557	0.815459	0.633606	0.227302	0.00038675	0.342734	0.178132	0.0226735	0.916061	0.478843	0.970475	0.500776	1	1	1	1	1	1	1	1	1	1	1	0.999896	0.999699	0.677543	0.042836	0.895808	0.895808	0.53541	0.999538	0.979553	0.999094	0.999967
Dr.5586.2.A1_at	pmp22b	pmp22b	pmp22b	0.42196	-0.06325	-0.410467	0.193087	0.00167333	-0.4981	0.870023	-0.0466633	0.251923	-0.09258	0.197627	0.0799109	0.637365	0.0385035	0.211844	0.990421	0.258795	0.028544	0.813228	0.196783	0.621226	0.413588	1	1	1	1	1	1	1	1	1	1	1	0.999896	0.999699	0.437667	0.594187	0.997814	0.997814	0.53541	0.999538	0.979553	0.99671	0.999967
Dr.14259.1.S1_at	memo1	memo1	memo1	-0.363057	0.0768	0.590993	0.137403	0.256697	0.260503	-0.18062	-0.323703	-0.144837	-0.21954	0.16459	0.0167745	0.63895	0.00497858	0.272614	0.0767626	0.268778	0.33304	0.0479939	0.559313	0.121687	0.386231	1	1	1	1	1	1	1	1	1	1	1	0.999896	0.999699	0.215496	0.65539	0.799066	0.799066	0.723597	0.999538	0.979553	0.99671	0.999967
Dr.13972.1.S1_at	ddit4	ddit4	ddit4	0.28076	0.11774	0.915577	0.120927	-0.00972333	0.146327	0.308953	-0.0057	0.242707	0.27252	0.0242733	0.420999	0.640553	0.00888459	0.6023	0.966537	0.642148	0.423494	0.984081	0.444126	0.207844	0.953101	1	1	1	1	1	1	1	1	1	1	1	0.999896	0.999699	0.262172	0.862471	0.993735	0.993735	0.772753	0.999538	0.979553	0.99671	0.999967
Dr.6786.1.A1_at	si:dkeyp-35b8.5	lig1	lig1	-0.120783	0.0865367	-0.274937	0.0391167	-0.07621	0.06335	-0.97826	-0.0833333	-0.0316933	-0.0890733	0.0301933	0.613221	0.640957	0.145345	0.790779	0.65057	0.82761	0.0102348	0.793972	0.892441	0.583486	0.904513	1	1	1	1	1	1	1	1	1	1	1	0.999896	0.999699	0.607238	0.937205	0.957161	0.957161	0.53541	0.999538	0.990022	0.99671	0.999967
Dr.4269.1.A1_at	b2ml	b2ml	b2ml	0.41246	0.0753	0.212903	-0.196153	-0.25829	0.334787	0.689183	0.06639	0.04926	-0.0392	0.11359	0.127072	0.641791	0.36432	0.343154	0.29538	0.220365	0.00151477	0.822665	0.86133	0.844339	0.744715	1	1	1	1	1	1	1	1	1	1	1	0.999896	0.999699	0.766068	0.706998	0.87837	0.87837	0.53541	0.999538	0.989895	0.99671	0.999967
Dr.10106.1.A1_at	mtr	mtr	mtr	0.0767533	-0.0832433	0.132877	0.138613	0.314927	-0.09668	-0.841043	0.0165133	0.267043	0.0790667	-0.25348	0.75251	0.641968	0.480182	0.493889	0.164614	0.73025	0.0340208	0.947801	0.345424	0.771551	0.483399	1	1	1	1	1	1	1	1	1	1	1	0.999896	0.999699	0.822529	0.807059	0.836877	0.836877	0.53541	0.999538	0.979553	0.99671	0.999967
Dr.4841.1.S1_at	srrt	srrt	srrt	-0.12365	0.0848967	0.43467	0.0751267	0.186393	0.0177633	-0.65415	0.17521	0.196253	0.0639867	-0.0510367	0.591878	0.643815	0.0215078	0.691202	0.186447	0.954661	0.0283063	0.567551	0.344314	0.732034	0.865175	1	1	1	1	1	1	1	1	1	1	1	0.999896	0.999699	0.367664	0.899617	0.842905	0.842905	0.53541	0.999538	0.979553	0.99671	0.999967
Dr.4078.1.A1_at	wu:fb06h03	N/A	N/A	0.111847	0.0683033	-0.0953967	-0.427907	-0.08545	-0.347857	0.65957	-0.108177	-0.175677	-0.00848333	-0.0634333	0.638253	0.644146	0.522646	0.0070358	0.525229	0.21252	0.0380383	0.558238	0.287625	0.956378	0.745556	1	1	1	1	1	1	1	1	1	1	1	0.999896	0.999699	0.842671	0.153891	0.936113	0.936113	0.53541	0.999538	0.979553	0.998185	0.999967
Dr.3981.1.A1_at	LOC556200	si:ch211-117k10.3	si:ch211-117k10.3	-0.000456667	-0.147303	-0.165687	-0.221263	-0.21659	-0.47969	0.71963	0.07939	-0.29977	-0.19185	0.15077	0.998982	0.645065	0.30805	0.226586	0.229207	0.134452	0.04802	0.766729	0.238027	0.623175	0.804269	1	1	1	1	1	1	1	1	1	1	1	0.999896	0.999699	0.736488	0.611474	0.864494	0.864494	0.53541	0.999538	0.979553	0.99671	0.999967
Dr.2989.1.A1_at	cecr1a	N/A	N/A	0.103373	0.0923133	-0.0357233	-0.492783	-0.762093	-0.25627	0.23541	-0.0796067	-0.0376367	-0.03234	0.00497	0.61879	0.645207	0.799656	0.0135039	0.00438884	0.232109	0.0777152	0.530766	0.801569	0.818404	0.978625	1	1	1	1	1	1	1	1	1	1	1	0.999896	0.999699	0.949194	0.200946	0.491328	0.491328	0.544202	0.999538	0.98603	0.99671	0.999967
Dr.11161.1.A1_at	samd11	samd11	samd11	-0.469303	0.0775767	-0.16683	-0.59193	0.09487	-0.00996	-0.411043	0.197793	-0.1204	0.244063	-0.03354	0.056426	0.646249	0.304875	0.00106501	0.476822	0.967184	0.0385413	0.184628	0.584298	0.126866	0.816591	1	1	1	1	1	1	1	1	1	1	1	0.999896	0.999699	0.735236	0.0701785	0.927231	0.927231	0.53541	0.999538	0.979553	0.99671	0.999967
Dr.3171.1.S1_at	stard10	stard14	stard14	-0.03071	0.0608267	0.716587	0.362513	0.09216	0.127837	-0.10739	-0.0613733	0.294323	-0.29064	0.0290467	0.868226	0.648091	0.000697022	0.0195217	0.499184	0.649889	0.437897	0.82336	0.357137	0.333775	0.834916	1	1	1	1	1	1	1	1	1	1	1	0.999896	0.999699	0.0684615	0.232016	0.931357	0.931357	0.781826	0.999538	0.979553	0.99671	0.999967
Dr.9550.1.S1_at	ube2t	ube2t	ube2t	-0.281133	-0.100087	-0.51516	0.000876667	-0.0547533	0.249277	-0.892457	-0.30535	-0.121097	0.140953	-0.2338	0.154969	0.648132	0.0589367	0.995984	0.77402	0.411573	0.00229017	0.395797	0.580635	0.624896	0.462516	1	1	1	1	1	1	1	1	1	1	1	0.999896	0.999699	0.491412	0.998532	0.969515	0.969515	0.53541	0.999538	0.979553	0.99671	0.999967
Dr.3448.1.S1_at	klf2a	klf2a	klf2a	0.767697	0.16166	0.46411	0.04679	1.04258	0.482777	-3.66667e-05	0.871633	1.57824	-0.38122	-0.0306867	0.000633366	0.648186	0.294992	0.876144	0.00133302	0.349368	0.999962	0.146772	0.0475356	0.635532	0.97247	1	1	1	1	1	1	1	1	1	1	1	0.999896	0.999699	0.728938	0.964123	0.35335	0.35335	0.999962	0.999538	0.979553	0.99671	0.999967
Dr.20124.1.A1_at	sox4a	sox4a	sox4a	0.0255967	-0.0684233	0.09786	-0.51086	-0.02244	0.186443	0.667967	0.259817	-0.01121	0.646563	0.00381333	0.886374	0.650077	0.527894	0.0288654	0.903418	0.537472	0.0277897	0.373825	0.949067	0.044325	0.983902	1	1	1	1	1	1	1	1	1	1	1	0.999896	0.999699	0.845811	0.272188	0.986338	0.986338	0.53541	0.999538	0.995537	0.99671	0.999967
Dr.5091.1.S1_at	mcm4	mcm4	mcm4	0.0683	0.104637	0.102133	0.506647	0.281487	-0.1375	-0.66753	0.33066	0.519603	-0.04925	0.0636	0.850312	0.651701	0.660942	0.00491957	0.274318	0.672258	0.00581081	0.474803	0.109288	0.772645	0.824166	1	1	1	1	1	1	1	1	1	1	1	0.999896	0.999699	0.900487	0.12922	0.874402	0.874402	0.53541	0.999538	0.979553	0.99671	0.999967
Dr.19224.1.S1_at	aldob	aldob	aldob	0.314863	-0.122213	-0.556733	-0.398523	-0.598007	-0.956803	0.09838	-0.355783	0.19398	-0.582323	-0.16764	0.378376	0.652241	0.018574	0.103531	0.00411294	0.0054962	0.6797	0.45365	0.616637	0.0138671	0.662926	1	1	1	1	1	1	1	1	1	1	1	0.999896	0.999699	0.349998	0.448327	0.479342	0.479342	0.896337	0.999538	0.980248	0.99671	0.999967
Dr.5291.1.A1_at	ppardb	ppardb	ppardb	0.14425	0.0692133	-0.159647	-0.05715	0.119163	-0.258773	0.65558	0.113237	0.31683	0.102657	0.108663	0.343125	0.652607	0.333991	0.709702	0.471729	0.202685	0.0185707	0.466746	0.128456	0.481776	0.44765	1	1	1	1	1	1	1	1	1	1	1	0.999896	0.999699	0.746503	0.906545	0.926884	0.926884	0.53541	0.999538	0.979553	0.99671	0.999967
Dr.7717.2.A1_at	grb2b	grb2b	grb2b	0.128883	-0.0585433	0.23511	-0.0965367	0.19953	-0.360637	0.88301	0.0134267	-0.213683	0.180387	-0.04653	0.563238	0.653439	0.112351	0.553577	0.319982	0.403829	0.0427423	0.946353	0.450064	0.47835	0.924704	1	1	1	1	1	1	1	1	1	1	1	0.999896	0.999699	0.572427	0.838608	0.889838	0.889838	0.53541	0.999538	0.979553	0.99671	0.999967
Dr.3200.1.A1_at	dapk3	N/A	N/A	0.16451	0.0605167	0.216023	0.585387	-0.0904267	0.466313	-0.356003	0.11658	-0.03062	0.0561467	-0.08281	0.462668	0.653981	0.127634	0.000910708	0.481903	0.0154935	0.0748721	0.481596	0.8749	0.777003	0.593375	1	1	1	1	1	1	1	1	1	1	1	0.999896	0.999699	0.590004	0.0651778	0.92809	0.92809	0.54385	0.999538	0.989895	0.99671	0.999967
Dr.7022.1.A1_at	NA	N/A	N/A	-0.10937	-0.06929	0.0531967	-0.409467	-0.01319	-0.494067	0.8435	0.206037	-0.188353	0.144143	0.0710867	0.518462	0.654012	0.748123	0.0115799	0.937222	0.121726	0.0160021	0.183076	0.435169	0.435685	0.600228	1	1	1	1	1	1	1	1	1	1	1	0.999896	0.999699	0.930993	0.190207	0.990592	0.990592	0.53541	0.999538	0.979553	0.99671	0.999967
Dr.1551.1.A1_at	dpp3	dpp3	dpp3	-0.174093	0.10194	-0.0257833	0.8823	0.253057	0.228293	-0.265193	0.10366	0.454447	-0.07758	0.24757	0.591967	0.654129	0.909097	0.000943513	0.252268	0.467434	0.113208	0.75357	0.188197	0.722824	0.411101	1	1	1	1	1	1	1	1	1	1	1	0.999896	0.999699	0.981072	0.0664578	0.873941	0.873941	0.565841	0.999538	0.979553	0.99671	0.999967
Dr.1380.1.A1_at	si:ch73-110p20.1	0	BX511034.3	0.145013	0.0671867	-0.150277	-0.137773	0.27674	-0.00532333	0.73737	0.32227	0.148377	0.466387	0.52149	0.496778	0.654225	0.548587	0.482013	0.238324	0.978137	0.00405919	0.061562	0.485949	0.0181921	0.0380904	1	1	1	1	1	1	1	1	1	1	1	0.999896	0.999699	0.855935	0.800172	0.8661	0.8661	0.53541	0.999538	0.979553	0.99671	0.999967
Dr.3373.1.S1_at	col18a1	col18a1a	col18a1a	0.172497	0.106267	-0.324197	0.645007	0.124877	0.178853	-0.310597	0.0299867	0.22609	0.0859767	0.07219	0.598465	0.654412	0.124941	0.00416931	0.474079	0.430073	0.0443743	0.909792	0.343284	0.686658	0.857255	1	1	1	1	1	1	1	1	1	1	1	0.999896	0.999699	0.588015	0.1227	0.927231	0.927231	0.53541	0.999538	0.979553	0.99671	0.999967
Dr.1218.1.S1_at	exosc2	exosc2	exosc2	0.0243933	0.07263	0.122763	0.66062	0.387603	0.346197	-0.538937	-0.16855	0.39878	-0.245323	-0.180103	0.923671	0.654788	0.608015	0.00193115	0.0224123	0.257974	0.0527096	0.442628	0.139567	0.212592	0.300026	1	1	1	1	1	1	1	1	1	1	1	0.999896	0.999699	0.880283	0.091114	0.706247	0.706247	0.53541	0.999538	0.979553	0.99671	0.999967
Dr.8985.1.A1_at	akap9	akap9	akap9	-0.242453	-0.08505	0.128713	0.0684933	0.1927	0.143383	-0.28959	0.361243	-0.6055	0.0628833	0.15712	0.271328	0.656428	0.419875	0.620331	0.255843	0.402219	0.0586248	0.126369	0.0034197	0.753116	0.383352	1	1	1	1	1	1	1	1	1	1	1	0.999896	0.999699	0.795699	0.869792	0.874402	0.874402	0.53541	0.999538	0.979553	0.99671	0.999967
Dr.15653.1.S1_at	ncapg	ncapg	ncapg	-0.0585233	0.0925433	-0.487307	-0.592143	-0.112833	-0.00644333	-0.16319	-0.02297	0.26211	0.00787667	-0.0327967	0.840865	0.659522	0.114079	0.0496693	0.518259	0.98285	0.646242	0.963374	0.489561	0.96622	0.895464	1	1	1	1	1	1	1	1	1	1	1	0.999896	0.999699	0.57563	0.331464	0.933955	0.933955	0.884909	0.999538	0.979553	0.998677	0.999967
Dr.1438.1.S1_at	dut	0	CABZ01074745.1	-0.0356167	0.17135	-0.13713	0.18548	0.42229	0.110333	-0.796927	0.32462	0.65289	-0.233743	-0.106523	0.939914	0.659549	0.782841	0.487676	0.0962134	0.783421	0.034872	0.67144	0.376902	0.513315	0.825705	1	1	1	1	1	1	1	1	1	1	1	0.999896	0.999699	0.942681	0.80264	0.807271	0.807271	0.53541	0.999538	0.979553	0.99671	0.999967
Dr.20190.1.S1_at	orc4	orc4	orc4	0.10587	-0.0843367	-0.24478	0.112133	0.123707	0.0848433	-0.755617	-0.106043	0.16785	-0.327113	-0.0794067	0.67705	0.659619	0.232188	0.434857	0.471123	0.754424	0.0373002	0.746972	0.596754	0.175458	0.569182	1	1	1	1	1	1	1	1	1	1	1	0.999896	0.999699	0.682274	0.775792	0.926603	0.926603	0.53541	0.999538	0.979553	0.99671	0.999967
Dr.14095.1.S1_at	NA	whrnb	whrnb	-0.17554	-0.0792167	-0.335927	-0.0848467	-0.62663	-0.09333	0.280157	0.120147	-0.559573	0.243847	-0.186533	0.314992	0.660708	0.25732	0.646708	0.00187877	0.755275	0.189918	0.388942	0.0604167	0.121839	0.192506	1	1	1	1	1	1	1	1	1	1	1	0.999896	0.999699	0.703038	0.881177	0.396169	0.396169	0.627449	0.999538	0.979553	0.99671	0.999967
Dr.14021.2.S1_at	hibadhb	hibadhb	hibadhb	-0.23678	0.0798767	0.324377	0.04013	0.0324167	0.496923	-0.713377	0.177153	0.21578	-0.183537	-0.325133	0.368789	0.662567	0.188264	0.792846	0.891258	0.287961	0.00774792	0.300927	0.380791	0.420728	0.10612	1	1	1	1	1	1	1	1	1	1	1	0.999896	0.999699	0.648289	0.937365	0.985673	0.985673	0.53541	0.999538	0.979553	0.99671	0.999967
Dr.15788.1.S1_at	uggt1	uggt1	uggt1	-0.17741	0.08108	0.367957	0.569613	0.130363	0.749097	-1.14542	-0.141017	0.0423867	-0.06775	0.0601633	0.470953	0.663107	0.0379693	0.00644279	0.427622	0.092762	0.0128399	0.654389	0.792683	0.781131	0.839077	1	1	1	1	1	1	1	1	1	1	1	0.999896	0.999699	0.435365	0.14701	0.916258	0.916258	0.53541	0.999538	0.98603	0.99671	0.999967
Dr.18443.1.S1_at	zgc:56628	zgc:56628	zgc:56628	-0.360873	0.0671033	-0.4039	-0.773363	-0.854377	-0.410467	-0.05136	-0.11497	-0.08506	0.12024	-0.14406	0.315551	0.663364	0.0913584	0.0067042	0.000148145	0.109903	0.792428	0.447822	0.546591	0.501104	0.711644	1	1	1	1	1	1	1	1	1	1	1	0.999896	0.999699	0.546645	0.149234	0.102414	0.102414	0.940592	0.999538	0.979553	0.99671	0.999967
Dr.237.2.S1_at	rpe	rpe	rpe	-0.0975267	0.0604267	-0.0021	0.216047	0.100253	0.13562	-0.761857	-0.0615367	0.0322733	-0.310087	-0.0215133	0.610092	0.664994	0.991162	0.172674	0.551799	0.563572	0.0207141	0.716666	0.868255	0.187085	0.924688	1	1	1	1	1	1	1	1	1	1	1	0.999896	0.999699	0.997795	0.549776	0.941279	0.941279	0.53541	0.999538	0.989895	0.99671	0.999967
Dr.4543.1.S1_at	NA	efemp2b	efemp2b	-0.15472	-0.135483	0.317113	-0.718277	-0.472443	-0.338773	0.3494	0.102647	-0.678407	0.35597	0.0952767	0.731856	0.666639	0.293397	0.0154411	0.078156	0.235155	0.274791	0.754012	0.151334	0.411347	0.857153	1	1	1	1	1	1	1	1	1	1	1	0.999896	0.999699	0.727696	0.212195	0.799066	0.799066	0.689986	0.999538	0.979553	0.99671	0.999967
Dr.12425.1.S1_x_at	zgc:92533	krt91	krt91	0.3845	-0.0964333	-0.669633	-0.435767	-0.586133	-0.589087	0.501887	0.0155333	0.159267	-0.0585667	0.1784	0.153332	0.666931	0.00252082	0.0349599	0.00564311	0.0733729	0.0301072	0.95617	0.551953	0.722531	0.348995	1	1	1	1	1	1	1	1	1	1	1	0.999896	0.999699	0.155603	0.290868	0.531334	0.531334	0.53541	0.999538	0.979553	0.99671	0.999967
Dr.613.1.S1_at	stom	stom	stom	0.14434	-0.0541133	-0.499147	-0.15946	0.00437667	-0.4881	0.75235	0.0565433	0.0436867	-0.215733	0.09715	0.438185	0.667824	0.00806927	0.27629	0.977133	0.13152	0.0413743	0.766389	0.800875	0.291528	0.613129	1	1	1	1	1	1	1	1	1	1	1	0.999896	0.999699	0.258543	0.659293	0.995179	0.995179	0.53541	0.999538	0.98603	0.99671	0.999967
Dr.16549.2.A1_x_at	NA	N/A	N/A	0.160307	0.09179	-0.194943	-0.204467	-0.124033	-0.34599	0.7816	-0.169593	-0.09152	-0.16665	-0.07126	0.427175	0.669502	0.297317	0.145812	0.421439	0.177558	0.0254808	0.23982	0.562727	0.240651	0.86523	1	1	1	1	1	1	1	1	1	1	1	0.999896	0.999699	0.730867	0.51588	0.915058	0.915058	0.53541	0.999538	0.979553	0.99671	0.999967
Dr.11104.1.A1_at	ndrg4	ndrg4	ndrg4	-0.345357	-0.06495	-0.34385	-0.906213	0.681987	1.22903	-0.118557	0.378623	-0.19035	0.224043	-0.04427	0.407448	0.669898	0.134922	0.0251777	0.00774537	0.0477533	0.820673	0.0221791	0.545204	0.196488	0.908074	1	1	1	1	1	1	1	1	1	1	1	0.999896	0.999699	0.597666	0.258481	0.591796	0.591796	0.948572	0.999538	0.979553	0.99671	0.999967
Dr.7105.1.S1_at	arpc1b	arpc1b	arpc1b	0.00660667	-0.0934133	0.251107	0.5905	0.768033	0.663207	0.53047	0.363387	0.403783	-0.08061	0.114893	0.971268	0.670297	0.183493	0.00340692	0.00325575	0.0108242	0.0198544	0.0794311	0.126969	0.758287	0.581779	1	1	1	1	1	1	1	1	1	1	1	0.999896	0.999699	0.643593	0.112343	0.475187	0.475187	0.53541	0.999538	0.979553	0.99671	0.999967
Dr.13400.1.S1_at	pleca	pleca	pleca	0.703123	0.0809067	-0.253287	-0.0600667	-0.06626	-0.0500467	0.451297	0.0347733	-0.04473	-0.0762233	0.29635	0.00207152	0.671628	0.0966862	0.77878	0.62053	0.836051	0.0566375	0.833146	0.805855	0.606513	0.203234	1	1	1	1	1	1	1	1	1	1	1	0.999896	0.999699	0.554309	0.9321	0.954556	0.954556	0.53541	0.999538	0.98603	0.99671	0.999967
Dr.3966.1.A1_at	tagln3b	tagln3b	tagln3b	0.380003	-0.0863833	-0.220837	0.222827	-0.633423	-0.09124	-0.267697	-0.12551	0.298353	0.0322267	0.0567033	0.453558	0.673535	0.24156	0.308657	0.0024427	0.681451	0.153255	0.72367	0.405692	0.917965	0.88662	1	1	1	1	1	1	1	1	1	1	1	0.999896	0.999699	0.688175	0.682867	0.434367	0.434367	0.594923	0.999538	0.979553	0.99671	0.999967
Dr.5347.1.S1_a_at	trnau1apb	trnau1apb	trnau1apb	-0.654603	-0.0576467	-0.186893	-0.364687	-0.213697	0.34415	-0.378687	0.344157	-0.0724567	-0.0925267	-0.01041	0.0317947	0.674514	0.178476	0.105216	0.166156	0.218726	0.0877454	0.078421	0.598688	0.668191	0.972575	1	1	1	1	1	1	1	1	1	1	1	0.999896	0.999699	0.640028	0.451272	0.838946	0.838946	0.547923	0.999538	0.979553	0.99671	0.999967
Dr.3685.1.S1_at	ostc	ostc	ostc	0.0496067	0.09594	0.32155	0.656553	0.0919267	0.3603	-0.67578	-0.04372	0.461603	-0.24074	-0.336843	0.853598	0.674894	0.161253	0.00105124	0.662445	0.320825	0.0523936	0.848834	0.151192	0.465829	0.1985	1	1	1	1	1	1	1	1	1	1	1	0.999896	0.999699	0.621339	0.0695642	0.958636	0.958636	0.53541	0.999538	0.979553	0.99671	0.999967
Dr.12777.1.S1_at	pcdh10b	pcdh10b	pcdh10b	-0.345003	-0.0676767	0.0900867	-0.614907	-0.0459733	-0.2704	0.0952633	0.17266	-0.454513	0.151857	0.127883	0.12003	0.674995	0.544388	0.0177188	0.792118	0.276509	0.525833	0.323706	0.0450162	0.495295	0.591446	1	1	1	1	1	1	1	1	1	1	1	0.999896	0.999699	0.853964	0.224714	0.970619	0.970619	0.833099	0.999538	0.979553	0.99671	0.999967
Dr.8601.1.S1_at	gnaia	gnaia	gnaia	0.173523	0.0906133	0.01263	0.0428433	-0.0889667	0.703333	0.03881	0.0798133	0.248493	0.0316233	0.10085	0.370893	0.676287	0.930383	0.859067	0.62622	0.00822433	0.860012	0.813587	0.280982	0.917936	0.711772	1	1	1	1	1	1	1	1	1	1	1	0.999896	0.999699	0.986016	0.95822	0.954916	0.954916	0.963708	0.999538	0.979553	0.99671	0.999967
Dr.240.1.A1_at	timp2a	timp2a	timp2a	0.13802	0.0716067	-0.408843	-0.850873	-0.614857	-0.100313	0.572587	-0.114073	0.210133	0.0508567	0.11914	0.700959	0.676837	0.0792096	4.71637e-05	0.0114071	0.761797	0.122153	0.674231	0.401696	0.752654	0.74455	1	1	1	0.736555	1	1	1	1	1	1	1	0.999896	0.999699	0.528455	0.0164636	0.645121	0.645121	0.576212	0.999538	0.979553	0.99671	0.999967
Dr.24199.1.A1_s_at	arpp19b	arpp19b	arpp19b	0.0551167	0.0874133	0.06361	-0.01224	0.165227	0.317273	-0.589193	0.07625	0.45346	-0.0716433	-0.175503	0.850153	0.67689	0.758829	0.946455	0.224981	0.245914	0.0170694	0.752751	0.108084	0.709012	0.57773	1	1	1	1	1	1	1	1	1	1	1	0.999896	0.999699	0.935404	0.984927	0.862283	0.862283	0.53541	0.999538	0.979553	0.99671	0.999967
Dr.23890.1.S1_at	NA	fkbp9	fkbp9	0.0647167	-0.06846	-0.0678033	0.601673	0.206263	0.572447	-1.07671	0.12897	0.19068	-0.0891	-0.32731	0.840779	0.676897	0.781634	0.0058493	0.300996	0.118327	0.0180588	0.792613	0.390762	0.67463	0.295128	1	1	1	1	1	1	1	1	1	1	1	0.999896	0.999699	0.942099	0.139334	0.879067	0.879067	0.53541	0.999538	0.979553	0.99671	0.999967
Dr.20167.3.S1_at	elavl3	elavl3	elavl3	-0.305647	-0.0713733	0.183847	-0.29691	0.1732	-0.04188	0.213507	0.634837	-0.15711	0.181517	0.190423	0.0730151	0.677666	0.353046	0.0849171	0.320309	0.852778	0.279623	0.00345567	0.437722	0.437209	0.618022	1	1	1	1	1	1	1	1	1	1	1	0.999896	0.999699	0.760257	0.416375	0.889838	0.889838	0.693702	0.999538	0.979553	0.99671	0.999967
Dr.8824.1.S1_at	ing5b	pak2a	pak2a	-0.11858	-0.0624133	-0.302807	0.225143	-0.09626	0.12777	-0.586503	-0.0618367	0.39851	-0.200617	-0.0544933	0.633594	0.678083	0.277889	0.18461	0.626935	0.618638	0.0290901	0.858052	0.269877	0.420283	0.823787	1	1	1	1	1	1	1	1	1	1	1	0.999896	0.999699	0.714134	0.565638	0.955246	0.955246	0.53541	0.999538	0.979553	0.99671	0.999967
Dr.1603.1.A1_x_at	cyp51	N/A	N/A	-0.0197233	0.05917	0.01857	-0.00866667	-0.135977	0.184547	-0.717013	-0.0487167	-0.08862	0.321347	-0.106187	0.870298	0.679888	0.899131	0.945775	0.355884	0.373943	0.0234958	0.752443	0.524643	0.282237	0.603978	1	1	1	1	1	1	1	1	1	1	1	0.999896	0.999699	0.978649	0.984613	0.900385	0.900385	0.53541	0.999538	0.979553	0.99671	0.999967
Dr.20146.2.S1_at	brdt	brdt	brdt	-0.611723	0.110707	0.0455433	-0.80196	-0.105633	0.0578833	-0.1082	0.49741	-0.61291	-0.221107	0.0141633	0.0275671	0.680022	0.792456	0.000737372	0.583077	0.843325	0.55313	0.062557	0.0678359	0.298566	0.93978	1	1	1	1	1	1	1	1	1	1	1	0.999896	0.999699	0.946813	0.0599157	0.945572	0.945572	0.843475	0.999538	0.979553	0.99671	0.999967
[truncated: 284 more rows]

## Sheet: p<0.05
AFFY probe	Reconciled sym	Rod8.FC	Rod8.P		AFFY probe	Reconciled sym	Rod16.FC	Rod16.P		AFFY probe	Reconciled sym	Rod24.FC	Rod24.P		AFFY probe	Reconciled sym	Rod32.FC	Rod32.P		AFFY probe	Reconciled sym	Rod40.FC	Rod40.P		AFFY probe	Reconciled sym	Rod48.FC	Rod48.P		AFFY probe	Reconciled sym	Rod60.FC	Rod60.P		AFFY probe	Reconciled sym	Rod72.FC	Rod72.P		AFFY probe	Reconciled sym	Rod96.FC	Rod96.P		AFFY probe	Reconciled sym	Rod144.FC	Rod144.P
[truncated: 726 more rows]
[truncated: 4 more columns]

[truncated: 2 more sheets: p<0.05 Unique, p<0.05; FC>0.58 (log2) Unique]
